# Supplementary material for: Ancestral splice variation is a key substrate for rapid diversification in African cichlids
Source: Proc Natl Acad Sci U S A. 2026 May 12;123(20):e2516477123. doi: 10.1073/pnas.2516477123 (PMC13187723; doi:10.1073/pnas.2516477123)
Supplement: Supplementary file 2 — Dataset S01 (XLSX) [file pnas.2516477123.sd01.xlsx]

## Sheet: OU_stats_OJ_gene
gene_name	qvalues	thetas	var	brownSigmas
OG1	MSTRG.1	0.000395255	-1.66617	0.3014	9.58336
OG2	MSTRG.10	2.76511e-05	1.39482	0.00668534	0.280129
OG3	MSTRG.100	6.03962e-07	0.281121	0.267517	19.6631
OG4	MSTRG.1000	0.000290884	0.732644	0.408008	13.3304
OG5	MSTRG.10000	0.000152392	-1.46402	0.666363	23.3964
OG6	MSTRG.10001	6.69271e-07	1.24086	0.0440334	3.02755
OG7	MSTRG.10002	1.24807e-06	0.45661	0.0112151	0.685716
OG8	MSTRG.10003	0.0798115	-1.25272	0.404308	5.15207
OG9	MSTRG.10004	0.0408291	-1.248	0.195169	3.01957
OG10	MSTRG.10005	1.04423e-06	-0.782062	0.105794	6.68509
OG11	MSTRG.10006	1.2738e-05	-1.33728	0.393985	17.9635
OG12	MSTRG.10007	1.39949e-05	0.416922	0.00998235	0.450575
OG13	MSTRG.10008	0.00204317	0.444366	0.00268654	0.0706388
OG14	MSTRG.10009	5.44975e-07	-0.0400342	0.0211374	1.63053
OG15	MSTRG.1001	9.4821e-06	0.0394391	0.0128944	0.60728
OG16	MSTRG.10010	8.65766e-07	0.138504	0.262854	17.0021
OG17	MSTRG.10011	7.43036e-05	0.055445	0.0056827	0.213761
OG18	MSTRG.10012	0.000292965	0.631814	0.0525769	1.68448
OG19	MSTRG.10013	0.4848	0.096246	0.0333003	0.258967
OG20	MSTRG.10014	7.71903e-05	-0.170485	0.0991802	3.6722
OG21	MSTRG.10015	0.000108474	-1.51495	0.226016	8.14343
OG22	MSTRG.10016	6.48935e-06	-1.53167	0.344851	17.0592
OG23	MSTRG.10017	0.0422806	-1.82447	0.142706	2.26698
OG24	MSTRG.10018	5.27823e-05	-0.960638	0.361845	14.0236
OG25	MSTRG.10019	0.00162586	-1.91835	0.0582921	1.52524
OG26	MSTRG.1002	0.0011512	0.947485	0.00266434	0.0742393
OG27	MSTRG.10022	9.57773e-05	0.837206	0.00333809	0.122102
OG28	MSTRG.10023	0.000671515	-0.493094	0.0643493	1.88475
OG29	MSTRG.10024	0.0119065	0.707583	0.0172053	0.321469
OG30	MSTRG.10025	6.5217e-06	-0.995744	0.400765	19.6831
OG31	MSTRG.10026	5.79159e-06	-0.80742	0.313825	15.7441
OG32	MSTRG.10027	9.70399e-06	-0.457563	0.0149705	0.70568
OG33	MSTRG.10028	2.03809e-05	-1.94342	0.0312034	1.34928
OG34	MSTRG.10029	5.86615e-05	-1.26511	0.230612	8.94619
OG35	MSTRG.1003	1.45449e-06	0.364508	0.0230292	1.37712
OG36	MSTRG.10030	5.58209e-06	-1.39892	0.406418	20.6459
OG37	MSTRG.10031	0.00066583	-0.885808	0.186806	5.52418
OG38	MSTRG.10032	2.46248e-06	-1.93528	0.0841154	4.65094
OG39	MSTRG.10033	3.64314e-06	-1.92432	0.0626344	3.31842
OG40	MSTRG.10034	2.45565e-06	-1.94454	0.0615203	3.40989
OG41	MSTRG.10035	1.02231e-05	-1.88775	0.129581	6.06148
OG42	MSTRG.10036	NA	NA	NA	NA
OG43	MSTRG.10037	1.37361e-05	-1.92824	0.0490869	2.21492
OG44	MSTRG.10038	3.75418e-06	-1.89592	0.106163	5.62238
OG45	MSTRG.10039	0.00116702	-1.90305	0.0920483	2.3956
OG46	MSTRG.1004	1.03177e-05	0.630997	0.00535455	0.249413
OG47	MSTRG.10040	2.45565e-06	-1.958	0.0353217	1.95501
OG48	MSTRG.10041	2.72115e-06	-1.79891	0.145791	8.03405
OG49	MSTRG.10042	1.50581e-05	-1.749	0.244279	10.8056
OG50	MSTRG.10043	8.93834e-06	0.294538	0.0178162	0.845808
OG51	MSTRG.10045	0.000472785	-0.557226	0.0419395	1.30688
OG52	MSTRG.10046	6.53577e-06	0.0243856	0.0668442	3.26241
OG53	MSTRG.10047	1.22437e-06	-0.0579103	0.20826	12.5718
OG54	MSTRG.10048	6.29208e-06	-1.41941	0.334513	16.5366
OG55	MSTRG.10049	0.000100485	-1.37419	0.283065	10.2707
OG56	MSTRG.1005	9.76751e-07	0.374035	0.109791	6.9636
OG57	MSTRG.10050	0.00121411	-1.52949	0.318483	9.06906
OG58	MSTRG.10051	0.126212	0.434807	0.37543	4.36457
OG59	MSTRG.10052	0.0364571	-0.599534	0.389993	6.11362
OG60	MSTRG.10053	2.45565e-06	-1.94125	0.0686584	3.82441
OG61	MSTRG.10054	0.000165329	0.195127	0.463479	15.9858
OG62	MSTRG.10055	1	-1.59306	0.306791	1.56678
OG63	MSTRG.10056	0.00367507	-1.78933	0.132862	2.95099
OG64	MSTRG.10057	0.00289509	0.602357	0.210833	5.31444
OG65	MSTRG.10059	0.00726095	1.34515	0.0102023	0.244868
OG66	MSTRG.1006	1.15636e-06	0.645944	0.00344912	0.213938
OG67	MSTRG.10060	0.000115576	0.470905	0.0190123	0.68407
OG68	MSTRG.10061	4.97019e-06	1.54542	0.00184426	0.0939583
OG69	MSTRG.10062	3.4546e-05	0.0870379	1.06984	43.3364
OG70	MSTRG.10063	0.000106506	-1.08779	0.830548	30.0772
OG71	MSTRG.10064	5.20977e-06	0.802324	0.0545186	2.76439
OG72	MSTRG.10065	5.21071e-07	-1.16979	0.310332	26.3467
OG73	MSTRG.10066	5.21071e-07	0.760461	0.0152708	1.36469
OG74	MSTRG.10067	1.64036e-06	0.0918625	0.24422	14.5071
OG75	MSTRG.10069	6.43607e-07	0.723769	0.0130362	0.903843
OG76	MSTRG.1007	0.000158463	0.352753	0.00564126	0.196722
OG77	MSTRG.10070	6.05601e-07	-0.902071	0.168057	12.2958
OG78	MSTRG.10071	0.00491757	0.329559	0.0152594	0.377808
OG79	MSTRG.10072	1.73672e-05	0.537144	0.00797264	0.351413
OG80	MSTRG.10073	0.000117875	-0.229969	0.0615544	2.20128
OG81	MSTRG.10074	6.89214e-07	0.684194	0.120177	8.19603
OG82	MSTRG.10075	7.05741e-07	0.91022	0.435983	29.4048
OG83	MSTRG.10076	2.1294e-05	0.195293	0.0161103	0.692553
OG84	MSTRG.10077	2.20058e-06	1.24249	0.114501	6.42487
OG85	MSTRG.10078	4.19728e-05	-0.535071	0.0495103	1.97689
OG86	MSTRG.10079	6.56963e-06	0.146128	0.351899	17.2528
OG87	MSTRG.1008	8.71055e-05	-0.610804	0.371459	13.6278
OG88	MSTRG.10080	5.563e-06	-0.334702	0.0792233	4.00313
OG89	MSTRG.10081	4.56638e-06	-1.81456	0.208108	10.7841
OG90	MSTRG.10082	0.00114577	-1.89954	0.0297534	0.791847
OG91	MSTRG.10084	0.000743076	-1.76466	0.121075	3.49136
OG92	MSTRG.10085	0.000372113	-0.0920404	0.0403542	1.27446
OG93	MSTRG.10086	3.12515e-05	-0.330663	0.177763	7.31866
OG94	MSTRG.10087	6.81453e-07	0.957955	0.00795694	0.54306
OG95	MSTRG.10088	0.147775	0.732909	0.00547489	0.065493
OG96	MSTRG.10089	4.43108e-06	-0.0750956	0.0330863	1.69942
OG97	MSTRG.1009	1.06275e-05	-0.0325919	0.00531693	0.247195
OG98	MSTRG.10091	0.0572555	0.932871	0.080871	1.19817
OG99	MSTRG.10092	5.42431e-07	0.226749	0.0821873	6.28638
OG100	MSTRG.10093	0.00258791	0.486871	0.00795492	0.194013
OG101	MSTRG.10094	4.81089e-05	-1.60165	0.221337	8.73443
OG102	MSTRG.10095	0.0230743	-1.75811	0.153111	2.86484
OG103	MSTRG.10096	0.000384988	-1.56495	0.230972	7.19194
OG104	MSTRG.10097	0.0133649	-1.7168	0.209324	3.94072
OG105	MSTRG.10098	4.81537e-05	0.0334332	0.503223	19.8471
OG106	MSTRG.10099	0.00316125	-1.16117	0.42341	9.9412
OG107	MSTRG.101	0.0334273	-0.653275	0.424329	6.63537
OG108	MSTRG.1010	2.88715e-05	-1.62722	0.144542	6.04505
OG109	MSTRG.10100	0.00779103	1.21946	0.00536909	0.118657
OG110	MSTRG.10101	7.0728e-07	-1.72362	0.218635	14.8672
OG111	MSTRG.10103	1	0.310019	0.0152354	0.0958532
OG112	MSTRG.10104	0.0254573	1.05821	0.0121526	0.234005
OG113	MSTRG.10105	1.87055e-06	0.65218	0.117965	6.84267
OG114	MSTRG.10106	3.50707e-06	-1.71309	0.138928	7.34086
OG115	MSTRG.10107	1.02077e-05	-1.79769	0.136753	6.35823
OG116	MSTRG.10108	0.00394849	-1.15015	0.325621	7.00625
OG117	MSTRG.10109	2.15683e-06	0.0390519	0.0282801	1.60419
OG118	MSTRG.1011	0.000501906	-1.89599	0.134894	3.95095
OG119	MSTRG.10110	5.33684e-07	0.943958	0.0289202	2.272
OG120	MSTRG.10113	1.55187e-05	0.159854	0.0508363	2.26104
OG121	MSTRG.10114	1	-1.44945	0.55585	4.16187
OG122	MSTRG.10116	0.00212759	-1.10331	0.295888	7.54275
OG123	MSTRG.10119	4.38936e-05	-1.35446	0.361845	14.2793
OG124	MSTRG.1012	0.399218	-1.88202	0.134953	1.4432
OG125	MSTRG.10121	0.000247983	-1.35037	0.544917	17.6853
OG126	MSTRG.10122	1.77935e-05	-1.42076	0.439612	19.1754
OG127	MSTRG.10124	0.000886407	-1.17669	0.454246	11.9346
OG128	MSTRG.1013	6.26998e-07	0.0582684	0.0226785	1.62491
OG129	MSTRG.10130	4.5922e-05	-1.77214	0.166953	6.58868
OG130	MSTRG.10134	1.48515e-06	-0.313148	0.121616	7.27596
OG131	MSTRG.10135	0.00112752	-1.59243	0.592068	16.0846
OG132	MSTRG.10136	0.00496946	-0.455941	0.210571	4.50233
OG133	MSTRG.10137	0.000166211	-1.49599	0.247552	8.63025
OG134	MSTRG.10139	1.12403e-05	-1.87926	0.158191	7.33093
OG135	MSTRG.1014	8.12921e-07	0.58139	0.398354	26.3624
OG136	MSTRG.10141	0.000340037	0.522861	0.00404278	0.130192
OG137	MSTRG.10142	5.21071e-07	-0.354403	0.220332	23.3856
OG138	MSTRG.10143	4.6768e-05	0.73622	0.00548105	0.216144
OG139	MSTRG.10146	0.000405006	-1.36278	0.362096	11.5203
OG140	MSTRG.10147	0.00537691	-1.12981	0.245273	5.72138
OG141	MSTRG.10148	1.30472e-06	0.81232	0.0193049	1.17316
OG142	MSTRG.10149	2.44954e-06	-0.928566	0.329305	18.3555
OG143	MSTRG.1015	5.21071e-07	1.41368	0.072436	6.20669
OG144	MSTRG.10150	0.000199626	-1.84562	0.264837	9.16475
OG145	MSTRG.10151	4.99249e-05	-1.58539	0.301182	11.7236
OG146	MSTRG.10152	3.37438e-06	-0.620288	0.183982	9.80622
OG147	MSTRG.10153	0.000605423	-1.60859	0.316589	9.63567
OG148	MSTRG.10154	3.23489e-06	-0.551172	0.154883	8.25655
OG149	MSTRG.10155	0.00117999	-1.63323	0.362096	10.3579
OG150	MSTRG.10156	1.76328e-05	-1.58535	0.25939	11.426
OG151	MSTRG.10157	0.000250783	-0.83018	0.182648	5.9999
OG152	MSTRG.10159	1.42955e-06	-1.75736	0.191943	11.4985
OG153	MSTRG.1016	1.664e-06	0.244941	0.0225862	1.32255
OG154	MSTRG.10168	1.16501e-06	1.09367	0.0431061	2.65899
OG155	MSTRG.10169	1.84016e-06	1.2318	0.0389956	2.26253
OG156	MSTRG.1017	7.11871e-07	1.21994	0.0238606	1.60813
OG157	MSTRG.10170	0.000499545	-0.388835	0.376834	11.6898
OG158	MSTRG.10175	0.0466404	-0.468922	0.0323316	0.52082
OG159	MSTRG.10176	9.27973e-06	-0.587636	0.15179	7.1813
OG160	MSTRG.10177	1.01781e-05	0.555313	0.0187133	0.875772
OG161	MSTRG.10178	5.52549e-07	0.017394	0.031164	2.39574
OG162	MSTRG.10179	6.41935e-07	-1.84746	0.0713899	4.9243
OG163	MSTRG.1018	5.21431e-05	0.367585	0.0096087	0.375468
OG164	MSTRG.10180	2.52711e-05	0.984241	0.0058774	0.248536
OG165	MSTRG.10181	8.12921e-07	-0.149306	0.223645	14.6449
OG166	MSTRG.10182	0.000104618	0.720712	0.0112438	0.407857
OG167	MSTRG.10183	0.000116358	0.758852	0.0101732	0.36465
OG168	MSTRG.10184	6.10965e-07	0.168499	0.0110743	0.803236
OG169	MSTRG.10185	1.13584e-06	0.314936	0.276885	17.3917
OG170	MSTRG.10186	2.70538e-06	0.944417	0.0221817	1.21797
OG171	MSTRG.10187	2.73367e-05	0.583815	0.0549811	2.30656
OG172	MSTRG.10189	6.90494e-06	0.0440392	0.0333725	1.63563
OG173	MSTRG.1019	1.20146e-05	-1.18688	0.382834	17.6232
OG174	MSTRG.10190	0.0988139	0.442255	0.742208	9.35505
OG175	MSTRG.10191	2.67917e-05	0.123228	0.0153457	0.643643
OG176	MSTRG.10192	1.52675e-05	1.11503	0.00914994	0.408252
OG177	MSTRG.10193	8.55376e-07	0.711429	0.0588865	3.82475
OG178	MSTRG.10194	6.41935e-07	0.822624	0.0425615	3.01236
OG179	MSTRG.10196	0.000284071	0.458444	0.10107	3.32043
OG180	MSTRG.10197	1.97245e-05	0.432052	0.0261942	1.13515
OG181	MSTRG.10198	4.66666e-05	-0.713288	0.210006	8.26188
OG182	MSTRG.10199	5.43318e-06	-0.275408	0.0328198	1.64757
OG183	MSTRG.102	2.66558e-06	0.458137	0.0238383	1.30911
OG184	MSTRG.1020	0.000260181	-1.06311	0.25365	8.36515
OG185	MSTRG.10200	3.95075e-05	-1.92366	0.00475888	0.191734
OG186	MSTRG.10201	0.000956651	-0.837034	1.12316	32.0952
OG187	MSTRG.10202	0.000710226	1.01757	0.0218386	0.654736
OG188	MSTRG.10203	0.0021436	0.437803	0.00534752	0.144401
OG189	MSTRG.10204	7.32697e-06	-0.160898	0.238593	11.707
OG190	MSTRG.10205	4.23115e-05	0.35779	0.0116423	0.46525
OG191	MSTRG.10206	0.000188203	0.834644	0.00307612	0.104962
OG192	MSTRG.10207	6.41935e-07	0.66358	0.363486	25.8901
OG193	MSTRG.10208	0.0095925	-0.86094	0.73705	13.9533
OG194	MSTRG.10209	8.29717e-07	0.211267	0.258834	16.9857
OG195	MSTRG.1021	0.000241177	-1.83	0.13015	4.34201
OG196	MSTRG.10211	0.00615067	-0.69184	0.490287	11.2221
OG197	MSTRG.10212	0.00849261	-0.718103	0.421896	9.10578
OG198	MSTRG.10213	0.000973803	0.491409	0.00840369	0.237261
OG199	MSTRG.10215	9.54276e-06	0.112913	0.247188	11.6248
OG200	MSTRG.10216	1.23583e-06	-0.990838	0.405432	24.8219
OG201	MSTRG.10217	4.85138e-05	-1.59583	0.20936	8.29543
OG202	MSTRG.10218	6.10921e-07	0.370097	0.313825	22.9671
OG203	MSTRG.10219	5.22552e-05	0.997482	0.0239038	0.930453
OG204	MSTRG.1022	1.10444e-05	-1.56632	0.590397	27.6422
OG205	MSTRG.10220	5.21071e-07	0.815458	0.0292398	2.43264
OG206	MSTRG.10221	0.00019651	-0.623404	0.0586717	1.97207
OG207	MSTRG.10223	6.41137e-07	1.14192	0.0059986	0.426625
OG208	MSTRG.10224	0.000564442	0.273012	0.00396574	0.118202
OG209	MSTRG.10225	9.89191e-07	1.11454	0.0121842	0.774539
OG210	MSTRG.10226	0.000207882	0.511097	0.0059834	0.19956
OG211	MSTRG.10227	0.00108872	-0.913251	0.0334601	0.953145
OG212	MSTRG.10228	1.84578e-06	0.565686	0.0161006	0.929867
OG213	MSTRG.10229	0.000840904	-1.73645	0.216739	6.3376
OG214	MSTRG.1023	1.70434e-06	-1.87441	0.0985611	5.73347
OG215	MSTRG.10230	1.2407e-05	-1.4229	0.280035	12.9204
OG216	MSTRG.10231	8.60725e-07	0.925793	0.0106863	0.695152
OG217	MSTRG.10232	1	-0.992363	0.453464	1.4848
OG218	MSTRG.10233	1.27597e-05	0.534875	0.0103151	0.470523
OG219	MSTRG.10234	6.92539e-07	-0.0495157	0.030616	2.07362
OG220	MSTRG.10235	NA	NA	NA	NA
OG221	MSTRG.10236	0.000343622	-0.0631405	0.051856	1.64729
OG222	MSTRG.10237	2.45565e-06	0.394158	0.029408	1.62973
OG223	MSTRG.10238	7.15043e-05	-1.82683	0.19717	7.4345
OG224	MSTRG.10239	0.000604677	-0.342859	0.0318505	0.959856
OG225	MSTRG.1024	1.97706e-06	-1.8636	0.120344	6.92245
OG226	MSTRG.10240	2.60606e-06	0.326644	0.0462508	2.54782
OG227	MSTRG.10241	0.0130519	0.201603	0.00830215	0.148873
OG228	MSTRG.10242	5.27903e-07	0.894472	0.0093957	0.744508
OG229	MSTRG.10243	1.50904e-05	0.793309	0.0107522	0.481255
OG230	MSTRG.10244	0.00371092	-1.49809	0.213579	4.9157
OG231	MSTRG.10245	8.79342e-05	-1.01577	0.058129	2.15016
OG232	MSTRG.10246	0.00229776	0.452432	0.0025057	0.0618652
OG233	MSTRG.10247	1.1104e-05	0.878441	0.0105962	0.490322
OG234	MSTRG.10248	5.58209e-06	-0.799456	0.133831	6.70095
OG235	MSTRG.10249	1.18333e-06	-0.789123	0.177358	10.9986
OG236	MSTRG.1025	0.0881293	0.915802	0.0154609	0.173886
OG237	MSTRG.10250	0.000996087	-1.27482	0.257067	7.28674
OG238	MSTRG.10251	2.70572e-05	-1.25379	0.250428	10.5368
OG239	MSTRG.10252	2.43646e-06	-0.722358	0.173529	9.69449
OG240	MSTRG.10253	0.000311791	-1.25835	0.265945	8.47314
OG241	MSTRG.10254	1.48595e-06	-0.615178	0.144382	8.59668
OG242	MSTRG.10256	7.02006e-05	-1.31136	0.427662	16.294
OG243	MSTRG.10257	0.00381253	-1.09231	0.26352	6.41179
OG244	MSTRG.10258	0.0011365	-1.14536	0.301595	8.64568
OG245	MSTRG.10259	0.0052045	-1.21458	0.350147	8.59918
OG246	MSTRG.1026	0.00011336	0.101679	0.032662	1.17399
OG247	MSTRG.10260	1.68237e-06	-0.634547	0.298865	17.5352
OG248	MSTRG.10261	6.41935e-07	-0.708877	0.332709	23.0679
OG249	MSTRG.10263	1.89146e-06	-0.937082	0.155435	8.96303
OG250	MSTRG.10264	0.00322312	-1.77299	0.205273	4.81635
OG251	MSTRG.10265	4.20689e-06	-0.447586	0.311805	16.1902
OG252	MSTRG.10267	1.7018e-05	-1.4003	0.313825	13.9458
OG253	MSTRG.10268	0.000235055	-1.03054	0.292284	9.77436
OG254	MSTRG.10269	6.14728e-07	-0.00341418	0.307114	22.1942
OG255	MSTRG.10270	0.00299437	-1.13772	0.419297	9.91123
OG256	MSTRG.10271	0.00724891	-0.94202	0.468997	10.1807
OG257	MSTRG.10272	8.60697e-05	-1.59954	0.274867	10.3024
OG258	MSTRG.10273	2.54894e-06	-1.04243	0.294078	16.2178
OG259	MSTRG.10274	3.17646e-06	-0.554775	0.148704	8.04232
OG260	MSTRG.10277	1.71515e-06	-0.589183	0.1642	9.53686
OG261	MSTRG.10278	0.000142208	-1.09997	0.388494	13.738
OG262	MSTRG.10279	0.038973	-1.59714	0.315615	5.27017
OG263	MSTRG.1028	0.000436942	0.566344	0.118787	3.68067
OG264	MSTRG.10280	3.18042e-06	-1.14437	0.353394	18.9643
OG265	MSTRG.10281	0.000407981	-0.840481	0.321539	10.2094
OG266	MSTRG.10282	9.00278e-06	-0.693076	0.134837	6.38272
OG267	MSTRG.10283	4.49087e-05	-0.591549	0.329305	13.1245
OG268	MSTRG.10284	0.00106795	-0.911356	0.41399	11.6667
OG269	MSTRG.10285	6.44916e-05	-0.547796	0.274591	10.4475
OG270	MSTRG.10286	4.17133e-06	-0.461272	0.225276	11.5848
OG271	MSTRG.10287	2.20729e-05	-0.861176	0.234722	10.0026
OG272	MSTRG.10288	2.73166e-05	-1.20327	0.348996	14.6156
OG273	MSTRG.10289	0.000112338	-1.21535	0.562466	20.4132
OG274	MSTRG.1029	0.00109049	-1.30653	0.332837	9.56815
OG275	MSTRG.10290	1.29792e-06	-0.824493	0.200452	12.2552
OG276	MSTRG.10293	0.00860602	-1.11882	0.503619	11.1137
OG277	MSTRG.10294	0.099307	-0.670354	0.658741	8.819
OG278	MSTRG.10295	5.87698e-06	-0.694963	0.154334	7.78297
OG279	MSTRG.10296	3.88919e-05	-1.16883	0.412005	16.51
OG280	MSTRG.10297	3.66712e-06	-0.459868	0.250988	13.1642
OG281	MSTRG.10298	4.50049e-06	-0.356376	0.326501	16.7928
OG282	MSTRG.10299	2.62867e-06	0.130016	0.394183	21.7798
OG283	MSTRG.103	0.0291414	-1.26289	0.742442	11.3539
OG284	MSTRG.1030	0.000131106	0.516434	0.0152477	0.541816
OG285	MSTRG.10300	0.00029131	-1.47516	0.243058	7.93356
OG286	MSTRG.10304	0.0740888	-0.453674	0.10018	1.36149
OG287	MSTRG.10305	5.49955e-06	-0.407881	0.227478	11.4253
OG288	MSTRG.10307	2.75989e-06	-0.797466	0.277779	15.2794
OG289	MSTRG.10308	0.000334192	-1.03045	0.405432	13.0706
OG290	MSTRG.10309	0.000784629	-0.444381	0.450051	13.3447
OG291	MSTRG.1031	6.41935e-07	0.12279	0.242818	17.1697
OG292	MSTRG.10310	0.000131762	-1.79715	0.163701	5.69622
OG293	MSTRG.10311	0.000109408	-1.246	0.418556	14.9459
OG294	MSTRG.10312	7.21929e-06	-1.27412	0.276885	13.4484
OG295	MSTRG.10314	4.38817e-05	-0.814447	0.144681	5.73036
OG296	MSTRG.10315	0.00307673	-0.917262	0.258687	5.99531
OG297	MSTRG.10316	9.50853e-05	-1.06194	0.259282	9.49401
OG298	MSTRG.10317	6.65634e-05	-1.54299	0.220178	8.40501
OG299	MSTRG.10318	0.00240307	-1.00356	0.288368	7.21623
OG300	MSTRG.10319	0.00155636	-1.48199	0.382991	10.635
OG301	MSTRG.1032	6.8717e-06	-1.10715	0.217867	10.5777
OG302	MSTRG.10322	2.59691e-06	-1.46565	0.294078	16.328
OG303	MSTRG.10323	0.000147381	-1.3377	0.322641	11.3586
OG304	MSTRG.10324	0.00155407	-1.37946	0.33176	8.57806
OG305	MSTRG.10326	0.090175	-1.46238	0.456366	6.36039
OG306	MSTRG.10327	0.189566	-1.38415	0.43394	4.7781
OG307	MSTRG.10328	0.0743162	-0.937801	0.293724	3.96861
OG308	MSTRG.10329	5.46722e-07	0.256045	0.284265	22.0263
OG309	MSTRG.1033	2.77753e-06	0.455724	0.0528277	2.89129
OG310	MSTRG.10330	0.000283139	-1.3712	0.344851	11.3536
OG311	MSTRG.10331	0.000471113	-1.3691	0.465038	14.3808
OG312	MSTRG.10332	2.80167e-05	-0.622758	0.179402	7.4416
OG313	MSTRG.10333	0.00157634	-1.49678	0.333091	8.73713
OG314	MSTRG.10334	3.56899e-05	-0.952447	0.348996	14.1891
OG315	MSTRG.10335	8.12455e-06	-0.811013	0.324354	15.6126
OG316	MSTRG.10336	5.70137e-06	-0.861769	0.40581	20.1365
OG317	MSTRG.10337	2.87569e-06	-1.67747	0.301595	16.3425
OG318	MSTRG.10339	1.35916e-06	-0.208279	0.287688	17.4731
OG319	MSTRG.1034	0.000433075	-1.25755	0.393985	12.3297
OG320	MSTRG.10342	9.53935e-06	-1.30482	0.34169	16.0949
OG321	MSTRG.10343	0.02954	-1.6267	0.238782	3.90301
OG322	MSTRG.10345	2.6946e-06	-1.30298	0.342586	18.7753
OG323	MSTRG.10346	2.65046e-06	-1.20015	0.286354	15.6349
OG324	MSTRG.10347	3.10851e-06	-1.32962	0.329305	17.7113
OG325	MSTRG.10349	5.90074e-06	-1.54317	0.262299	13.052
OG326	MSTRG.1035	5.57669e-06	0.690427	0.0270768	1.35781
OG327	MSTRG.10351	0.000219987	-1.51652	0.253508	8.51333
OG328	MSTRG.10352	0.000323398	-1.66926	0.25463	8.2612
OG329	MSTRG.10355	7.79977e-07	-0.707769	0.234136	15.4001
OG330	MSTRG.10356	1.82203e-06	-1.04995	0.287688	16.7237
OG331	MSTRG.10357	7.46773e-05	-1.18512	0.254463	9.62962
OG332	MSTRG.10358	2.55556e-06	-0.262314	0.250384	13.8036
OG333	MSTRG.10359	0.000273135	-0.606364	0.384196	12.6342
OG334	MSTRG.1036	2.9886e-05	1.23632	0.0438827	1.81978
OG335	MSTRG.10360	0.000122948	-0.429655	0.0117532	0.419266
OG336	MSTRG.10361	6.04726e-07	-0.316819	0.232115	17.1036
OG337	MSTRG.10362	3.17472e-05	-1.70263	0.231672	9.41841
OG338	MSTRG.10363	0.0427192	-0.52174	0.0855438	1.31681
OG339	MSTRG.10364	0.007583	0.413916	0.0167171	0.385497
OG340	MSTRG.10365	0.010968	0.855143	0.00252082	0.0470351
OG341	MSTRG.10366	2.19985e-05	0.365922	0.00326849	0.139959
OG342	MSTRG.10367	0.00343525	-0.336084	0.0234472	0.572111
OG343	MSTRG.10368	6.77129e-07	0.386639	0.0170182	1.16223
OG344	MSTRG.10369	3.6324e-05	1.04348	0.00437958	0.177927
OG345	MSTRG.1037	1.62084e-05	0.406451	0.315877	14.0699
OG346	MSTRG.10370	7.26242e-07	0.891309	0.0844955	5.61586
OG347	MSTRG.10371	0.000129828	-1.85165	0.133984	4.74574
OG348	MSTRG.10372	1.91551e-06	-1.72125	0.207287	11.9606
OG349	MSTRG.10373	1.43424e-05	-1.64571	0.26327	11.8723
OG350	MSTRG.10374	0.114565	0.943277	0.00241142	0.0252897
OG351	MSTRG.10375	6.41935e-07	-1.96392	0.0246469	1.71465
OG352	MSTRG.10376	2.07625e-06	0.181596	0.116035	6.62951
OG353	MSTRG.10377	0.0650084	-1.69427	0.241158	3.49475
OG354	MSTRG.10378	2.00021e-06	1.12167	0.78248	44.8323
OG355	MSTRG.10379	6.68407e-06	-0.592466	0.805933	39.7351
OG356	MSTRG.1038	0.14952	0.529761	0.0157499	0.174177
OG357	MSTRG.10380	0.000342748	-1.27658	0.160503	5.06269
OG358	MSTRG.10381	2.04776e-05	-1.65727	0.203728	8.86
OG359	MSTRG.10382	0.0324497	-1.40265	0.532518	9.05799
OG360	MSTRG.10383	0.000143444	-1.4314	0.187071	6.51501
OG361	MSTRG.10384	3.02423e-06	0.511679	0.030219	1.62929
OG362	MSTRG.10385	7.36985e-06	0.340652	0.018462	0.896488
OG363	MSTRG.10386	3.45869e-05	0.989191	0.0044977	0.183264
OG364	MSTRG.10387	0.000220508	-0.463894	0.0962772	3.22323
OG365	MSTRG.10388	0.000900142	-1.04691	0.515225	13.8205
OG366	MSTRG.10389	0.0771982	-1.4053	0.227199	2.84939
OG367	MSTRG.1039	6.41935e-07	-1.96181	0.0194814	1.37477
OG368	MSTRG.10390	7.42293e-05	-1.25407	0.184996	6.8294
OG369	MSTRG.10391	8.74034e-07	-1.87657	0.177188	11.3865
OG370	MSTRG.10393	4.26717e-05	-0.0293115	0.0282432	1.12568
OG371	MSTRG.10394	0.0164644	-0.882865	0.395059	6.7581
OG372	MSTRG.10395	8.00174e-06	0.597543	0.0904333	4.36222
OG373	MSTRG.10396	0.00107828	0.0704732	0.0210683	0.601362
OG374	MSTRG.10397	1.05633e-05	-1.43243	0.342586	15.9808
OG375	MSTRG.10398	2.23664e-06	-0.642214	0.193144	10.9628
OG376	MSTRG.104	0.175997	-0.846123	0.342456	3.82907
OG377	MSTRG.1040	0.000750737	-1.7727	0.170641	5.0523
OG378	MSTRG.10400	1.77016e-06	-1.54816	0.129011	7.45631
OG379	MSTRG.10401	0.00196912	-1.2478	0.235254	6.0638
OG380	MSTRG.10402	0.000139501	-1.39632	0.246969	8.70868
OG381	MSTRG.10403	1.6841e-06	-0.976522	0.255987	14.9433
OG382	MSTRG.10404	0.000101417	0.552333	0.00429746	0.155069
OG383	MSTRG.10405	0.000132728	0.265698	0.0082314	0.290046
OG384	MSTRG.10406	5.40538e-07	-0.756584	0.108127	8.27498
OG385	MSTRG.10407	0.00576043	0.087912	0.0369737	0.777184
OG386	MSTRG.10408	7.09445e-07	0.747973	0.00437727	0.296022
OG387	MSTRG.10409	1.2894e-05	0.854156	0.0256989	1.17091
OG388	MSTRG.1041	0.000306576	-1.66103	0.241842	7.83118
OG389	MSTRG.10411	0.000610224	1.08729	0.000863711	0.0242511
OG390	MSTRG.10412	0.00429628	0.0686508	0.0487707	1.06945
OG391	MSTRG.10413	0.00747124	0.724826	0.00447911	0.096529
OG392	MSTRG.10414	1.02082e-06	0.571617	0.0388646	2.452
OG393	MSTRG.10415	0.00832612	0.485849	0.0165111	0.325573
OG394	MSTRG.10417	0.000848247	0.0102161	0.0206949	0.590467
OG395	MSTRG.10418	0.00817817	0.470845	0.044139	0.884047
OG396	MSTRG.10419	0.738428	-1.42286	0.686663	5.45352
OG397	MSTRG.1042	0.023438	-1.37358	0.17852	3.03574
OG398	MSTRG.10420	9.14093e-06	-0.817869	0.0573934	2.71132
OG399	MSTRG.10421	3.4203e-06	1.02692	0.0283429	1.50774
OG400	MSTRG.10422	4.56249e-06	-1.18667	0.232393	11.7816
OG401	MSTRG.10423	0.00218261	-0.135216	0.638545	15.9311
OG402	MSTRG.10424	6.75811e-06	0.671419	0.294583	14.4023
OG403	MSTRG.10425	0.240388	-1.75722	0.1284	1.3631
OG404	MSTRG.10426	0.0143925	-1.27264	0.18666	3.65119
OG405	MSTRG.10427	2.86082e-06	-1.87907	0.14135	7.69072
OG406	MSTRG.10428	0.0733705	-1.94361	0.0346803	0.450561
OG407	MSTRG.10429	2.17757e-05	-0.449462	0.0389572	1.6708
OG408	MSTRG.1043	0.000233914	-0.285634	0.0541929	1.81278
OG409	MSTRG.10430	8.40793e-07	-0.516134	0.136943	8.92458
OG410	MSTRG.10431	1	-1.841	0.147474	1.00396
OG411	MSTRG.10432	0.283359	-0.156292	0.00915937	0.108964
OG412	MSTRG.10433	0.275838	0.711049	0.0134471	0.121599
OG413	MSTRG.10434	0.0112864	-0.0553349	0.00678629	0.133903
OG414	MSTRG.10435	1	0.81569	0.0207489	0.0965366
OG415	MSTRG.10437	0.000577372	0.481687	0.0135341	0.38248
OG416	MSTRG.10438	3.15934e-06	-1.68823	0.216013	11.623
OG417	MSTRG.10439	0.000389812	-1.22068	0.200534	6.28192
OG418	MSTRG.1044	2.21463e-06	0.183971	0.0254162	1.43086
OG419	MSTRG.10440	2.23086e-05	1.20929	0.00171416	0.0732549
OG420	MSTRG.10441	0.000501981	-1.66019	0.0719882	2.20776
OG421	MSTRG.10442	0.00016974	0.657665	0.0146389	0.503083
OG422	MSTRG.10443	0.000322799	-0.424858	0.0921655	2.92563
OG423	MSTRG.10444	5.42612e-05	0.0119117	0.278771	10.8376
OG424	MSTRG.10445	6.10921e-07	0.713066	0.0249666	1.80929
OG425	MSTRG.10446	3.2203e-05	-1.97472	0.0064928	0.267615
OG426	MSTRG.10447	5.21071e-07	0.08324	0.048733	4.30873
OG427	MSTRG.10448	0.00263148	0.175141	0.520156	12.3851
OG428	MSTRG.10449	9.27463e-07	0.305466	0.177188	11.3465
OG429	MSTRG.1045	NA	NA	NA	NA
OG430	MSTRG.10450	0.00145201	-1.36322	0.343341	9.55913
OG431	MSTRG.10451	0.00078019	1.65602	0.0257713	0.727027
OG432	MSTRG.10452	0.0013625	-1.62107	0.0926722	2.5336
OG433	MSTRG.10453	0.015327	-0.391597	0.172108	3.06548
OG434	MSTRG.10454	0.0232574	0.83825	0.240573	3.84424
OG435	MSTRG.10455	0.0086718	-0.244899	1.003	18.7644
OG436	MSTRG.10456	0.0361202	-0.880538	0.674272	9.78657
OG437	MSTRG.10457	0.00196044	-1.34569	0.443098	10.6717
OG438	MSTRG.10458	5.72098e-07	-0.724948	0.119568	9.08618
OG439	MSTRG.10459	1	-1.61448	0.363973	1.70255
OG440	MSTRG.1046	8.24038e-06	0.74306	0.0220197	1.05325
OG441	MSTRG.10460	0.00806589	-0.0721429	0.0424741	0.885889
OG442	MSTRG.10461	0.00299659	-0.750653	0.03526	0.856519
OG443	MSTRG.10462	9.76207e-07	0.295218	0.0355262	2.26785
OG444	MSTRG.10463	0.00129612	-1.24861	0.161454	4.38838
OG445	MSTRG.10464	1.0898e-06	0.579219	0.131593	8.19256
OG446	MSTRG.10465	0.000129879	0.394145	0.0107467	0.376621
OG447	MSTRG.10468	0.000140462	-0.901119	0.130267	4.59726
OG448	MSTRG.10469	0.00437277	-1.91267	0.120683	2.56678
OG449	MSTRG.1047	0.000225698	0.626833	0.0075088	0.251264
OG450	MSTRG.10471	0.00377217	-1.46566	0.462767	10.6277
OG451	MSTRG.10474	1.95217e-06	-1.68853	0.235509	13.4256
OG452	MSTRG.10477	1.3857e-05	-0.180432	0.370024	16.8171
OG453	MSTRG.10478	2.45565e-06	-1.90545	0.177936	9.9125
OG454	MSTRG.1048	0.0178782	-0.121274	3.23088	56.8268
OG455	MSTRG.10480	8.47137e-07	-0.570017	0.162738	10.6345
OG456	MSTRG.10481	0.000453856	-0.963913	0.347661	10.863
OG457	MSTRG.10482	0.0305188	-1.28758	0.466945	7.75909
OG458	MSTRG.10483	6.59107e-06	-1.33862	0.301595	14.8449
OG459	MSTRG.10485	0.401289	-1.91436	0.0709477	0.638362
OG460	MSTRG.10486	0.00226064	1.05713	0.0175767	0.430871
OG461	MSTRG.10487	0.000553751	0.495672	0.0137265	0.411146
OG462	MSTRG.10488	0.162529	-1.07105	0.43792	4.85322
OG463	MSTRG.10489	1.86239e-05	0.196855	0.0129188	0.564439
OG464	MSTRG.1049	0.0106913	0.323993	0.00401814	0.0887022
OG465	MSTRG.10490	6.77129e-07	1.07396	0.00827851	0.566254
OG466	MSTRG.10491	6.10276e-07	1.00525	0.00818414	0.596355
OG467	MSTRG.10492	6.38673e-07	0.431568	0.298865	21.4241
OG468	MSTRG.10493	0.000139156	0.218269	0.0123791	0.432044
OG469	MSTRG.10494	0.00202919	-0.927748	0.68122	18.456
OG470	MSTRG.10495	7.61044e-06	0.11735	0.0627247	3.02484
OG471	MSTRG.10496	0.0045787	0.990297	0.00126139	0.0270705
OG472	MSTRG.10497	0.000409877	-1.04804	0.178475	5.5959
OG473	MSTRG.10498	0.195566	-0.711899	0.101246	1.0292
OG474	MSTRG.10499	0.487331	-0.732613	0.302499	2.78969
OG475	MSTRG.105	1.23706e-06	1.40869	0.046162	2.83486
OG476	MSTRG.1050	1.14992e-05	0.193194	0.0268995	1.24031
OG477	MSTRG.10500	3.17116e-05	-1.43949	0.363486	15.0869
OG478	MSTRG.10501	1.17628e-05	-0.825512	0.129406	5.93523
OG479	MSTRG.10502	0.000983977	-1.50153	0.224833	6.38551
OG480	MSTRG.10503	6.69358e-07	-0.625341	0.123774	8.49362
OG481	MSTRG.10504	6.49001e-06	-0.714239	0.14266	7.05655
OG482	MSTRG.10505	0.00661676	-1.27116	0.213413	4.66496
OG483	MSTRG.10506	5.8825e-06	-0.517877	0.320295	15.815
OG484	MSTRG.10507	3.50659e-06	-0.452128	0.184341	9.73872
OG485	MSTRG.10508	7.8642e-06	-0.451515	0.313825	15.2111
OG486	MSTRG.10509	1.31567e-05	-0.563091	0.298865	13.8311
OG487	MSTRG.1051	4.50236e-05	0.496929	0.00607593	0.240919
OG488	MSTRG.10510	0.00409395	-0.834196	0.395739	8.79401
OG489	MSTRG.10511	8.74916e-07	-0.822216	0.124236	7.99845
OG490	MSTRG.10512	7.4039e-06	-0.392218	0.22236	10.8485
OG491	MSTRG.10513	0.0079572	-1.24981	0.473619	8.953
OG492	MSTRG.10514	0.00513449	-1.00867	0.454026	10.3486
OG493	MSTRG.10515	0.00151897	-1.02016	0.756639	20.4445
OG494	MSTRG.10516	0.0239059	-1.13838	1.07574	17.1971
OG495	MSTRG.10519	8.38928e-06	-1.68701	0.301595	14.4659
OG496	MSTRG.10521	0.00328177	-0.01965	0.101509	2.39396
OG497	MSTRG.10522	0.0427192	-1.90341	0.135041	2.26008
OG498	MSTRG.10525	0.902455	-1.80069	0.387822	2.85815
OG499	MSTRG.10526	1.86007e-05	-0.725432	0.301595	13.1631
OG500	MSTRG.10527	0.000506958	-0.922905	0.240504	7.33873
OG501	MSTRG.10528	1.34963e-05	-0.957636	0.259587	11.863
OG502	MSTRG.10529	3.97171e-05	-0.878724	0.172755	6.89055
OG503	MSTRG.10530	2.03538e-05	-1.53756	0.324036	14.0216
OG504	MSTRG.10531	8.57255e-05	-1.5484	0.295653	10.955
OG505	MSTRG.10532	0.388789	-1.81669	0.188137	2.10434
OG506	MSTRG.10533	1.53883e-06	-0.579176	0.618618	35.7737
OG507	MSTRG.10534	3.17281e-06	-1.26259	0.353394	18.9563
OG508	MSTRG.10535	2.18508e-06	-0.238846	0.262514	14.9137
OG509	MSTRG.10536	0.00108127	-1.15175	0.307514	8.49641
OG510	MSTRG.10537	7.22096e-06	0.18659	0.0753592	3.65762
OG511	MSTRG.1054	1.3024e-05	-1.16224	0.15707	7.10201
OG512	MSTRG.10541	5.37711e-05	-0.428015	0.354311	13.848
OG513	MSTRG.10542	1.87259e-05	-0.781516	0.387022	16.8833
OG514	MSTRG.10543	2.88339e-06	-1.82658	0.147344	7.97835
OG515	MSTRG.10544	7.04859e-06	-1.81467	0.235435	11.5194
OG516	MSTRG.10547	2.6392e-06	-0.832684	0.171752	9.5058
OG517	MSTRG.1055	5.21071e-07	-0.164651	0.0127015	1.18792
OG518	MSTRG.10550	0.000129926	-0.776634	0.179798	6.38645
OG519	MSTRG.10553	1.00411e-05	-0.745936	0.18921	8.96089
OG520	MSTRG.10554	1.0167e-06	-1.23028	0.335442	21.2131
OG521	MSTRG.10555	6.73402e-06	-1.28486	0.192077	9.43122
OG522	MSTRG.10556	5.04568e-06	-1.25955	0.232393	11.7071
OG523	MSTRG.10557	2.85696e-05	-1.58418	0.267456	11.2448
OG524	MSTRG.10558	1.90346e-06	-0.71809	1.24859	72.6599
OG525	MSTRG.10559	0.00328342	-1.47309	0.284279	6.93627
OG526	MSTRG.1056	6.2232e-06	0.112672	0.0244558	1.21023
OG527	MSTRG.10561	0.0661544	-1.7168	0.208897	3.15655
OG528	MSTRG.10562	0.000903649	-1.25745	0.252321	7.39805
OG529	MSTRG.10563	1.27303e-05	-1.10909	0.234198	10.7698
OG530	MSTRG.10564	0.00131724	0.370822	0.00433278	0.115345
OG531	MSTRG.10565	1.35189e-06	0.657133	0.0363648	2.19939
OG532	MSTRG.10566	5.65425e-05	-0.854014	0.313412	12.1975
OG533	MSTRG.10567	6.88794e-07	0.106358	0.0145404	0.988617
OG534	MSTRG.10568	0.000420356	-0.284686	0.0151471	0.472886
OG535	MSTRG.10569	2.22443e-05	-0.0607524	0.0313321	1.33586
OG536	MSTRG.1057	0.0429482	0.285382	0.0714331	0.980425
OG537	MSTRG.10570	0.000456416	0.492923	0.00667406	0.20568
OG538	MSTRG.10571	0.0967556	-0.896516	0.262715	3.49461
OG539	MSTRG.10572	0.000123072	-1.4822	0.438403	15.4795
OG540	MSTRG.10573	0.00150653	-1.58935	0.278272	7.16487
OG541	MSTRG.10574	0.000169157	-1.94738	0.0532106	1.83088
OG542	MSTRG.10575	0.000148091	-0.656729	0.0420621	1.47299
OG543	MSTRG.10576	9.45916e-07	0.134924	0.0263844	1.68856
OG544	MSTRG.10577	0.00429726	-0.975595	0.0435653	0.998915
OG545	MSTRG.10578	0.00490784	-1.62938	0.302207	6.45582
OG546	MSTRG.10579	7.42729e-06	0.617692	0.00279918	0.135805
OG547	MSTRG.10580	1.1222e-06	2.18362	0.00606732	0.377717
OG548	MSTRG.10581	2.37065e-06	-0.497724	0.0674384	3.76952
OG549	MSTRG.10583	0.00012478	-1.52078	0.257338	9.12673
OG550	MSTRG.10584	6.05539e-07	0.48215	0.0882163	6.41986
OG551	MSTRG.10585	0.00250046	0.0713805	0.0601584	1.50071
OG552	MSTRG.10586	5.52549e-07	0.334108	0.280035	21.6272
OG553	MSTRG.10587	0.00633431	0.210453	0.01157	0.24387
OG554	MSTRG.10588	6.41935e-07	0.324564	0.0433765	3.02535
OG555	MSTRG.10589	1.90756e-05	0.0886992	0.00622934	0.270848
OG556	MSTRG.1059	4.20845e-05	-0.0513226	0.0242675	0.970747
OG557	MSTRG.10590	2.48774e-05	-1.57679	0.273822	11.6421
OG558	MSTRG.10591	0.000134804	0.474184	0.00383571	0.134839
OG559	MSTRG.10592	6.8717e-06	0.17666	0.0297204	1.45157
OG560	MSTRG.10593	1.1594e-06	0.787035	0.132229	8.32334
OG561	MSTRG.10594	1.32131e-06	-1.98793	0.00291915	0.176666
OG562	MSTRG.10595	5.76114e-05	-1.90487	0.0895613	3.46749
OG563	MSTRG.10596	0.00205896	-1.7852	0.210905	5.38908
OG564	MSTRG.10597	6.14138e-05	0.513111	0.0065962	0.25284
OG565	MSTRG.10598	0.00356333	-0.128994	0.00646728	0.157089
OG566	MSTRG.10599	0.000134883	-0.346867	0.0486273	1.71364
OG567	MSTRG.10600	0.000143592	-1.41371	0.336405	11.7028
OG568	MSTRG.10601	4.46076e-05	0.635355	0.0513809	2.02646
OG569	MSTRG.10602	3.48132e-05	0.379959	0.123505	5.02344
OG570	MSTRG.10603	6.41935e-07	-0.927395	0.14336	10.1719
OG571	MSTRG.10604	6.69302e-05	-0.603197	0.0622899	2.36467
OG572	MSTRG.10605	9.32637e-07	0.239053	0.301595	19.3515
OG573	MSTRG.10606	0.00961756	-0.110844	0.0831935	1.71396
OG574	MSTRG.10607	1	0.822992	0.0150416	0.106712
OG575	MSTRG.10608	6.41935e-07	0.22165	0.298865	20.874
OG576	MSTRG.10609	7.45532e-05	1.20114	0.0055213	0.206869
OG577	MSTRG.10610	5.58681e-07	0.0702315	0.0279051	2.15809
OG578	MSTRG.10611	6.87631e-07	0.929666	0.036388	2.48177
OG579	MSTRG.10612	9.37936e-07	0.443828	0.00662533	0.423957
OG580	MSTRG.10613	0.000832787	0.626807	0.0044526	0.126228
OG581	MSTRG.10614	0.0114473	0.685103	0.0090816	0.209768
OG582	MSTRG.10615	6.41935e-07	0.273467	0.121204	8.45042
OG583	MSTRG.10616	9.89586e-07	-1.81529	0.152217	9.6717
OG584	MSTRG.10617	1.53426e-06	1.27142	0.0509698	3.01152
OG585	MSTRG.10618	0.00190274	0.492795	0.00588437	0.160232
OG586	MSTRG.10619	0.0912399	1.12858	0.00737224	0.0878523
OG587	MSTRG.1062	5.86292e-07	-0.0239884	0.0537026	4.01509
OG588	MSTRG.10620	1.22102e-06	0.0148483	0.0174741	1.07363
OG589	MSTRG.10621	0.0394195	0.297882	0.00322387	0.0476988
OG590	MSTRG.10622	1.51236e-05	-0.136377	0.00632675	0.283312
OG591	MSTRG.10623	1.18685e-06	0.632292	0.00340085	0.210019
OG592	MSTRG.10624	9.48309e-05	0.580982	0.0374494	1.37142
OG593	MSTRG.10625	9.24819e-07	-0.3067	0.0364101	2.34602
OG594	MSTRG.10626	7.00999e-05	-1.68738	0.204875	7.78431
OG595	MSTRG.10627	0.000943205	-1.63238	0.193728	5.53632
OG596	MSTRG.10628	5.27381e-06	-0.686141	0.197273	9.9682
OG597	MSTRG.10629	0.000540858	-0.845719	0.196115	6.02463
OG598	MSTRG.1063	6.41935e-07	-1.76269	0.285147	19.947
OG599	MSTRG.10630	1	0.152942	0.0113166	0.0621288
OG600	MSTRG.10631	4.72471e-06	-1.17285	0.0808347	4.11547
OG601	MSTRG.10632	0.0258111	-0.347523	0.0254466	0.45538
OG602	MSTRG.10633	0.02292	-1.34833	0.556239	8.78529
OG603	MSTRG.10634	0.280731	1.58011	0.054633	0.612876
OG604	MSTRG.10635	6.41935e-07	0.942717	0.0372335	2.64143
OG605	MSTRG.10636	6.25327e-07	-1.98639	0.00152922	0.109938
OG606	MSTRG.10637	6.18741e-06	-0.942623	0.393985	19.4825
OG607	MSTRG.10638	3.04165e-06	-1.09934	0.298865	16.4419
OG608	MSTRG.10639	0.0114296	-0.193727	0.0963824	1.77394
OG609	MSTRG.1064	0.124845	1.03925	0.00436129	0.0508889
OG610	MSTRG.10640	0.693527	0.779526	0.0355471	0.294519
OG611	MSTRG.10641	0.00555316	-0.806599	0.0660972	1.46884
OG612	MSTRG.10642	0.000117053	0.389354	0.00330613	0.117177
OG613	MSTRG.10643	6.35022e-06	-0.318719	0.183572	9.00276
OG614	MSTRG.10645	7.91169e-07	0.842395	0.00620365	0.410552
OG615	MSTRG.10646	6.49942e-07	-0.326557	0.159058	10.9769
OG616	MSTRG.10649	1.49936e-06	-0.0151564	0.210308	12.4425
OG617	MSTRG.1065	9.59275e-06	-0.283738	0.172935	8.13414
OG618	MSTRG.10651	0.0113918	-1.6706	0.372456	8.61937
OG619	MSTRG.10653	6.41935e-07	1.14644	0.513154	36.3104
OG620	MSTRG.10654	3.3907e-06	-0.970857	0.240461	12.724
OG621	MSTRG.10655	4.27881e-05	0.212114	0.0589116	2.35326
OG622	MSTRG.10656	0.00126546	1.30727	0.00390332	0.101762
OG623	MSTRG.10657	3.08401e-06	0.161676	0.0673573	3.69098
OG624	MSTRG.10658	8.19651e-07	1.19057	0.600385	40.0062
OG625	MSTRG.10659	2.19885e-05	0.122124	0.00406094	0.17365
OG626	MSTRG.1066	2.86082e-06	0.716313	0.0191028	1.04012
OG627	MSTRG.10661	1.18982e-06	-1.78404	0.218351	13.7635
OG628	MSTRG.10662	0.00277806	0.281804	1.2449	30.8047
OG629	MSTRG.10663	4.89601e-06	0.565582	0.0136363	0.694766
OG630	MSTRG.10664	0.00010781	1.40889	0.00307609	0.111183
OG631	MSTRG.10665	0.028563	-0.074426	0.5163	8.85479
OG632	MSTRG.10666	1.01933e-06	1.17685	0.00557854	0.352764
OG633	MSTRG.10667	2.00021e-06	-1.96724	0.0214027	1.22534
OG634	MSTRG.1067	1.7732e-06	-1.27075	0.147377	8.61154
OG635	MSTRG.10670	2.36152e-05	-1.81788	0.210841	9.00825
OG636	MSTRG.10672	0.00680321	0.219212	0.429053	9.67129
OG637	MSTRG.10673	6.41935e-07	1.23268	0.0145469	1.02042
OG638	MSTRG.10674	7.34383e-07	0.400212	0.00386905	0.25921
OG639	MSTRG.10676	3.74256e-05	-0.638215	0.118933	4.78429
OG640	MSTRG.10677	8.4126e-06	-0.747725	0.124211	5.89293
OG641	MSTRG.10679	0.577014	0.66286	1.26805	12.1244
OG642	MSTRG.1068	0.000312591	-1.36664	0.133796	4.37527
OG643	MSTRG.10680	2.73128e-06	0.240112	0.0254582	1.39158
OG644	MSTRG.10681	2.61681e-05	1.43325	0.0022022	0.092661
OG645	MSTRG.10682	1.16607e-05	0.378307	0.0216683	0.998133
OG646	MSTRG.10683	3.48004e-06	0.691794	0.111167	5.92346
OG647	MSTRG.10684	2.39944e-05	-0.0181696	0.344695	14.6848
OG648	MSTRG.10685	3.65232e-05	-0.528385	0.363075	14.7357
OG649	MSTRG.10686	6.16233e-07	0.890602	0.424356	30.4848
OG650	MSTRG.10687	1.19892e-05	-0.0241267	0.214723	9.76769
OG651	MSTRG.10688	3.28559e-05	-0.349134	0.0834262	3.4161
OG652	MSTRG.10689	5.10839e-05	-1.18022	0.258511	10.0706
OG653	MSTRG.1069	0.000168202	-1.42291	0.127643	4.43892
OG654	MSTRG.10690	3.42378e-06	-1.85164	0.0634191	3.38211
OG655	MSTRG.10691	1.54792e-06	-1.71523	0.297851	17.309
OG656	MSTRG.10692	0.0240646	-1.99959	6.41185e-06	8.58299e-05
OG657	MSTRG.10693	0.00710168	-1.97016	0.0141518	0.286586
OG658	MSTRG.10694	4.51236e-06	-1.9305	0.0514639	2.64057
OG659	MSTRG.10695	4.08296e-05	-1.93116	0.0446496	1.78958
OG660	MSTRG.10696	3.0771e-05	-1.93583	0.0388476	1.6068
OG661	MSTRG.10697	0.0755017	-0.21347	0.0466891	0.563979
OG662	MSTRG.10699	0.150023	0.459769	0.00642993	0.0816714
OG663	MSTRG.107	0.000280441	-0.841447	0.0742466	2.44894
OG664	MSTRG.1070	0.00147424	0.667307	0.0185637	0.511486
OG665	MSTRG.10700	0.000570038	1.02629	0.00842461	0.257232
OG666	MSTRG.10701	0.000393763	0.851093	0.00789089	0.250182
OG667	MSTRG.10702	0.00045218	0.694773	0.0088477	0.277612
OG668	MSTRG.10703	0.000100437	-1.84783	0.140738	5.15407
OG669	MSTRG.10704	7.71387e-06	-0.243263	0.208738	10.1399
OG670	MSTRG.10705	5.21071e-07	2.12116	0.140917	11.6728
OG671	MSTRG.10707	5.9134e-07	-0.44922	0.207537	15.3741
OG672	MSTRG.10708	5.21071e-07	0.717503	0.13015	11.0952
OG673	MSTRG.10709	5.44679e-07	1.36316	0.0639633	4.9645
OG674	MSTRG.1071	0.000607816	1.06211	0.000872345	0.026587
OG675	MSTRG.10710	4.42492e-06	0.425767	0.063682	3.27256
OG676	MSTRG.10711	5.21071e-07	0.663532	0.00680108	0.611274
OG677	MSTRG.10712	1.70818e-05	0.566323	0.00585301	0.258053
OG678	MSTRG.10713	5.93325e-07	-1.55511	0.166238	12.3464
OG679	MSTRG.10715	0.00217342	-0.957803	0.467381	12.1329
OG680	MSTRG.10716	0.00146689	-1.63575	0.387089	10.4559
OG681	MSTRG.10717	0.000107443	0.43431	0.0497695	1.78611
OG682	MSTRG.10718	2.44089e-06	1.90053	0.0376463	2.09918
OG683	MSTRG.10719	1.31637e-05	-1.50886	0.286439	13.0595
OG684	MSTRG.1072	6.53199e-07	0.709706	0.0348538	2.4081
OG685	MSTRG.10720	6.69358e-07	1.23515	0.0459563	3.14368
OG686	MSTRG.10721	5.24166e-06	0.062413	0.0651857	3.29341
OG687	MSTRG.10723	8.6602e-06	-0.428875	0.279887	13.4147
OG688	MSTRG.10724	6.74889e-06	0.433989	0.00912362	0.446962
OG689	MSTRG.10725	0.00527454	0.54438	0.00332932	0.0734229
OG690	MSTRG.10726	2.64451e-06	0.274206	0.0978775	5.39494
OG691	MSTRG.10727	5.21071e-07	0.924412	0.00843843	0.708332
OG692	MSTRG.1073	9.79804e-07	0.307445	0.040534	2.57014
OG693	MSTRG.10731	0.0116812	-0.346109	0.0876766	1.88301
OG694	MSTRG.10732	0.00161062	-0.0453753	0.0494784	1.32909
OG695	MSTRG.10733	0.00031666	-0.194615	0.0566614	1.83486
OG696	MSTRG.10734	1.63681e-05	0.969761	0.0648598	2.87198
OG697	MSTRG.10735	5.9134e-07	0.247442	0.269425	20.1413
OG698	MSTRG.10736	5.42431e-07	-0.00306308	0.244351	18.6997
OG699	MSTRG.10737	8.60174e-07	-0.515681	0.0354713	2.30795
OG700	MSTRG.10738	0.00258469	-1.69399	0.319228	7.94974
OG701	MSTRG.10739	1.63291e-05	0.690157	0.032675	1.44341
OG702	MSTRG.1074	7.37598e-05	1.82843	0.0107577	0.405957
OG703	MSTRG.10740	0.0204965	0.0863064	0.0307646	0.578921
OG704	MSTRG.10741	0.00032107	0.915098	0.00806314	0.253616
OG705	MSTRG.10742	0.00204516	-1.94557	0.0433251	1.08048
OG706	MSTRG.10744	0.000311886	-1.78598	0.146481	4.70296
OG707	MSTRG.10745	0.000229564	-1.62698	0.276535	9.23021
OG708	MSTRG.10746	5.97378e-07	-0.815611	0.0521907	3.87179
OG709	MSTRG.10747	0.000504131	0.280867	0.00695063	0.212572
OG710	MSTRG.10748	0.000243676	-0.770939	0.0360984	1.20132
OG711	MSTRG.10749	1.23676e-06	-0.0466004	0.00579231	0.355235
OG712	MSTRG.1075	0.000919195	-1.44331	0.103	2.8113
OG713	MSTRG.10750	0.00254759	-0.0810585	0.015424	0.376113
OG714	MSTRG.10751	6.01393e-05	0.0378458	0.0165014	0.634414
OG715	MSTRG.10752	0.0078532	0.3635	0.00599602	0.123216
OG716	MSTRG.10753	0.000825325	0.485787	0.0077234	0.226435
OG717	MSTRG.10754	5.71032e-06	2.69818	0.153288	7.67644
OG718	MSTRG.10755	1.02909e-05	-0.00242167	0.00736673	0.344281
OG719	MSTRG.10756	0.000146689	0.360636	0.00476209	0.167319
OG720	MSTRG.10757	0.340629	0.488397	0.0195821	0.179337
OG721	MSTRG.10758	0.020579	0.707918	0.00503687	0.0939336
OG722	MSTRG.10759	3.85314e-06	0.931754	0.0050597	0.265671
OG723	MSTRG.1076	2.67926e-05	0.8922	0.0191971	0.805807
OG724	MSTRG.10760	2.96396e-06	0.156779	0.0178423	0.965723
OG725	MSTRG.10761	0.00331274	0.372994	0.0130243	0.322884
OG726	MSTRG.10762	2.93467e-05	-1.89149	0.11173	4.66179
OG727	MSTRG.10765	6.41935e-07	0.216741	0.0128872	0.906096
OG728	MSTRG.10766	0.000155196	-1.64448	0.19334	6.74537
OG729	MSTRG.10768	1.09949e-06	0.171821	0.0408162	2.54147
OG730	MSTRG.10769	0.0239376	1.70042	0.0156769	0.263328
OG731	MSTRG.1077	0.00399307	-0.488247	0.0764167	1.82322
OG732	MSTRG.10770	1.43652e-06	-0.454228	0.126547	7.61234
OG733	MSTRG.10771	1.22964e-06	-0.51466	0.0215628	1.32353
OG734	MSTRG.10772	5.60906e-07	0.658377	0.0274776	2.07873
OG735	MSTRG.10773	4.9267e-06	-0.0336012	0.245265	12.4439
OG736	MSTRG.10774	9.98423e-07	-1.54111	0.369306	23.5872
OG737	MSTRG.10775	5.86292e-07	0.0935231	0.0101997	0.763082
OG738	MSTRG.10776	0.000320535	0.131864	0.0372032	1.18846
OG739	MSTRG.10777	0.000428109	0.745971	0.00702783	0.211179
OG740	MSTRG.10778	0.0487208	-0.499248	0.191196	3.28227
OG741	MSTRG.10779	0.121474	-1.9334	0.0491865	0.603054
OG742	MSTRG.1078	0.0170724	0.149194	0.00881955	0.154879
OG743	MSTRG.10781	0.000128195	0.58485	0.0123139	0.436223
OG744	MSTRG.10784	2.35018e-05	0.0383055	0.0149073	0.633961
OG745	MSTRG.10785	1.37297e-05	-0.132264	0.0499675	2.25803
OG746	MSTRG.10786	7.76024e-06	-0.95048	0.288398	13.8304
OG747	MSTRG.10787	6.13205e-07	-1.0277	0.192871	14.0947
OG748	MSTRG.10789	0.000168822	-1.59365	0.226019	7.83713
OG749	MSTRG.1079	8.6883e-05	-0.0728322	0.0129673	0.477063
OG750	MSTRG.10790	0.00659848	-1.28082	0.462679	9.56875
OG751	MSTRG.10791	0.00127428	-1.38253	0.297852	7.89569
OG752	MSTRG.10793	5.21071e-07	-0.457819	0.21034	17.2434
OG753	MSTRG.10794	0.000278187	-1.22921	0.255073	8.38733
OG754	MSTRG.10795	0.000620204	-1.42323	0.246151	7.14743
OG755	MSTRG.10796	0.00117848	-1.51437	0.448414	11.7539
OG756	MSTRG.10797	0.000865216	-1.93281	0.0843699	2.36733
OG757	MSTRG.10798	5.21071e-07	-0.884007	0.393985	33.7461
OG758	MSTRG.10799	0.000530496	-1.09952	0.197498	5.7539
OG759	MSTRG.1080	4.33642e-06	-1.77683	0.172011	8.95956
OG760	MSTRG.10800	1.09045e-05	-0.267224	0.0656044	3.0388
OG761	MSTRG.10802	0.0160367	-1.66084	0.191623	3.63602
OG762	MSTRG.10803	0.00647156	-1.07343	0.127951	2.86312
OG763	MSTRG.10804	0.000478035	-1.47254	0.206058	6.24352
OG764	MSTRG.10806	0.00457609	-0.0563469	0.017809	0.423343
OG765	MSTRG.10807	5.29824e-05	0.41209	0.823119	32.8289
OG766	MSTRG.10808	1.48176e-06	-1.68529	0.214069	12.7645
OG767	MSTRG.10809	0.0118386	-0.0494414	0.0359898	0.704347
OG768	MSTRG.1081	0.233319	-1.8963	0.0536359	0.501247
OG769	MSTRG.10810	0.739438	-1.53759	0.41355	3.83291
OG770	MSTRG.10811	0.00394921	-0.79523	0.861314	18.4551
OG771	MSTRG.10812	3.30337e-05	1.0637	0.00161065	0.066173
OG772	MSTRG.10815	9.72559e-05	0.569679	0.0465795	1.70688
OG773	MSTRG.10816	0.00144221	-0.099341	0.0243262	0.655633
OG774	MSTRG.10818	0.049243	-1.74421	0.39934	5.24565
OG775	MSTRG.10819	0.0320004	-1.54227	0.429568	6.42025
OG776	MSTRG.1082	1.59991e-06	-1.92488	0.0382475	2.24858
OG777	MSTRG.10820	0.000792031	-1.20314	0.640169	18.5758
OG778	MSTRG.10824	7.80084e-05	-1.15358	0.326863	12.2792
OG779	MSTRG.10825	0.205321	-1.79232	0.275105	2.99907
OG780	MSTRG.10827	0.237457	-1.43897	0.565736	5.97445
OG781	MSTRG.10828	2.00021e-06	-1.94876	0.0527256	2.99653
OG782	MSTRG.10829	0.0171689	-1.2871	0.536775	9.67936
OG783	MSTRG.1083	4.51236e-06	1.2198	0.00806713	0.415629
OG784	MSTRG.10830	1	-1.68475	0.301038	1.88815
OG785	MSTRG.10831	0.00746126	-1.62369	0.376446	8.24264
OG786	MSTRG.10833	6.26547e-05	1.32218	0.0385703	1.47538
OG787	MSTRG.10834	7.14391e-05	-0.181057	0.59194	22.1409
OG788	MSTRG.10835	6.41935e-07	-1.90429	0.182521	12.7192
OG789	MSTRG.10836	9.44199e-07	0.385498	0.0126405	0.80965
OG790	MSTRG.10837	0.00515585	0.401604	0.0585773	1.29463
OG791	MSTRG.10838	1.10846e-06	1.11945	0.100045	6.26155
OG792	MSTRG.10839	0.000441647	1.39378	0.00657178	0.201719
OG793	MSTRG.1084	8.0943e-07	1.25754	0.20296	13.278
OG794	MSTRG.10840	0.000347351	1.30956	0.00274774	0.085161
OG795	MSTRG.10841	0.000348413	1.62108	0.00197446	0.0635971
OG796	MSTRG.10842	0.000254525	-1.75359	0.207658	6.87199
OG797	MSTRG.10844	8.25191e-05	-1.39867	0.199893	7.43333
OG798	MSTRG.10845	0.000118966	-1.70801	0.259587	9.29071
OG799	MSTRG.10846	2.95974e-05	-0.649167	0.148565	6.18992
OG800	MSTRG.10847	0.000680868	-1.51082	0.183041	5.3748
OG801	MSTRG.10848	0.000271302	-0.901208	0.135418	4.38555
OG802	MSTRG.1085	0.000191813	-1.81779	0.0828046	2.76591
OG803	MSTRG.10851	2.18822e-06	0.342097	0.0459906	2.61783
OG804	MSTRG.10852	0.000421762	-1.83161	0.12621	3.90249
OG805	MSTRG.10853	5.21071e-07	1.50551	0.0240435	2.18132
OG806	MSTRG.10855	6.53577e-06	1.04209	0.114742	5.59869
OG807	MSTRG.10856	3.46802e-05	1.90449	0.0114824	0.468093
OG808	MSTRG.10857	3.53e-06	0.837509	0.114316	6.02746
OG809	MSTRG.10859	4.26596e-05	0.631804	0.00718955	0.284763
OG810	MSTRG.1086	0.0319497	-1.27786	0.322704	5.59074
OG811	MSTRG.10860	2.24046e-06	-0.349845	0.183075	10.2563
OG812	MSTRG.10861	5.55025e-05	-0.106063	0.090252	3.4845
OG813	MSTRG.10862	2.8933e-06	2.96952	0.00780754	0.424079
OG814	MSTRG.10863	2.72183e-05	-0.46047	1.59363	67.5652
OG815	MSTRG.10865	0.0119515	-1.66876	0.333885	6.93553
OG816	MSTRG.10866	0.045431	-1.0307	0.592072	8.52347
OG817	MSTRG.10867	1.46062e-05	-1.47415	0.571108	25.4659
OG818	MSTRG.10868	5.21071e-07	0.251686	0.0504209	4.20694
OG819	MSTRG.10869	0.00732976	-1.07589	0.390242	7.89202
OG820	MSTRG.1087	1.93215e-06	-0.532927	0.240052	13.6736
OG821	MSTRG.10870	1.83391e-05	-0.457447	0.207378	9.1276
OG822	MSTRG.10871	6.04726e-07	-0.675177	0.119656	8.77652
OG823	MSTRG.10872	0.0025077	-0.59256	0.0496324	1.21898
OG824	MSTRG.10873	1.22717e-05	-0.769679	0.245217	11.2563
OG825	MSTRG.10874	0.0572451	-1.26009	0.300001	4.68619
OG826	MSTRG.10875	0.000701102	-0.740115	0.25907	7.71575
OG827	MSTRG.1088	1.48169e-06	-1.87712	0.150043	8.9172
OG828	MSTRG.10885	9.91598e-05	-0.377388	0.246295	9.00813
OG829	MSTRG.10886	0.0580031	-1.64342	0.40432	5.98774
OG830	MSTRG.10889	6.27906e-06	-1.77231	0.242739	11.9339
OG831	MSTRG.1089	1.3748e-06	-1.56041	0.128313	7.7048
OG832	MSTRG.10890	0.0371318	-0.985231	0.601951	9.05127
OG833	MSTRG.10891	6.06593e-06	0.540802	0.0475006	2.34182
OG834	MSTRG.10892	0.00031213	-0.507497	0.207021	6.73237
OG835	MSTRG.10893	0.00182875	-1.39781	0.651345	16.5667
OG836	MSTRG.10894	0.0340439	-1.59449	0.342175	5.87463
OG837	MSTRG.10896	1.05497e-06	0.290373	0.0492228	3.08608
OG838	MSTRG.10899	0.00451146	-0.615913	0.297815	6.36572
OG839	MSTRG.1090	0.000865216	-1.89852	0.193974	5.4188
OG840	MSTRG.10900	0.000431441	-1.87839	0.0886334	2.79448
OG841	MSTRG.10901	1.41529e-06	0.592858	0.0411183	2.4538
OG842	MSTRG.10902	0.00153377	0.0921733	0.00839612	0.218319
OG843	MSTRG.10904	1.08703e-05	0.237422	0.174531	8.13232
OG844	MSTRG.10906	1.06715e-06	0.183748	0.121501	7.55039
OG845	MSTRG.10907	0.0631714	-1.60877	0.708757	11.6184
OG846	MSTRG.10908	2.68691e-05	-1.19484	0.363075	15.1992
OG847	MSTRG.10909	5.21071e-07	-0.459956	0.175724	16.295
OG848	MSTRG.1091	2.19057e-05	-1.89526	0.0469109	2.0188
OG849	MSTRG.10910	0.00177821	0.707063	0.0505047	1.2388
OG850	MSTRG.10911	1.00912e-06	0.224298	0.015533	0.984845
OG851	MSTRG.10912	0.000578274	0.386641	0.0129768	0.387483
OG852	MSTRG.10914	7.1083e-05	0.317448	0.027941	1.05371
OG853	MSTRG.10915	0.00190561	0.694703	0.0527759	1.40465
OG854	MSTRG.10916	0.310235	0.777684	0.630063	6.06995
OG855	MSTRG.10918	0.0069609	-0.465762	0.0734796	1.42378
OG856	MSTRG.10919	3.01705e-05	0.614055	0.00972275	0.402913
OG857	MSTRG.1092	0.000865216	-1.96162	0.0275933	0.772668
OG858	MSTRG.10920	1	-0.220737	0.0346826	0.266846
OG859	MSTRG.10921	5.58681e-07	0.195041	0.255386	19.4178
OG860	MSTRG.10923	0.000129433	-0.302876	0.211384	7.26041
OG861	MSTRG.10925	0.000322975	0.303353	0.0209139	0.676426
OG862	MSTRG.10926	6.88303e-07	-0.152456	0.265527	17.9724
OG863	MSTRG.10927	1.26463e-05	-0.545875	0.382834	17.5509
OG864	MSTRG.10928	7.84874e-05	0.176963	0.0360233	1.34455
OG865	MSTRG.1093	0.00131886	-0.668951	0.175303	4.84808
OG866	MSTRG.10930	2.36187e-06	0.46372	0.0206799	1.15413
OG867	MSTRG.10931	0.000407381	1.23347	0.0204574	0.647094
OG868	MSTRG.10932	0.000477507	0.553877	0.0248997	0.748408
OG869	MSTRG.10937	0.000416065	0.619404	0.0143026	0.448886
OG870	MSTRG.10938	2.07438e-06	2.04936	0.0237022	1.34784
OG871	MSTRG.10939	0.00700785	-0.144019	1.57125	30.3081
OG872	MSTRG.1094	0.000865216	-1.96519	0.022709	0.635818
OG873	MSTRG.10940	4.6779e-05	-0.066979	0.0869858	3.43126
OG874	MSTRG.10941	5.21071e-07	0.806104	0.0102171	0.961091
OG875	MSTRG.10942	0.0459738	-0.787776	0.391837	6.00081
OG876	MSTRG.10943	3.0297e-05	0.0496601	0.042801	1.76171
OG877	MSTRG.10944	1.37532e-06	-0.552485	0.15447	9.32926
OG878	MSTRG.10945	9.10038e-05	-0.621886	0.259132	9.67542
OG879	MSTRG.10946	2.60787e-05	0.0443533	0.0441734	1.85596
OG880	MSTRG.10947	0.00424318	-1.25946	0.411077	10.3832
OG881	MSTRG.10948	0.00036442	-0.30728	0.0350378	1.12056
OG882	MSTRG.10949	0.00340841	-0.256885	0.034643	0.821075
OG883	MSTRG.1095	NA	NA	NA	NA
OG884	MSTRG.10950	0.00444931	-0.227195	0.657046	14.431
OG885	MSTRG.10951	7.40832e-06	0.434747	0.0316933	1.53581
OG886	MSTRG.10952	0.021316	-0.546062	0.130142	2.12593
OG887	MSTRG.10953	0.000684879	0.424845	0.0348609	1.02837
OG888	MSTRG.10954	2.62072e-05	-0.156524	0.0447063	1.88365
OG889	MSTRG.10955	1.9437e-05	0.202999	0.0391681	1.6991
OG890	MSTRG.10956	0.00204516	0.7869	0.0103627	0.259039
OG891	MSTRG.10957	0.0111596	-1.08273	0.191354	3.52943
OG892	MSTRG.10958	0.0143281	-1.43603	0.242244	4.14214
OG893	MSTRG.1096	0.401289	-1.93641	0.0389171	0.351677
OG894	MSTRG.10962	1.51272e-06	-1.31621	0.369306	21.9847
OG895	MSTRG.10966	1	-1.62488	0.293299	0.592236
OG896	MSTRG.10969	3.60776e-05	-1.90888	0.079897	3.26101
OG897	MSTRG.1097	0.0008026	-1.92263	0.0581443	1.71512
OG898	MSTRG.10973	0.0295409	-1.8927	0.123589	1.84479
OG899	MSTRG.10974	0.00159991	-1.22798	0.156328	3.99498
OG900	MSTRG.10978	6.67769e-05	-1.18316	0.306974	11.6769
OG901	MSTRG.1098	6.41935e-07	-1.93041	0.0522693	3.60539
OG902	MSTRG.10980	1	-0.915009	0.364872	3.11124
OG903	MSTRG.10981	0.000115191	-0.146167	0.0839828	3.02579
OG904	MSTRG.10983	0.000675397	-1.27243	0.291271	8.77235
OG905	MSTRG.10984	1.33445e-05	-1.11761	0.229162	10.5414
OG906	MSTRG.10985	0.00870601	-1.11056	0.269967	5.57421
OG907	MSTRG.10986	7.68122e-06	-0.747778	0.212029	10.3638
OG908	MSTRG.10987	0.00018142	-1.03969	0.525929	18.2974
OG909	MSTRG.10988	7.28777e-05	-0.867518	0.223754	8.41662
OG910	MSTRG.10989	4.14092e-05	-0.733944	0.222584	8.89551
OG911	MSTRG.1099	3.3819e-05	-1.96824	0.0200506	0.820578
OG912	MSTRG.10990	6.72224e-07	0.176637	0.163249	11.2225
OG913	MSTRG.10991	0.0195406	1.25596	0.00351626	0.0772495
OG914	MSTRG.10994	1.62084e-05	-0.040602	0.0156353	0.693058
OG915	MSTRG.10995	0.00216041	-0.141295	0.103579	2.6591
OG916	MSTRG.10997	1.06221e-06	0.0517078	0.050433	3.16093
OG917	MSTRG.10998	1.07391e-05	0.634982	0.576148	26.8434
OG918	MSTRG.11	1.23706e-06	-0.6416	0.119759	7.29665
OG919	MSTRG.1100	1	-1.47795	0.612432	1.02185
OG920	MSTRG.11002	0.0201291	0.0117224	0.0330348	0.620235
OG921	MSTRG.11003	6.99337e-06	-0.441328	0.0617782	3.00903
OG922	MSTRG.11004	0.00257599	-1.55936	0.306651	7.25653
OG923	MSTRG.11005	0.00134758	-0.668987	0.248477	6.52935
OG924	MSTRG.11006	5.21071e-07	-1.54277	0.176136	14.8929
OG925	MSTRG.11007	0.0406319	-1.77072	0.145784	2.52569
OG926	MSTRG.11008	0.000248879	-1.65688	0.287611	9.49119
OG927	MSTRG.1101	0.311192	-1.72979	0.317891	3.15425
OG928	MSTRG.11010	3.0753e-06	-1.57655	0.500606	27.0588
OG929	MSTRG.11012	1.48534e-05	0.379698	0.0198404	0.888754
OG930	MSTRG.11013	6.21948e-05	-1.77608	0.161207	6.15329
OG931	MSTRG.11014	9.39101e-07	0.332651	0.0326577	2.09073
OG932	MSTRG.11015	2.78511e-06	-0.16653	0.0853343	4.66014
OG933	MSTRG.11016	1.76887e-06	2.02655	0.0786543	4.5492
OG934	MSTRG.11017	0.000231623	-0.707857	0.351694	11.737
OG935	MSTRG.11019	0.0299174	-0.122308	0.0729971	1.22586
OG936	MSTRG.1102	0.00257917	-1.90843	0.0732621	1.85068
OG937	MSTRG.11020	1.13037e-05	1.03052	0.00600537	0.278142
OG938	MSTRG.11021	5.21071e-07	-0.892058	0.239052	26.8465
OG939	MSTRG.11022	0.140246	-1.80198	0.166748	2.26839
OG940	MSTRG.11023	0.00153259	-0.695714	0.318756	8.12338
OG941	MSTRG.11024	0.00125624	-1.66413	0.215374	5.92864
OG942	MSTRG.11025	0.00954253	-1.59408	0.204843	4.33458
OG943	MSTRG.11026	0.0346368	0.633054	0.0421602	0.709617
OG944	MSTRG.11027	3.22804e-06	-0.682085	0.189271	10.2015
OG945	MSTRG.11028	2.17812e-06	-1.12747	0.298865	16.8883
OG946	MSTRG.11029	0.000314273	-1.85484	0.202615	6.54844
OG947	MSTRG.1103	1	-1.33224	1.01864	0.817675
OG948	MSTRG.11031	0.00322512	-0.454309	0.61849	14.1931
OG949	MSTRG.11033	0.0013305	-1.1522	0.428095	12.0365
OG950	MSTRG.11034	0.00336473	-1.42596	0.285683	7.40008
OG951	MSTRG.11036	4.14445e-06	-0.0840523	0.0702139	3.66219
OG952	MSTRG.11037	1.55361e-06	-0.194694	0.107732	6.39044
OG953	MSTRG.11038	1.15507e-05	-0.670143	0.240192	11.0063
OG954	MSTRG.11039	0.0024946	-1.61412	0.301015	6.81602
OG955	MSTRG.1104	1	-1.55911	0.460534	0.772645
OG956	MSTRG.11040	1.15081e-05	0.635506	0.019911	0.918896
OG957	MSTRG.11041	3.67437e-06	0.455025	0.0477162	2.51116
OG958	MSTRG.11042	2.80349e-06	2.93857	0.0143141	0.781033
OG959	MSTRG.11043	0.00179395	-1.06662	0.40183	10.2513
OG960	MSTRG.11045	0.0157462	-0.931057	0.337039	7.56551
OG961	MSTRG.11046	0.00012368	-1.83469	0.170542	6.12289
OG962	MSTRG.11047	2.12263e-05	0.507216	0.113955	4.90226
OG963	MSTRG.11048	5.21071e-07	0.462453	0.0138495	1.15905
OG964	MSTRG.11049	0.0143817	-0.0484394	0.0862778	1.58247
OG965	MSTRG.11050	0.663905	-0.2069	0.0892433	0.627886
OG966	MSTRG.11051	0.220065	-0.324449	0.788894	8.17576
OG967	MSTRG.11052	0.000287073	-1.46889	0.298332	9.80165
OG968	MSTRG.11053	1.95645e-06	-0.425924	0.195279	11.1421
OG969	MSTRG.11054	5.21071e-07	-0.691095	0.326501	30.7837
OG970	MSTRG.11055	0.126957	0.362092	0.0199331	0.27451
OG971	MSTRG.11056	0.000746466	-0.680788	0.175413	5.19465
OG972	MSTRG.11057	0.00197169	1.68442	0.00759027	0.201119
OG973	MSTRG.11058	0.00135517	0.9345	0.0427397	1.13256
OG974	MSTRG.11059	0.0567078	0.672408	0.0404851	0.582544
OG975	MSTRG.1106	NA	NA	NA	NA
OG976	MSTRG.11060	0.00201106	0.0325195	0.0275762	0.691665
OG977	MSTRG.11061	0.000408775	1.15745	0.0238186	0.743309
OG978	MSTRG.11062	1.80597e-05	-1.31156	0.235082	10.369
OG979	MSTRG.11063	9.57514e-05	-0.953829	0.372268	13.3163
OG980	MSTRG.11065	0.000773178	-0.751136	0.586308	17.3892
OG981	MSTRG.11066	0.00020974	-0.768051	0.219419	7.49491
OG982	MSTRG.11067	0.00112782	0.420949	0.00317471	0.0887688
OG983	MSTRG.11068	7.91169e-07	1.41088	0.00780526	0.514639
OG984	MSTRG.11069	3.24929e-06	0.0497351	0.0823149	4.37803
OG985	MSTRG.1107	NA	NA	NA	NA
OG986	MSTRG.11071	2.94493e-05	-0.329328	0.238003	9.90796
OG987	MSTRG.11072	0.0138652	-1.15083	0.50171	9.28038
OG988	MSTRG.11073	0.000530797	-1.86213	0.115236	3.37304
OG989	MSTRG.11074	0.00415169	-0.223484	0.0745104	1.6493
OG990	MSTRG.11075	0.00165603	-0.507224	0.193563	4.78223
OG991	MSTRG.11076	8.9627e-05	-1.00184	0.186612	6.85958
OG992	MSTRG.11077	8.64113e-06	0.907297	0.00953124	0.45417
OG993	MSTRG.11078	1.32131e-06	-1.94206	0.0671215	4.06835
OG994	MSTRG.11079	9.06569e-06	-1.96906	0.0190268	0.901783
OG995	MSTRG.1108	6.41935e-07	-1.87364	0.320315	22.1691
OG996	MSTRG.11081	0.00167799	-1.53306	0.132803	3.50262
OG997	MSTRG.11082	1.14986e-05	-1.76962	0.181604	8.44061
OG998	MSTRG.11083	1.52255e-06	-1.90174	0.0938546	5.62863
OG999	MSTRG.11084	NA	NA	NA	NA
OG1000	MSTRG.11085	NA	NA	NA	NA
OG1001	MSTRG.11086	0.0199099	-0.937149	0.326462	5.73479
OG1002	MSTRG.11087	0.0765964	-0.118743	0.0256502	0.319642
OG1003	MSTRG.11088	0.0225872	-1.02556	0.390569	7.23872
OG1004	MSTRG.1109	1	-0.63994	0.404201	2.94013
OG1005	MSTRG.11090	0.00368955	-1.91292	0.0367101	0.827011
OG1006	MSTRG.11091	NA	NA	NA	NA
OG1007	MSTRG.11093	0.000222937	-1.95419	0.018333	0.608282
OG1008	MSTRG.11094	1.27512e-06	0.370101	0.354311	21.7113
OG1009	MSTRG.11095	2.62545e-05	-0.0277731	0.86947	37.282
OG1010	MSTRG.11096	0.0005511	-1.8464	0.074784	2.28196
OG1011	MSTRG.11097	6.36433e-05	-1.81045	0.156861	6.0136
OG1012	MSTRG.11098	1.5792e-06	1.10939	0.045633	2.68585
OG1013	MSTRG.11099	3.70591e-06	0.922134	0.0121333	0.639774
OG1014	MSTRG.1110	5.07072e-05	2.24443	0.0141128	0.554496
OG1015	MSTRG.11101	0.000302308	-1.83137	0.16032	5.05454
OG1016	MSTRG.11102	0.00663324	-1.73187	0.164981	3.54637
OG1017	MSTRG.11106	1.10884e-05	-1.49688	0.305268	14.0884
OG1018	MSTRG.11107	0.48468	0.134247	0.0416832	0.380828
OG1019	MSTRG.11109	3.08831e-05	0.831712	0.0290356	1.20008
OG1020	MSTRG.1111	0.00068946	0.369403	1.08378	32.6815
OG1021	MSTRG.11110	1.4488e-05	-0.022805	0.0399777	1.801
OG1022	MSTRG.11112	0.0275245	-1.80221	0.245815	3.80518
OG1023	MSTRG.11120	0.00852318	0.494889	0.00587209	0.11714
OG1024	MSTRG.11121	6.41935e-07	-0.606828	0.176833	12.3472
OG1025	MSTRG.11123	0.00421299	0.484227	0.0047765	0.113262
OG1026	MSTRG.11124	9.87053e-07	-0.0853183	0.313825	19.99
OG1027	MSTRG.11125	0.00083885	0.738172	0.0488827	1.38546
OG1028	MSTRG.11126	5.21071e-07	0.598844	0.00394934	0.418425
OG1029	MSTRG.11128	0.000978445	0.263368	0.0201619	0.579532
OG1030	MSTRG.11129	1.29895e-06	-1.11924	0.160366	9.81273
OG1031	MSTRG.11130	0.00635177	0.401756	0.372992	8.17002
OG1032	MSTRG.11131	0.211202	0.473357	0.518131	5.44894
OG1033	MSTRG.11132	1.55205e-05	-1.13604	1.48835	66.2221
OG1034	MSTRG.11133	0.000167103	0.882812	0.0203864	0.70356
OG1035	MSTRG.11134	9.34499e-07	-0.495487	0.202338	13.0892
OG1036	MSTRG.11135	0.000530205	0.191017	0.0259726	0.799335
OG1037	MSTRG.11136	NA	NA	NA	NA
OG1038	MSTRG.1114	1.76458e-05	0.0980941	0.0341896	1.50116
OG1039	MSTRG.11141	1.16488e-06	-1.52119	0.405432	24.999
OG1040	MSTRG.11142	8.68391e-07	-1.29598	0.432023	27.6422
OG1041	MSTRG.11143	6.46808e-07	0.568131	0.0574927	3.98298
OG1042	MSTRG.11144	0.000221322	-1.19156	0.191768	6.36922
OG1043	MSTRG.11145	2.17042e-05	-0.659117	0.156918	6.71532
OG1044	MSTRG.11146	8.36756e-05	-1.20536	0.432335	16.1257
OG1045	MSTRG.11147	0.00121145	-1.03811	0.216475	5.72179
OG1046	MSTRG.1115	0.000329522	-1.84842	0.16747	5.23098
OG1047	MSTRG.11151	2.00528e-05	-0.139015	0.033449	1.45216
OG1048	MSTRG.11152	0.0441604	-0.973586	0.216564	3.31985
OG1049	MSTRG.11153	0.00181044	0.153909	0.0445743	1.11004
OG1050	MSTRG.11156	1.73976e-06	-0.429382	0.0398207	2.29458
OG1051	MSTRG.11157	2.83994e-05	-1.95021	0.0235473	0.98333
OG1052	MSTRG.11158	0.469264	1.32993	0.000961606	0.00900258
OG1053	MSTRG.11159	4.12769e-05	-1.71614	0.208185	8.37983
OG1054	MSTRG.1116	2.19169e-05	-0.558825	0.105784	4.54353
OG1055	MSTRG.11160	1.59606e-06	0.882666	0.00267809	0.158122
OG1056	MSTRG.11161	0.00104263	0.832698	0.00667141	0.176851
OG1057	MSTRG.11162	0.000423769	-0.575877	0.188218	5.94294
OG1058	MSTRG.11163	4.50677e-05	-0.216959	0.0198849	0.788086
OG1059	MSTRG.11164	0.0157495	-0.917556	0.326064	5.72562
OG1060	MSTRG.11165	1	-1.98089	0.0573509	0.227333
OG1061	MSTRG.11166	0.000167495	0.846865	0.0121731	0.419426
OG1062	MSTRG.1117	7.45232e-05	0.575036	0.00191895	0.0720915
OG1063	MSTRG.11171	0.00786893	-0.94774	0.198313	3.95458
OG1064	MSTRG.11173	6.30432e-07	1.43792	0.0014582	0.105058
OG1065	MSTRG.11176	2.47615e-05	-1.61757	0.293988	12.408
OG1066	MSTRG.11177	0.000598991	0.665674	0.0132746	0.392987
OG1067	MSTRG.11178	0.00137406	0.629276	0.00380209	0.10031
OG1068	MSTRG.11179	3.75578e-05	0.601833	0.0547044	2.21275
OG1069	MSTRG.1118	0.0170323	1.78886	0.0064205	0.11969
OG1070	MSTRG.11180	0.0017471	0.280856	0.00315765	0.083843
OG1071	MSTRG.11181	2.79816e-05	-0.103795	0.103733	4.32849
OG1072	MSTRG.11182	1.86833e-05	-0.445444	0.0623006	2.71454
OG1073	MSTRG.11183	0.0305336	-1.45275	0.414556	6.39553
OG1074	MSTRG.11184	0.0160044	-1.59458	0.230434	4.17386
OG1075	MSTRG.11186	NA	NA	NA	NA
OG1076	MSTRG.11187	NA	NA	NA	NA
OG1077	MSTRG.1119	2.26441e-06	0.552234	0.00832654	0.466459
OG1078	MSTRG.11194	5.21071e-07	0.639251	0.0131783	1.09729
OG1079	MSTRG.11196	0.00959662	-0.749934	0.493392	10.0383
OG1080	MSTRG.11197	1.49998e-05	-1.51093	0.366489	16.3146
OG1081	MSTRG.11203	0.0201586	0.135558	0.0133134	0.233536
OG1082	MSTRG.11204	0.000898325	1.34268	0.00800055	0.220105
OG1083	MSTRG.11205	2.16976e-06	1.61812	0.0107832	0.608794
OG1084	MSTRG.11207	0.000922144	0.49768	0.0100891	0.294704
OG1085	MSTRG.11208	1.81413e-05	2.06342	0.00337258	0.148079
OG1086	MSTRG.11209	0.0284598	1.49953	0.00568644	0.0891591
OG1087	MSTRG.11210	0.000503706	-1.66898	0.181255	5.36824
OG1088	MSTRG.11213	2.70823e-05	0.757966	0.00807149	0.339487
OG1089	MSTRG.11214	0.0326473	0.734697	0.00165983	0.0300074
OG1090	MSTRG.11215	0.123907	-0.32281	0.0561515	0.612958
OG1091	MSTRG.11216	5.21071e-07	-0.0644913	0.0097729	0.83984
OG1092	MSTRG.11217	0.000936436	-0.259298	0.258839	7.16439
OG1093	MSTRG.11218	0.0222345	-0.683953	0.0384938	0.691121
OG1094	MSTRG.11219	1.02956e-06	-1.92411	0.0563956	3.61254
OG1095	MSTRG.1122	1.63192e-06	-0.96996	0.310764	17.918
OG1096	MSTRG.11220	0.00013492	-1.08403	0.337229	11.9334
OG1097	MSTRG.11221	6.04737e-06	-0.705617	0.243513	12.0557
OG1098	MSTRG.11224	0.0699782	1.20864	0.00186606	0.0272738
OG1099	MSTRG.11225	0.63979	-1.71413	0.400623	2.70555
OG1100	MSTRG.11226	0.987851	-1.77154	0.356436	2.34566
OG1101	MSTRG.11227	1	-1.95258	0.323874	1.2924
OG1102	MSTRG.11228	1.25707e-05	0.652619	0.0110699	0.5059
OG1103	MSTRG.11229	4.91045e-06	0.529775	0.068626	3.50431
OG1104	MSTRG.1123	1	-1.66081	0.385589	2.88427
OG1105	MSTRG.11230	1.38533e-06	1.07801	0.0472761	2.83829
OG1106	MSTRG.11231	1.79949e-05	0.599639	0.0139454	0.611016
OG1107	MSTRG.11232	0.0484216	0.683266	0.0102557	0.198376
OG1108	MSTRG.11233	7.10679e-07	0.869068	0.0889722	6.01596
OG1109	MSTRG.11234	1.83597e-05	-1.07217	0.406418	17.878
OG1110	MSTRG.11235	9.0964e-05	-1.29053	0.335442	12.3731
OG1111	MSTRG.11236	0.00030949	0.304118	0.00916016	0.296192
OG1112	MSTRG.11237	4.15693e-06	1.3857	0.0369327	1.91529
OG1113	MSTRG.11238	0.000107346	0.405524	0.0191539	0.693498
OG1114	MSTRG.1124	0.00437277	-1.94658	0.0448916	0.956571
OG1115	MSTRG.11240	0.0644221	-0.405375	0.0697109	0.916092
OG1116	MSTRG.11241	1.06221e-06	-0.400899	0.131593	8.2262
OG1117	MSTRG.11243	7.03276e-07	0.138704	0.23151	15.7238
OG1118	MSTRG.11244	6.93857e-07	0.0897297	0.00848143	0.574715
OG1119	MSTRG.11245	6.15472e-07	0.594207	0.00413234	0.299258
OG1120	MSTRG.11246	5.73722e-07	0.575897	0.0502851	3.79107
OG1121	MSTRG.11247	1.26154e-05	-0.183507	0.0212608	0.97127
OG1122	MSTRG.11248	0.0361805	0.591051	0.00863067	0.14045
OG1123	MSTRG.11249	0.0167326	-1.80633	0.160821	3.35619
OG1124	MSTRG.1125	0.0427192	-1.91842	0.0957005	1.60798
OG1125	MSTRG.11250	2.77047e-05	-0.664117	0.320315	13.3664
OG1126	MSTRG.11252	5.21071e-07	0.934283	0.0152191	1.35035
OG1127	MSTRG.11253	6.29153e-07	1.25012	0.0429895	3.07809
OG1128	MSTRG.11254	1.40058e-05	-1.07889	0.250893	11.2307
OG1129	MSTRG.11255	2.72548e-05	-0.193701	0.00754966	0.316182
OG1130	MSTRG.11256	7.13031e-06	0.368184	0.382834	18.6783
OG1131	MSTRG.11257	6.91539e-07	0.636445	0.0370758	2.506
OG1132	MSTRG.11258	1.37666e-05	0.226968	0.00737785	0.332837
OG1133	MSTRG.11259	1.70948e-05	-0.044571	0.0256365	1.13065
OG1134	MSTRG.1126	0.0690333	-1.66277	0.2214	3.30593
OG1135	MSTRG.11260	0.00835237	0.34857	0.0355674	0.728648
OG1136	MSTRG.11261	0.00654233	0.154251	0.0192705	0.410017
OG1137	MSTRG.11262	1.15969e-05	0.33014	0.00714456	0.328827
OG1138	MSTRG.11263	6.53774e-06	0.574187	0.762199	37.4015
OG1139	MSTRG.11264	NA	NA	NA	NA
OG1140	MSTRG.11265	NA	NA	NA	NA
OG1141	MSTRG.11266	1.12803e-05	-0.171946	0.0854873	3.94335
OG1142	MSTRG.11267	0.00757123	-1.74248	0.318631	6.21177
OG1143	MSTRG.11268	0.00126322	0.488331	0.00563098	0.149702
OG1144	MSTRG.11269	0.000603156	-1.57409	0.255105	7.763
OG1145	MSTRG.1127	0.00616076	-1.77316	0.178944	4.09032
OG1146	MSTRG.11270	6.41935e-07	0.70646	0.20467	14.374
OG1147	MSTRG.11271	1.70553e-06	0.666425	0.0645319	3.75433
OG1148	MSTRG.11272	2.05571e-06	0.600689	0.00908525	0.51678
OG1149	MSTRG.11273	6.41935e-07	-1.84436	0.173969	12.2346
OG1150	MSTRG.11274	0.000486746	-0.956614	0.403746	12.612
OG1151	MSTRG.11275	1.30337e-06	-1.08305	0.369306	22.7523
OG1152	MSTRG.11276	0.000143512	-1.24415	0.222471	7.76931
OG1153	MSTRG.11278	7.29232e-05	-1.71715	0.205276	7.77759
OG1154	MSTRG.11279	1.46192e-05	-0.338357	0.0451638	2.02714
OG1155	MSTRG.1128	3.19717e-05	-1.72412	0.240102	9.98159
OG1156	MSTRG.11280	0.0188574	0.0688641	0.0332245	0.682208
OG1157	MSTRG.11282	0.000427442	-0.680767	0.573782	17.7991
OG1158	MSTRG.11283	2.4587e-06	-1.95706	0.037026	2.04347
OG1159	MSTRG.11284	0.000665681	-1.02236	0.234994	6.75532
OG1160	MSTRG.11285	0.0141437	-0.6034	0.0215414	0.411538
OG1161	MSTRG.11286	5.21071e-07	1.09166	0.00432489	0.37538
OG1162	MSTRG.11287	7.01355e-06	-0.918923	0.107747	5.23209
OG1163	MSTRG.11288	6.19522e-05	1.73502	0.036014	1.3802
OG1164	MSTRG.11289	0.289378	-1.97974	0.00168898	0.0181101
OG1165	MSTRG.1129	0.00135189	-1.60052	0.265729	7.49344
OG1166	MSTRG.11290	0.000129313	0.485424	0.0547691	1.94487
OG1167	MSTRG.11291	0.0461228	0.857557	0.00229563	0.032411
OG1168	MSTRG.11292	2.85946e-05	0.442313	0.055457	2.30578
OG1169	MSTRG.11294	0.420638	0.752491	0.00390699	0.0393909
OG1170	MSTRG.11295	1.10336e-05	-1.70033	0.173834	8.1401
OG1171	MSTRG.11296	1	0.29592	0.0208707	0.0934182
OG1172	MSTRG.11297	NA	NA	NA	NA
OG1173	MSTRG.11298	4.1522e-05	0.246805	0.0166534	0.66772
OG1174	MSTRG.11299	0.000212974	1.38843	0.00124572	0.0418049
OG1175	MSTRG.113	1	-0.112547	0.545005	4.4668
OG1176	MSTRG.1130	0.000701188	0.659994	0.0179164	0.538218
OG1177	MSTRG.11300	3.54374e-05	2.93184	0.0051926	0.210783
OG1178	MSTRG.11301	6.14517e-06	1.2579	0.0222468	1.10355
OG1179	MSTRG.11304	0.00211989	-1.23935	0.129863	3.33632
OG1180	MSTRG.11305	0.000548708	-1.48617	0.185287	5.58077
OG1181	MSTRG.11307	3.65535e-05	-1.38997	0.454537	18.4554
OG1182	MSTRG.11308	0.0101322	-1.61797	0.466654	9.10977
OG1183	MSTRG.11309	0.00785478	2.84463	0.00360263	0.074576
OG1184	MSTRG.1131	1.27103e-06	-0.333459	0.182408	11.0124
OG1185	MSTRG.11311	3.30501e-06	0.667583	0.00609039	0.325733
OG1186	MSTRG.11312	7.20115e-05	0.53047	0.00247886	0.093346
OG1187	MSTRG.11313	7.34768e-06	1.25747	0.0693399	3.37084
OG1188	MSTRG.11314	0.00401508	0.716117	0.00511293	0.122433
OG1189	MSTRG.11315	0.000419377	0.631015	0.00350326	0.108403
OG1190	MSTRG.11316	2.93025e-05	-0.561722	0.147557	6.09456
OG1191	MSTRG.11319	4.4771e-05	0.254368	0.0202046	0.799651
OG1192	MSTRG.1132	5.21071e-07	0.29035	0.0410774	3.57578
OG1193	MSTRG.11320	0.00023196	0.479396	0.112154	3.72538
OG1194	MSTRG.11322	0.0594726	-1.25703	0.314819	4.34455
OG1195	MSTRG.11323	0.223935	-1.60572	0.441268	4.43056
OG1196	MSTRG.11324	1.13959e-05	-1.36899	0.218858	10.1422
OG1197	MSTRG.11325	7.34288e-05	0.302906	0.0059567	0.223006
OG1198	MSTRG.11326	5.23273e-07	1.68567	0.0890681	7.20207
OG1199	MSTRG.11327	2.57571e-05	0.0845697	0.059227	2.49093
OG1200	MSTRG.11328	6.23997e-07	0.514204	0.00210654	0.151735
OG1201	MSTRG.11329	6.41935e-07	0.875788	0.0963903	6.79244
OG1202	MSTRG.1133	7.75112e-05	-1.78794	0.201437	7.46957
OG1203	MSTRG.11330	6.89214e-07	0.111556	0.00825973	0.561592
OG1204	MSTRG.11331	3.43483e-06	-1.88207	0.0730551	3.87647
OG1205	MSTRG.11332	0.000153836	0.25907	0.0130387	0.454274
OG1206	MSTRG.11333	7.34383e-07	0.764518	0.00368548	0.246844
OG1207	MSTRG.11334	0.0615238	0.570826	0.0113979	0.157962
OG1208	MSTRG.11336	0.00160978	-1.53257	0.34294	9.57509
OG1209	MSTRG.11337	2.78847e-05	0.703287	0.0247705	1.03
OG1210	MSTRG.11338	0.000293264	1.19745	0.0128359	0.420713
OG1211	MSTRG.11339	1.30337e-06	0.736595	0.0826732	5.03765
OG1212	MSTRG.1134	2.49933e-05	-0.379809	0.0273044	1.15237
OG1213	MSTRG.11340	0.00824933	-1.05955	0.224455	4.81031
OG1214	MSTRG.11341	2.48506e-06	-1.29097	0.262299	14.5046
OG1215	MSTRG.11342	9.51273e-07	0.128358	0.0300743	1.92583
OG1216	MSTRG.11343	0.00017323	0.511865	0.0436239	1.50279
OG1217	MSTRG.11344	0.00255481	-1.4923	0.366013	9.66967
OG1218	MSTRG.11345	4.07398e-06	0.149118	0.00714071	0.37204
OG1219	MSTRG.11346	0.000450842	-0.0139377	0.0181446	0.556288
OG1220	MSTRG.11347	0.112549	-1.87433	0.0541941	0.596922
OG1221	MSTRG.11349	2.41542e-05	0.819944	0.00782616	0.331721
OG1222	MSTRG.1135	1.35916e-06	-0.124239	0.0413956	2.49747
OG1223	MSTRG.11350	2.45565e-06	0.839143	0.0344126	1.90942
OG1224	MSTRG.11351	0.000338202	1.01755	0.0161857	0.516705
OG1225	MSTRG.11352	7.65044e-06	-1.18285	0.36535	17.7319
OG1226	MSTRG.11353	5.28781e-07	-0.795152	0.130432	10.5613
OG1227	MSTRG.11354	0.0404221	0.340009	0.0588716	0.883593
OG1228	MSTRG.11356	0.000420655	0.370621	0.00718725	0.223379
OG1229	MSTRG.11357	6.78414e-07	0.0917495	0.0824538	5.62233
OG1230	MSTRG.11358	1.98956e-05	0.716673	0.00337353	0.145905
OG1231	MSTRG.11359	0.0122926	-0.797904	0.263825	5.1606
OG1232	MSTRG.1136	0.00402676	0.390004	0.14101	3.11254
OG1233	MSTRG.11360	0.00016825	0.470557	0.00698258	0.24118
OG1234	MSTRG.11361	3.1526e-06	0.0276748	0.083484	4.48216
OG1235	MSTRG.11362	0.000223326	0.109174	0.0677646	2.25415
OG1236	MSTRG.11365	6.53199e-07	0.890642	0.0720502	4.99835
OG1237	MSTRG.11366	1	-0.875121	0.0244302	0.159965
OG1238	MSTRG.11367	6.41935e-07	-1.98733	0.00320383	0.222786
OG1239	MSTRG.11368	1.31917e-06	0.0996152	0.0210371	1.27495
OG1240	MSTRG.11369	3.12991e-05	0.170172	0.00878186	0.361927
OG1241	MSTRG.1137	0.0645995	0.881094	0.00411316	0.0540375
OG1242	MSTRG.11370	5.33684e-07	0.186245	0.00940689	0.734631
OG1243	MSTRG.11371	2.76938e-05	0.436875	0.013361	0.558897
OG1244	MSTRG.11372	5.23728e-07	0.307084	0.0170302	1.37217
OG1245	MSTRG.11373	0.00326129	-0.00933191	0.0355382	0.824388
OG1246	MSTRG.11374	0.00218576	0.0582299	0.0146511	0.373191
OG1247	MSTRG.11375	1.67494e-05	0.473895	0.00542314	0.239869
OG1248	MSTRG.11376	0.000140843	0.282986	0.130726	4.58036
OG1249	MSTRG.11377	0.0156954	-0.6553	0.0545628	0.953591
OG1250	MSTRG.11378	0.00150266	-1.05061	0.444414	12.0948
OG1251	MSTRG.11379	6.04886e-06	-0.984461	0.147754	7.38135
OG1252	MSTRG.1138	9.62299e-05	0.252874	0.0158242	0.579031
OG1253	MSTRG.11381	0.0218302	0.0260395	0.0231635	0.373443
OG1254	MSTRG.11382	0.0205717	-0.038957	0.102094	1.78406
OG1255	MSTRG.11384	0.00024799	-1.04163	0.273524	9.0876
OG1256	MSTRG.11385	8.23575e-05	-1.81535	0.217631	8.16104
OG1257	MSTRG.11386	0.000110453	-1.47252	0.362096	13.1305
OG1258	MSTRG.11388	5.21071e-07	-0.264345	0.171276	14.8735
OG1259	MSTRG.11389	4.02872e-05	-0.459201	0.0348213	1.39494
OG1260	MSTRG.1139	0.000207646	0.101705	0.00810435	0.272721
OG1261	MSTRG.11390	6.85895e-06	0.705714	0.0171145	0.837884
OG1262	MSTRG.11391	0.0179058	-1.86818	0.285684	5.08641
OG1263	MSTRG.11392	0.00660396	0.686658	0.0031095	0.0642894
OG1264	MSTRG.11393	0.112626	-0.981491	0.0908818	1.0409
OG1265	MSTRG.11397	0.000155696	-0.272701	0.231228	7.99231
OG1266	MSTRG.11398	0.00108081	-0.793981	0.64306	17.1548
OG1267	MSTRG.11399	0.0198427	0.44409	0.371981	6.56207
OG1268	MSTRG.114	0.00519455	0.820672	0.562618	13.0543
OG1269	MSTRG.11400	0.000305328	0.00465002	0.0111144	0.356494
OG1270	MSTRG.11401	1.22684e-06	0.975638	0.0127261	0.781793
OG1271	MSTRG.11402	5.61483e-07	0.256284	0.0614528	4.7141
OG1272	MSTRG.11403	5.21071e-07	1.2546	0.0332668	2.87186
OG1273	MSTRG.11404	0.00344958	0.12757	0.0499953	1.15264
OG1274	MSTRG.11405	0.0266414	0.888144	0.00267411	0.050196
OG1275	MSTRG.11406	0.0587132	0.637733	0.00402909	0.0656124
OG1276	MSTRG.11407	5.23578e-05	-0.0773126	0.0171328	0.670374
OG1277	MSTRG.11408	0.000878162	0.496998	0.0052499	0.14482
OG1278	MSTRG.11409	3.73083e-05	0.676372	0.0926674	3.73244
OG1279	MSTRG.1141	0.873708	0.549247	0.0234035	0.180767
OG1280	MSTRG.11410	5.24002e-05	-0.684077	0.2797	10.8948
OG1281	MSTRG.11411	0.00395776	-1.62472	0.316894	6.62043
OG1282	MSTRG.11412	1.62468e-05	-1.81062	0.169923	7.49658
OG1283	MSTRG.11413	7.16012e-05	-1.77593	0.261521	9.92226
OG1284	MSTRG.11414	5.5471e-07	0.204196	0.0119286	0.909495
OG1285	MSTRG.11415	0.00672212	-0.162825	0.0584626	1.21165
OG1286	MSTRG.11416	5.21071e-07	0.848437	0.0178787	1.72461
OG1287	MSTRG.11417	1.33584e-05	0.24523	0.00506093	0.229289
OG1288	MSTRG.11418	6.92286e-07	-0.684877	0.15689	10.6031
OG1289	MSTRG.11419	1.82293e-05	0.113967	0.118326	5.17735
OG1290	MSTRG.1142	2.40423e-05	0.185825	0.0500932	2.12706
OG1291	MSTRG.11421	5.21071e-07	0.482488	0.0723275	7.34201
OG1292	MSTRG.11422	0.073192	0.78982	0.00637016	0.0797109
OG1293	MSTRG.11423	5.33416e-05	-1.36235	0.501323	19.7315
OG1294	MSTRG.11424	0.000116346	0.00650976	0.412005	14.7206
OG1295	MSTRG.11425	0.000464304	-1.62016	0.254609	7.86783
OG1296	MSTRG.11426	0.066323	0.811859	0.0216291	0.295917
OG1297	MSTRG.11427	3.99621e-06	0.172559	0.0602542	3.14295
OG1298	MSTRG.11428	1.7739e-05	0.277236	0.0302026	1.32521
OG1299	MSTRG.11429	0.0139748	0.0907069	0.0393958	0.780286
OG1300	MSTRG.1143	2.63452e-05	0.337614	0.0302928	1.27056
OG1301	MSTRG.11430	0.00279145	-1.67114	0.525402	12.4062
OG1302	MSTRG.11431	0.000399792	0.227242	0.0185298	0.582366
OG1303	MSTRG.11432	0.000227862	-1.52914	0.224979	7.60085
OG1304	MSTRG.11434	6.41935e-07	0.790143	0.14148	10.1056
OG1305	MSTRG.11435	1.79709e-05	0.948632	0.00767322	0.336278
OG1306	MSTRG.11436	6.02194e-06	-1.28173	0.157191	7.79371
OG1307	MSTRG.11437	9.82419e-07	-0.832037	0.124292	7.97753
OG1308	MSTRG.11438	0.000207692	-0.968518	0.424356	14.2753
OG1309	MSTRG.11439	2.68426e-06	-1.48319	0.382834	20.9636
OG1310	MSTRG.1144	7.54653e-06	0.815144	0.00444655	0.215274
OG1311	MSTRG.11440	0.158577	-1.28488	0.38718	4.71305
OG1312	MSTRG.11441	0.188589	1.34768	0.00972256	0.111535
OG1313	MSTRG.11442	1.49421e-05	-0.0838079	0.136753	6.10583
OG1314	MSTRG.11443	4.97055e-06	-0.349261	0.122769	6.27769
OG1315	MSTRG.11444	5.3263e-07	0.461856	0.0158358	1.24179
OG1316	MSTRG.11445	6.03522e-05	-1.5875	0.101729	3.91726
OG1317	MSTRG.11446	0.0034987	0.208252	0.0512586	1.1313
OG1318	MSTRG.11447	9.77056e-07	-1.71005	0.326501	20.8458
OG1319	MSTRG.11448	8.22856e-06	0.901374	0.043218	2.06567
OG1320	MSTRG.11449	1.04243e-06	-1.80888	0.400765	25.2349
OG1321	MSTRG.1145	0.000116706	0.504448	0.0114266	0.406339
OG1322	MSTRG.11451	1.09419e-06	3.00017	0.00947813	0.592783
OG1323	MSTRG.11452	0.00118612	-1.42763	0.207655	5.66806
OG1324	MSTRG.11453	0.000175765	-1.24372	0.301595	10.4123
OG1325	MSTRG.11454	0.0013782	-0.629148	0.200298	5.36622
OG1326	MSTRG.11455	7.42583e-06	-1.74898	0.226737	10.9816
OG1327	MSTRG.11456	0.00629727	-1.72556	0.134491	2.67517
OG1328	MSTRG.11457	5.30506e-07	1.53074	0.132396	10.2337
OG1329	MSTRG.11458	5.21071e-07	0.857022	0.0264469	2.38332
OG1330	MSTRG.11459	1.61956e-06	-0.111279	0.255987	15.0344
OG1331	MSTRG.1146	5.33601e-05	0.380031	0.0205093	0.798518
OG1332	MSTRG.11460	0.0085353	-1.10839	0.227014	4.33012
OG1333	MSTRG.11461	1.2156e-06	-0.848065	0.211473	12.8927
OG1334	MSTRG.11462	8.85971e-05	-0.451081	0.0184985	0.67793
OG1335	MSTRG.11463	8.71129e-06	0.0261834	0.00824438	0.39237
OG1336	MSTRG.11464	0.000433681	-0.988554	0.224759	7.10968
OG1337	MSTRG.11465	0.00476131	0.702635	0.00210723	0.0475115
OG1338	MSTRG.11466	1.45975e-06	0.726834	0.00345897	0.206253
OG1339	MSTRG.11467	1.07425e-06	-1.704	0.277779	17.476
OG1340	MSTRG.11468	0.037274	0.33284	0.0774628	1.26462
OG1341	MSTRG.11469	5.44975e-07	1.55818	0.0485636	3.77693
OG1342	MSTRG.1147	0.020002	0.513244	0.00745882	0.126164
OG1343	MSTRG.11470	9.31676e-05	0.495791	0.0167296	0.616031
OG1344	MSTRG.11471	2.2703e-06	0.01593	0.283901	15.8413
OG1345	MSTRG.11472	0.00221411	-0.170228	0.0166656	0.420516
OG1346	MSTRG.11473	0.013621	-1.51937	0.156358	3.23793
OG1347	MSTRG.11475	2.81394e-05	-1.04455	0.332709	13.8722
OG1348	MSTRG.11476	3.59401e-06	-0.279386	0.0107563	0.569591
OG1349	MSTRG.11477	5.5878e-05	-0.0164324	0.00577905	0.223684
OG1350	MSTRG.11478	1.28915e-06	0.570913	0.00769205	0.467461
OG1351	MSTRG.11479	0.00335816	0.578275	0.00418353	0.0992652
OG1352	MSTRG.1148	3.35868e-05	1.45116	0.00794676	0.324564
OG1353	MSTRG.11480	0.000671835	0.512594	0.0794435	2.33487
OG1354	MSTRG.11481	5.21071e-07	-0.0627846	0.0461805	3.92951
OG1355	MSTRG.11482	1.45975e-06	-1.79818	0.237195	14.2345
OG1356	MSTRG.11483	1.32976e-06	0.721615	0.0332997	2.0134
OG1357	MSTRG.11484	1.09627e-06	-0.743396	0.106576	6.61869
OG1358	MSTRG.11485	1.01309e-06	0.561781	0.119723	7.53692
OG1359	MSTRG.11486	9.53935e-06	0.34836	0.0206476	0.972263
OG1360	MSTRG.11487	1	0.936583	0.00567687	0.042914
OG1361	MSTRG.11488	7.56112e-06	-0.0635739	0.041423	2.01119
OG1362	MSTRG.11489	0.00835994	0.598511	0.012271	0.255579
OG1363	MSTRG.1149	7.89469e-07	1.75281	0.00562368	0.371957
OG1364	MSTRG.11490	0.000165304	-0.113893	0.741641	25.6146
OG1365	MSTRG.11491	9.11523e-05	1.11039	0.0116404	0.425117
OG1366	MSTRG.11493	0.000106593	-1.75434	0.187998	6.74717
OG1367	MSTRG.11494	0.000136979	-1.84626	0.0624439	2.19172
OG1368	MSTRG.11495	1.36971e-06	0.490141	0.00827284	0.497815
OG1369	MSTRG.11496	5.9195e-07	0.676472	0.00437812	0.325298
OG1370	MSTRG.11497	1	-1.79832	0.0978849	0.13039
OG1371	MSTRG.11498	1.87205e-05	-1.0967	0.262561	11.462
OG1372	MSTRG.11499	1.97762e-06	-1.31982	0.262299	15.085
OG1373	MSTRG.1150	0.000427589	0.538773	0.00254064	0.0799938
OG1374	MSTRG.11500	3.11203e-06	0.967815	0.00957414	0.515059
OG1375	MSTRG.11501	0.00117258	-1.51528	0.372654	10.4605
OG1376	MSTRG.11502	6.21705e-06	-1.66053	0.252775	12.5742
OG1377	MSTRG.11503	5.75652e-06	-1.52683	0.20129	10.0503
OG1378	MSTRG.11504	0.000858309	1.10843	0.0209216	0.60166
OG1379	MSTRG.11505	0.00352973	-0.780146	0.140677	3.46499
OG1380	MSTRG.11506	4.85983e-05	-1.89042	0.0975111	3.81411
OG1381	MSTRG.11507	0.000126318	1.13399	0.176663	6.24888
OG1382	MSTRG.11508	1.19592e-05	1.56005	0.00285975	0.131465
OG1383	MSTRG.11509	8.78874e-05	1.21431	0.0075759	0.280518
OG1384	MSTRG.11510	0.0164184	0.611788	0.0184264	0.34945
OG1385	MSTRG.11511	0.419103	0.307718	0.00497574	0.0490963
OG1386	MSTRG.11512	2.75331e-05	0.516615	0.00361932	0.151862
OG1387	MSTRG.11513	0.00956076	-1.50507	0.0576149	1.1811
OG1388	MSTRG.11514	5.21071e-07	0.202853	0.0142314	1.17889
OG1389	MSTRG.11515	0.10703	0.883031	0.0068145	0.0939659
OG1390	MSTRG.11516	0.0118669	0.616866	0.00220746	0.0466953
OG1391	MSTRG.11517	0.000995238	-0.10436	0.123915	3.48025
OG1392	MSTRG.11518	0.00035074	-1.84548	0.0807973	2.54888
OG1393	MSTRG.11519	3.13626e-06	0.240928	0.0287211	1.54027
OG1394	MSTRG.1152	0.0062615	0.462051	0.00534816	0.115307
OG1395	MSTRG.11520	1.44736e-05	0.284679	0.0368287	1.64927
OG1396	MSTRG.11521	NA	NA	NA	NA
OG1397	MSTRG.11523	0.0307141	0.312804	0.0311192	0.537875
OG1398	MSTRG.11524	0.000747634	-1.26243	0.376834	11.1914
OG1399	MSTRG.11525	NA	NA	NA	NA
OG1400	MSTRG.11526	0.130819	-1.89019	0.118535	1.54015
OG1401	MSTRG.11527	NA	NA	NA	NA
OG1402	MSTRG.11528	0.000173632	-1.87457	0.0669504	2.30877
OG1403	MSTRG.11529	2.05724e-06	0.307653	0.0144132	0.819562
OG1404	MSTRG.11530	1.48566e-05	-1.85825	0.126887	5.68947
OG1405	MSTRG.11531	0.000260165	-1.87866	0.1143	3.63672
OG1406	MSTRG.11533	3.67397e-05	-0.727377	0.0452952	1.83255
OG1407	MSTRG.11535	4.05565e-06	-1.34259	0.165392	8.6047
OG1408	MSTRG.11536	0.00912118	1.08005	0.000978448	0.0204213
OG1409	MSTRG.11537	2.38838e-06	0.661304	0.0300676	1.67403
OG1410	MSTRG.11539	2.95841e-06	-0.00477056	0.061848	3.34039
OG1411	MSTRG.1154	5.60379e-05	-0.316667	0.0478784	1.85302
OG1412	MSTRG.11540	1.32471e-05	0.0633353	0.204865	9.26299
OG1413	MSTRG.11541	2.73363e-06	0.897357	0.00411928	0.225534
OG1414	MSTRG.11542	2.1735e-05	-1.86181	0.199492	8.53561
OG1415	MSTRG.11543	0.03815	-0.0504196	0.0849268	1.22361
OG1416	MSTRG.11544	6.41935e-07	0.523284	0.00885075	0.626498
OG1417	MSTRG.11545	8.55603e-06	-1.71716	0.247561	11.7655
OG1418	MSTRG.11546	2.3333e-06	-1.81475	0.162756	9.15453
OG1419	MSTRG.11547	7.41597e-06	-1.72679	0.222373	10.8116
OG1420	MSTRG.11548	2.34592e-05	-1.78427	0.203041	8.61208
OG1421	MSTRG.11549	0.00337203	0.570353	0.00808879	0.202157
OG1422	MSTRG.1155	8.71531e-07	3.34273	0.151078	9.79782
OG1423	MSTRG.11550	3.60637e-06	-1.92609	0.0524183	2.76606
OG1424	MSTRG.11551	7.86244e-05	0.272135	0.00422184	0.158117
OG1425	MSTRG.11552	7.8697e-07	0.773541	0.393985	25.9979
OG1426	MSTRG.11553	5.23728e-07	0.63449	0.0259689	2.09206
OG1427	MSTRG.11554	3.06313e-05	0.787029	0.0169643	0.701704
OG1428	MSTRG.11555	3.54297e-05	0.688138	0.000669621	0.0272585
OG1429	MSTRG.11556	1.76764e-05	-0.91121	0.114723	5.04481
OG1430	MSTRG.11557	8.01291e-06	0.0863065	0.00464517	0.223148
OG1431	MSTRG.11558	0.0361202	0.265464	0.0353426	0.565631
OG1432	MSTRG.1156	1.73037e-05	-1.16332	0.289622	12.9134
OG1433	MSTRG.11560	7.61767e-07	0.0988422	0.091181	6.06506
OG1434	MSTRG.11561	4.96721e-06	1.30342	0.0106831	0.54333
OG1435	MSTRG.11562	9.20436e-07	-0.751143	0.099828	6.495
OG1436	MSTRG.11563	0.000364247	0.402201	0.0210418	0.667754
OG1437	MSTRG.11564	4.97477e-06	0.473583	0.00396797	0.201602
OG1438	MSTRG.11565	8.54803e-07	-0.222967	0.0761252	4.98762
OG1439	MSTRG.11566	9.55091e-05	0.558709	0.0242715	0.889
OG1440	MSTRG.11567	5.43453e-06	-0.986174	0.156202	8.08352
OG1441	MSTRG.11568	3.6998e-06	-1.45594	0.294871	15.5904
OG1442	MSTRG.11569	7.52435e-05	-1.6899	0.202549	7.62718
OG1443	MSTRG.1157	0.000307916	0.0646456	0.0214636	0.687976
OG1444	MSTRG.11570	0.00181348	-1.41293	0.322384	8.18617
OG1445	MSTRG.11571	9.64757e-06	-1.64106	0.279929	13.0333
OG1446	MSTRG.11572	0.000522335	0.159747	0.00499977	0.15152
OG1447	MSTRG.11573	2.66546e-05	-0.842181	1.02988	43.0083
OG1448	MSTRG.11574	0.0005511	-1.59016	0.180151	5.49045
OG1449	MSTRG.11575	9.34146e-07	0.419623	0.0136031	0.872815
OG1450	MSTRG.11576	1.27798e-05	0.805614	0.00110713	0.0503558
OG1451	MSTRG.11577	6.04726e-07	0.0688945	0.0442332	3.22442
OG1452	MSTRG.11578	0.00194525	-0.241616	0.129047	3.40153
OG1453	MSTRG.11579	0.0205908	0.660202	0.00501763	0.0836392
OG1454	MSTRG.1158	0.067652	0.0767857	0.0158627	0.216965
OG1455	MSTRG.11580	7.76863e-06	0.722782	0.00421399	0.203211
OG1456	MSTRG.11581	0.0422192	-1.06834	0.55764	9.27089
OG1457	MSTRG.11582	5.23273e-07	-0.181416	0.203558	16.7997
OG1458	MSTRG.11583	5.5471e-07	-0.158781	0.0726002	5.5727
OG1459	MSTRG.11584	3.23895e-06	0.571086	0.0760881	4.0612
OG1460	MSTRG.11585	1	-1.97695	0.0761174	0.302974
OG1461	MSTRG.11586	2.81394e-05	-1.97187	0.0154153	0.644092
OG1462	MSTRG.11587	4.03334e-06	0.30822	0.00373625	0.195036
OG1463	MSTRG.11589	1	-0.152496	1.33118	11.2997
OG1464	MSTRG.1159	0.0803146	0.479808	0.0202331	0.278562
OG1465	MSTRG.11591	7.04859e-06	-0.426053	0.0960948	4.70575
OG1466	MSTRG.11592	0.000857515	-1.87916	0.130237	3.73423
OG1467	MSTRG.11595	5.26634e-07	0.880891	0.00963609	0.765295
OG1468	MSTRG.11596	0.000371319	-1.0749	0.311712	9.61038
OG1469	MSTRG.11597	6.41935e-07	0.762373	0.137284	9.53183
OG1470	MSTRG.11598	1	-1.30605	0.885316	6.69776
OG1471	MSTRG.11599	7.41129e-06	0.292227	0.0601075	2.91022
OG1472	MSTRG.1160	5.96886e-07	0.509664	0.0115041	0.849462
OG1473	MSTRG.11600	7.19263e-07	1.04362	0.0102841	0.690078
OG1474	MSTRG.11601	1.30175e-05	0.246115	0.0064659	0.295128
OG1475	MSTRG.11602	0.000186349	0.245956	0.00732296	0.249708
OG1476	MSTRG.11603	0.000823279	-1.42742	0.158747	4.62291
OG1477	MSTRG.11604	2.05435e-06	0.33921	0.00376442	0.213857
OG1478	MSTRG.11605	0.00121148	-1.51953	0.283962	7.95231
OG1479	MSTRG.11606	5.86615e-05	-1.96306	0.0263455	1.00819
OG1480	MSTRG.11607	8.37852e-05	-1.87463	0.0970662	3.60444
OG1481	MSTRG.11608	0.000400615	-1.84179	0.147209	4.66359
OG1482	MSTRG.11609	5.86615e-05	-0.00320622	0.0267873	1.03051
OG1483	MSTRG.1161	7.98163e-06	0.290761	0.0323132	1.55301
OG1484	MSTRG.11610	1.33021e-06	0.224139	0.00607521	0.36729
OG1485	MSTRG.11611	0.0490823	0.645525	0.0209259	0.346894
OG1486	MSTRG.11612	0.00015364	0.176727	0.0153845	0.536871
OG1487	MSTRG.11613	1.12797e-06	0.85031	0.0132368	0.823527
OG1488	MSTRG.11614	1.55518e-06	0.0319862	0.254207	15.2974
OG1489	MSTRG.11615	9.32637e-07	-1.97083	0.00576457	0.369581
OG1490	MSTRG.11616	0.0036414	-1.90229	0.105612	2.3345
OG1491	MSTRG.11617	NA	NA	NA	NA
OG1492	MSTRG.11618	0.00437277	-1.9516	0.0369048	0.785678
OG1493	MSTRG.11619	5.08377e-06	-1.25576	0.303649	15.4877
OG1494	MSTRG.1162	0.179337	0.633089	0.0530316	0.564629
OG1495	MSTRG.11620	0.000697696	0.689549	0.0074968	0.225104
OG1496	MSTRG.11622	3.02183e-06	-0.487975	0.141048	7.60588
OG1497	MSTRG.11623	1.7413e-05	-1.37807	0.281095	12.2821
OG1498	MSTRG.11624	5.83785e-07	-0.451985	0.0430438	3.2311
OG1499	MSTRG.11625	1.09627e-06	-0.688763	0.142399	8.89607
OG1500	MSTRG.11626	0.125425	-1.08732	0.212422	2.58071
OG1501	MSTRG.11627	0.00689494	0.364518	0.07834	1.56179
OG1502	MSTRG.11628	0.00165871	0.945646	0.0617046	1.51975
OG1503	MSTRG.11629	0.00499547	0.12561	0.00645899	0.148866
OG1504	MSTRG.1163	9.25305e-07	-0.763975	0.199789	12.8563
OG1505	MSTRG.11630	0.000741086	-0.444044	0.114306	3.34337
OG1506	MSTRG.11631	6.83466e-07	1.07083	0.0788972	5.40648
OG1507	MSTRG.11632	4.24304e-05	-0.0883003	0.100253	3.88638
OG1508	MSTRG.11633	3.40369e-05	1.15805	0.0175931	0.719542
OG1509	MSTRG.11634	2.02606e-06	-1.11154	0.307114	17.5245
OG1510	MSTRG.11635	0.000371929	-0.0791714	0.0331955	1.05329
OG1511	MSTRG.11636	6.05828e-07	1.15137	0.00322289	0.235309
OG1512	MSTRG.11637	9.4732e-06	-0.859854	0.285147	13.3735
OG1513	MSTRG.11638	0.000356993	0.540534	0.00439303	0.140467
OG1514	MSTRG.11639	4.19742e-05	-1.26227	0.249699	9.9342
OG1515	MSTRG.1164	0.0631714	0.461526	0.0156077	0.215884
OG1516	MSTRG.11640	3.738e-06	-1.09586	0.369306	19.5485
OG1517	MSTRG.11641	3.4065e-06	-1.01691	0.277779	14.8333
OG1518	MSTRG.11642	0.000146483	-0.906885	0.0616952	2.15794
OG1519	MSTRG.11643	0.0131613	0.687866	0.425421	8.15004
OG1520	MSTRG.11645	6.41935e-07	1.147	0.036996	2.63144
OG1521	MSTRG.11646	0.00254403	1.21137	0.00093679	0.0234995
OG1522	MSTRG.11647	3.2233e-06	0.688376	0.0297355	1.59178
OG1523	MSTRG.11648	5.23728e-07	1.82647	0.0122549	0.989096
OG1524	MSTRG.11649	4.51406e-05	0.13291	0.011061	0.438264
OG1525	MSTRG.1165	0.00488107	1.695	0.00383748	0.088677
OG1526	MSTRG.11656	0.015377	-0.227469	0.154292	2.84185
OG1527	MSTRG.11657	7.92796e-06	-1.62412	0.357822	17.2148
OG1528	MSTRG.11658	0.00678304	-0.149154	0.0476364	0.933446
OG1529	MSTRG.11659	6.35242e-06	1.13676	0.00634403	0.313086
OG1530	MSTRG.1166	0.00542338	-0.442669	0.0783087	1.63746
OG1531	MSTRG.11660	0.000266105	0.989322	0.00561471	0.185467
OG1532	MSTRG.11661	0.000546234	0.766578	0.0173072	0.506635
OG1533	MSTRG.11662	0.000167333	-1.18867	0.406418	14.1159
OG1534	MSTRG.11663	2.75243e-06	1.02396	0.0238472	1.3052
OG1535	MSTRG.11664	0.000167556	0.522666	0.00382923	0.13066
OG1536	MSTRG.11665	2.45125e-05	-0.904799	0.250242	10.5656
OG1537	MSTRG.11666	0.000201937	0.802888	0.00683377	0.23109
OG1538	MSTRG.11667	8.10988e-05	-0.211925	0.0595544	2.21466
OG1539	MSTRG.11668	6.03519e-07	0.259699	0.0882669	6.44135
OG1540	MSTRG.11669	9.56725e-06	0.317024	0.0109795	0.517611
OG1541	MSTRG.1167	3.3275e-06	-0.345482	0.0376763	2.00813
OG1542	MSTRG.11670	0.682252	-0.583513	0.0966568	0.815807
OG1543	MSTRG.11671	0.119718	-0.31393	0.0361048	0.436308
OG1544	MSTRG.11672	6.7528e-07	-0.4548	0.128759	8.82575
OG1545	MSTRG.11673	0.00972321	-1.45215	0.463151	8.58198
OG1546	MSTRG.11674	0.00267144	-1.91844	0.123887	3.09134
OG1547	MSTRG.11675	0.0233289	-1.34696	0.147835	2.38445
OG1548	MSTRG.11676	0.00468691	-1.37077	0.209042	5.24507
OG1549	MSTRG.11677	5.93325e-07	0.869037	0.424356	31.3837
OG1550	MSTRG.11678	9.54878e-07	0.528732	0.00955698	0.61054
OG1551	MSTRG.11679	3.73822e-06	0.427102	0.0541713	2.84299
OG1552	MSTRG.1168	1.07594e-06	0.682764	0.00872654	0.548083
OG1553	MSTRG.11680	4.03334e-06	-1.25116	0.398354	20.7758
OG1554	MSTRG.11681	8.85395e-06	0.774324	0.00692338	0.329269
OG1555	MSTRG.11682	3.34918e-05	0.874354	0.0119243	0.488171
OG1556	MSTRG.11683	2.79028e-05	-0.41478	0.0442079	1.84374
OG1557	MSTRG.11684	6.25929e-05	1.49135	0.00695204	0.266303
OG1558	MSTRG.11685	0.000898576	0.59715	0.00924582	0.261379
OG1559	MSTRG.11686	1.63344e-06	-1.97229	0.0076344	0.447608
OG1560	MSTRG.11687	NA	NA	NA	NA
OG1561	MSTRG.11688	6.41935e-07	-1.96103	0.0302919	2.10985
OG1562	MSTRG.11689	0.000726234	-1.88446	0.0443777	1.32618
OG1563	MSTRG.1169	7.74048e-06	0.507324	0.0118321	0.570643
OG1564	MSTRG.11690	NA	NA	NA	NA
OG1565	MSTRG.11691	0.0533181	-1.50243	0.13306	1.92968
OG1566	MSTRG.11692	8.51932e-05	0.431153	0.00918803	0.338215
OG1567	MSTRG.11693	0.0406969	0.358144	0.0253595	0.361141
OG1568	MSTRG.11694	5.21071e-07	0.77197	0.0518647	4.38242
OG1569	MSTRG.11695	1	1.42951	0.0030999	0.021804
OG1570	MSTRG.11696	5.12854e-05	-1.56531	0.425834	16.823
OG1571	MSTRG.11697	2.61826e-06	-0.00533403	0.0593873	3.28377
OG1572	MSTRG.11698	0.0210726	-1.55763	0.330985	6.10539
OG1573	MSTRG.11699	2.74787e-05	-1.18576	0.284483	11.942
OG1574	MSTRG.1170	0.0110321	1.26523	0.00290136	0.0570916
OG1575	MSTRG.11700	0.000336984	-1.31803	0.271432	8.78094
OG1576	MSTRG.11701	7.66922e-05	-1.39344	0.0746639	2.80328
OG1577	MSTRG.11702	1	0.628112	0.614601	2.93523
OG1578	MSTRG.11703	2.31556e-06	0.222789	0.344851	19.3103
OG1579	MSTRG.11704	0.000196584	0.29961	0.00296354	0.0982856
OG1580	MSTRG.11705	6.41935e-07	0.984703	0.00511153	0.357326
OG1581	MSTRG.11706	7.79799e-05	0.157551	0.0227788	0.84641
OG1582	MSTRG.11707	3.47898e-05	0.328223	0.0611412	2.49153
OG1583	MSTRG.11708	8.94656e-05	0.867328	0.00367229	0.135554
OG1584	MSTRG.11709	6.41935e-07	-1.89468	0.129997	9.06159
OG1585	MSTRG.1171	2.96064e-06	0.525063	0.0434551	2.35537
OG1586	MSTRG.11710	7.80508e-07	-1.0062	0.155266	10.3122
OG1587	MSTRG.11711	0.00183226	-1.64035	0.271815	6.99428
OG1588	MSTRG.11712	3.42844e-06	-1.56063	0.2927	15.4997
OG1589	MSTRG.11713	1.81038e-05	0.903441	0.653162	28.7892
OG1590	MSTRG.11714	5.42675e-05	0.471494	0.056765	2.22072
OG1591	MSTRG.11715	5.21071e-07	0.409249	0.0122582	1.01577
OG1592	MSTRG.11716	0.000173397	-1.44116	0.382834	13.228
OG1593	MSTRG.11717	0.00142479	-0.0936382	0.0260983	0.688172
OG1594	MSTRG.11718	9.77056e-07	-0.229249	0.182408	11.6239
OG1595	MSTRG.11719	0.000997638	0.355029	0.0027947	0.0796904
OG1596	MSTRG.1172	4.57784e-05	0.302333	0.0318376	1.25805
OG1597	MSTRG.11720	0.000459311	0.542483	0.0318322	0.963667
OG1598	MSTRG.11721	0.000104239	-0.188271	0.0319588	1.15439
OG1599	MSTRG.11722	0.129452	0.641176	0.00633552	0.0722203
OG1600	MSTRG.11723	3.20452e-05	-0.801899	0.0955507	3.9492
OG1601	MSTRG.11724	0.000262901	0.364314	0.0238234	0.783045
OG1602	MSTRG.11725	2.33052e-06	-0.678405	0.180043	10.0641
OG1603	MSTRG.11726	1.02258e-06	0.790288	0.462609	29.006
OG1604	MSTRG.11728	0.00382278	-0.568352	0.0464243	1.0673
OG1605	MSTRG.11729	0.000240978	-0.474526	0.424155	14.1163
OG1606	MSTRG.1173	0.00066124	-0.60121	0.244918	7.23851
OG1607	MSTRG.11730	1.08931e-05	1.0377	0.0157194	0.729794
OG1608	MSTRG.11731	0.000490412	0.745094	0.0210828	0.640789
OG1609	MSTRG.11732	0.0127176	-0.77318	0.0938119	1.72171
OG1610	MSTRG.11733	5.21071e-07	0.749012	0.00598383	0.495319
OG1611	MSTRG.11734	1.06553e-05	0.278777	0.0635632	2.95624
OG1612	MSTRG.11739	NA	NA	NA	NA
OG1613	MSTRG.1174	2.23626e-05	0.00525582	0.00305824	0.130058
OG1614	MSTRG.11740	1.37532e-06	0.499285	0.0142791	0.860154
OG1615	MSTRG.11741	1	-1.39463	0.338699	2.67585
OG1616	MSTRG.11742	0.000110338	-0.201092	0.058906	2.09749
OG1617	MSTRG.11743	0.000918241	0.793992	0.00146663	0.0413175
OG1618	MSTRG.11744	0.00226204	0.72253	0.00715506	0.182469
OG1619	MSTRG.11745	4.43491e-06	-0.606765	1.20282	62.5744
OG1620	MSTRG.11746	0.0034587	-0.478094	0.0953291	2.38463
OG1621	MSTRG.11747	0.000712526	-1.35148	0.197958	5.94092
OG1622	MSTRG.11748	7.85908e-05	0.636468	0.0183261	0.683573
OG1623	MSTRG.11749	5.5471e-07	2.90252	0.0192388	1.46595
OG1624	MSTRG.1175	5.21071e-07	-0.0916013	0.0175727	1.65813
OG1625	MSTRG.11750	6.10516e-07	1.21705	0.00832595	0.604921
OG1626	MSTRG.11751	0.000325702	1.60144	0.00955484	0.304493
OG1627	MSTRG.11752	2.20818e-05	1.17466	0.00191564	0.0820307
OG1628	MSTRG.11753	3.72873e-05	0.173234	0.00603282	0.243842
OG1629	MSTRG.11754	3.99321e-06	-1.82428	0.133958	6.92983
OG1630	MSTRG.11755	0.0241429	-0.475492	0.0260733	0.421455
OG1631	MSTRG.11756	0.00933479	-1.28619	0.457987	8.45262
OG1632	MSTRG.11757	0.0131558	0.484806	0.00983352	0.187125
OG1633	MSTRG.11758	0.00018012	-1.34755	0.134269	4.61859
OG1634	MSTRG.11759	0.00663994	0.92067	0.008578	0.17912
OG1635	MSTRG.1176	0.00139019	0.670863	0.0391311	1.02727
OG1636	MSTRG.11760	1	-0.799739	2.81957	18.0307
OG1637	MSTRG.11761	5.21071e-07	0.625056	0.0254542	2.27372
OG1638	MSTRG.11762	1.20081e-06	0.48835	0.0107334	0.662466
OG1639	MSTRG.11763	0.00182343	-0.30643	0.0887597	2.26763
OG1640	MSTRG.11764	5.23273e-07	1.15818	0.0580284	4.72769
OG1641	MSTRG.11765	0.00185722	-1.42763	0.204351	5.47674
OG1642	MSTRG.11768	0.00135343	0.0904775	0.0163847	0.452003
OG1643	MSTRG.11769	2.06477e-06	0.717104	0.0484618	2.73903
OG1644	MSTRG.1177	0.000158569	0.501156	0.00639522	0.222486
OG1645	MSTRG.11770	7.24465e-05	0.631747	0.00411077	0.154222
OG1646	MSTRG.11771	0.119897	-0.960435	0.359461	4.14699
OG1647	MSTRG.11772	9.77361e-07	-1.78331	0.465456	29.7509
OG1648	MSTRG.11773	0.00132242	0.975378	0.000953585	0.0251207
OG1649	MSTRG.11774	0.00321655	0.465692	0.0052317	0.126973
OG1650	MSTRG.11775	2.39579e-06	0.724915	0.0250207	1.39172
OG1651	MSTRG.11776	5.49588e-06	0.647506	0.0103521	0.520716
OG1652	MSTRG.11777	0.000293005	-1.92254	0.0590216	1.92751
OG1653	MSTRG.11778	0.0142534	-1.69859	0.155252	2.87182
OG1654	MSTRG.11779	6.14728e-07	-0.0643542	0.214832	15.5548
OG1655	MSTRG.1178	0.000167209	-1.8618	0.116475	4.01358
OG1656	MSTRG.11780	0.000468614	0.65126	0.0417207	1.30262
OG1657	MSTRG.11781	4.61108e-05	0.316771	0.00297851	0.117984
OG1658	MSTRG.11782	0.0019773	0.579953	0.00263702	0.0712652
OG1659	MSTRG.11783	5.19938e-06	-1.45733	0.274815	13.717
OG1660	MSTRG.11784	3.0724e-05	-1.5023	0.263114	10.9187
OG1661	MSTRG.11785	0.00271872	-1.86798	0.0871841	2.22383
OG1662	MSTRG.11786	1.18485e-05	-1.89299	0.068144	3.13914
OG1663	MSTRG.11787	7.09244e-07	0.901421	0.0231243	1.56368
OG1664	MSTRG.1179	3.20832e-05	-1.89778	0.101239	4.15066
OG1665	MSTRG.11791	5.21071e-07	0.830634	0.0582943	4.91874
OG1666	MSTRG.11792	3.51766e-06	-0.767104	0.0712269	3.78656
OG1667	MSTRG.11793	0.000117185	-1.57416	0.300173	10.7738
OG1668	MSTRG.11794	0.000160361	0.0917599	0.0130352	0.453253
OG1669	MSTRG.11795	0.000128384	-1.65602	0.166606	5.88757
OG1670	MSTRG.11796	7.92157e-06	-0.453349	0.0401713	1.93127
OG1671	MSTRG.11797	0.000136304	0.751229	0.00436579	0.15359
OG1672	MSTRG.11799	1.62932e-06	1.31926	0.0035257	0.206603
OG1673	MSTRG.118	0.00437277	-1.92588	0.0868046	1.84539
OG1674	MSTRG.1180	0.00409517	-1.62959	0.297201	6.65881
OG1675	MSTRG.11800	0.000181621	-1.60297	0.382834	13.1945
OG1676	MSTRG.11801	2.47138e-06	-1.85394	0.196831	10.886
OG1677	MSTRG.11802	1	-1.41213	0.65887	4.53479
OG1678	MSTRG.11803	0.00226517	-1.73637	0.337656	9.01535
OG1679	MSTRG.11805	5.10234e-06	1.34305	0.00725137	0.36783
OG1680	MSTRG.11806	0.000183749	1.13357	0.00384784	0.130182
OG1681	MSTRG.11807	0.000722322	0.257257	0.0441229	1.26378
OG1682	MSTRG.11808	9.32551e-06	-1.35012	0.505564	23.9533
OG1683	MSTRG.11809	4.04968e-05	-1.83187	0.237758	9.53255
OG1684	MSTRG.1181	1.99818e-06	-1.74637	0.245912	13.9504
OG1685	MSTRG.11810	0.00258789	-1.88386	0.211972	5.27878
OG1686	MSTRG.11811	0.00374795	-1.86578	0.276847	7.09183
OG1687	MSTRG.11812	8.6949e-05	-1.31255	0.448206	16.6734
OG1688	MSTRG.11813	2.00021e-06	-1.94074	0.070218	4.00826
OG1689	MSTRG.11814	0.0106926	-1.60947	0.370866	6.89033
OG1690	MSTRG.11815	0.00246823	-1.75829	0.201788	5.34103
OG1691	MSTRG.11816	8.02045e-05	1.25775	0.0127143	0.475547
OG1692	MSTRG.11817	7.0156e-05	0.60943	0.00539999	0.204156
OG1693	MSTRG.11818	1.98227e-06	0.82295	0.0115824	0.661463
OG1694	MSTRG.11819	2.74903e-05	-0.808439	0.198342	8.25055
OG1695	MSTRG.1182	3.88536e-06	-1.72625	0.251348	13.0794
OG1696	MSTRG.11820	4.54603e-06	0.421883	0.0206729	1.06197
OG1697	MSTRG.11821	0.00979875	-1.60871	0.318405	7.44763
OG1698	MSTRG.11822	4.12323e-06	0.625027	0.130939	6.7482
OG1699	MSTRG.11823	1.39096e-05	-1.83744	0.116034	5.24652
OG1700	MSTRG.11824	1.22952e-05	-0.0957824	0.0568495	2.59354
OG1701	MSTRG.11825	6.07158e-07	0.122939	0.0159981	1.16651
OG1702	MSTRG.11826	2.21677e-05	-1.6798	0.217959	9.32659
OG1703	MSTRG.11827	4.28019e-06	1.28504	0.314616	16.2526
OG1704	MSTRG.11828	8.6602e-06	-0.44825	0.183572	8.73186
OG1705	MSTRG.11829	6.08177e-06	0.620688	0.0127416	0.632589
OG1706	MSTRG.1183	4.30578e-05	-0.0878224	0.0125848	0.50217
OG1707	MSTRG.11830	0.00937951	1.47353	0.0646421	1.18027
OG1708	MSTRG.11831	2.24361e-05	0.234059	0.00887921	0.379327
OG1709	MSTRG.11832	1.24376e-06	1.1613	0.121954	7.53243
OG1710	MSTRG.11833	1.13192e-06	-1.88064	0.146107	9.0036
OG1711	MSTRG.11834	0.0049669	0.455635	0.00384572	0.086014
OG1712	MSTRG.11835	2.15764e-05	0.458385	0.00656924	0.282115
OG1713	MSTRG.11836	1.47127e-06	-0.370126	0.169861	10.1856
OG1714	MSTRG.11837	1.62731e-05	0.289097	0.318483	14.1458
OG1715	MSTRG.11838	1.38163e-06	0.274945	0.0354719	2.13196
OG1716	MSTRG.11839	1.32131e-06	0.222496	0.0491178	2.98418
OG1717	MSTRG.1184	3.48974e-05	-1.92498	0.0624818	2.54452
OG1718	MSTRG.11840	0.00161538	-1.5797	0.416367	11.0087
OG1719	MSTRG.11841	0.000352405	-0.068306	0.0139725	0.439291
OG1720	MSTRG.11842	4.21377e-05	-0.389124	0.466779	18.4826
OG1721	MSTRG.11843	6.41935e-07	-1.96185	0.0290353	2.02022
OG1722	MSTRG.11844	1.8528e-05	0.476732	0.0330615	1.44386
OG1723	MSTRG.11845	2.62323e-06	1.69263	0.0338752	1.86994
OG1724	MSTRG.11846	0.000372763	-0.583713	0.0381443	1.21653
OG1725	MSTRG.11847	0.00104459	-0.575969	0.0558156	1.61245
OG1726	MSTRG.11848	6.41935e-07	-1.90108	0.197838	13.5858
OG1727	MSTRG.11849	6.41935e-07	-1.93577	0.0825726	5.72781
OG1728	MSTRG.1185	6.41935e-07	0.55013	0.00972442	0.686843
OG1729	MSTRG.11850	1.20023e-06	1.43712	0.0207398	1.27966
OG1730	MSTRG.11852	3.81376e-05	-1.11529	0.267468	10.7185
OG1731	MSTRG.11853	0.000123892	-1.69864	0.207959	7.41728
OG1732	MSTRG.11854	2.68282e-05	0.709592	0.00468289	0.196047
OG1733	MSTRG.11855	5.55271e-07	-0.115228	0.188217	14.3679
OG1734	MSTRG.11856	1.15716e-06	0.99118	0.029342	1.81976
OG1735	MSTRG.11857	1.43415e-05	0.90657	0.00562809	0.253461
OG1736	MSTRG.11858	2.53546e-05	-0.512089	0.0678005	2.83764
OG1737	MSTRG.11859	0.000834223	0.249964	0.0293211	0.864595
OG1738	MSTRG.1186	0.00118612	-0.0524852	0.010319	0.288473
OG1739	MSTRG.11860	0.00405298	-1.68822	0.314858	6.69165
OG1740	MSTRG.11862	2.92946e-06	1.56789	0.00434812	0.235778
OG1741	MSTRG.11863	1	0.0780741	0.0198375	0.116173
OG1742	MSTRG.11864	0.000443226	-0.61807	0.0998093	3.14401
OG1743	MSTRG.11865	2.31526e-06	0.865039	0.0472842	2.65314
OG1744	MSTRG.11866	1.6085e-05	0.672785	0.0232205	1.03015
OG1745	MSTRG.11867	4.73448e-05	-0.13854	0.033642	1.32692
OG1746	MSTRG.11868	0.00368971	-1.89256	0.113321	2.65962
OG1747	MSTRG.11869	4.24059e-06	0.202538	0.074856	3.85719
OG1748	MSTRG.1187	0.000935606	-1.68813	0.241903	6.83085
OG1749	MSTRG.11870	0.00552038	1.10708	0.0080002	0.168781
OG1750	MSTRG.11871	4.03101e-06	-1.52326	0.27621	14.4037
OG1751	MSTRG.11872	6.50623e-05	-1.19853	0.998576	38.3101
OG1752	MSTRG.11875	1.11532e-05	0.817723	0.0198094	0.916071
OG1753	MSTRG.11876	5.54584e-07	0.495458	0.317665	24.3736
OG1754	MSTRG.11877	2.64789e-06	-1.59102	0.172174	9.39725
OG1755	MSTRG.11878	0.000123141	-1.64575	0.254935	8.89407
OG1756	MSTRG.1188	1.48574e-05	-1.49627	0.242526	10.7877
OG1757	MSTRG.11880	0.0139535	-1.78021	0.189212	3.74809
OG1758	MSTRG.11881	8.42663e-05	-1.40596	0.435259	15.9486
OG1759	MSTRG.11883	0.000765363	0.218998	0.388864	11.696
OG1760	MSTRG.11884	0.000628843	-1.19359	0.696989	19.4617
OG1761	MSTRG.11885	0.00676335	0.00133206	1.12168	22.9213
OG1762	MSTRG.11887	0.0114339	-0.668712	1.05849	21.6189
OG1763	MSTRG.11888	0.140343	-0.355927	1.59951	21.0688
OG1764	MSTRG.1189	8.85617e-06	-1.50943	0.221065	10.6274
OG1765	MSTRG.11890	5.16261e-05	-1.39654	0.236327	9.26628
OG1766	MSTRG.11891	0.00371033	0.302922	0.0129192	0.330031
OG1767	MSTRG.11892	6.04705e-05	-0.189769	0.0258443	0.991734
OG1768	MSTRG.11893	0.00115461	-1.82687	0.0737848	1.99849
OG1769	MSTRG.11894	NA	NA	NA	NA
OG1770	MSTRG.11895	0.0466229	0.67781	0.00377189	0.0603704
OG1771	MSTRG.11896	0.0014347	0.0749053	0.00397153	0.107774
OG1772	MSTRG.11897	1.69876e-05	0.420651	0.00308114	0.135624
OG1773	MSTRG.11898	0.000972745	-0.486301	0.678369	18.6377
OG1774	MSTRG.11899	1.51719e-06	0.405783	0.0128085	0.761155
OG1775	MSTRG.1190	5.21915e-06	-1.59749	0.27621	13.9597
OG1776	MSTRG.11900	0.00123081	0.646334	0.00350531	0.0976769
OG1777	MSTRG.11901	0.000104322	-0.14448	0.135997	4.94914
OG1778	MSTRG.11902	0.00790552	0.519118	0.029804	0.611561
OG1779	MSTRG.11903	1.881e-05	1.29937	0.000781951	0.0340451
OG1780	MSTRG.11904	NA	NA	NA	NA
OG1781	MSTRG.11905	0.00010506	-1.94866	0.0160262	0.580697
OG1782	MSTRG.11906	2.20339e-05	-1.91039	0.0787918	3.40744
OG1783	MSTRG.11908	2.8161e-05	0.239638	0.0140727	0.586629
OG1784	MSTRG.11909	9.00508e-06	-0.17083	0.0644779	3.06469
OG1785	MSTRG.1191	7.35521e-06	-1.66578	0.217926	10.6652
OG1786	MSTRG.11910	9.59892e-06	-1.31651	0.462609	21.7224
OG1787	MSTRG.11911	1.45039e-06	-1.6126	0.298865	17.9265
OG1788	MSTRG.11912	0.0104099	-0.95079	0.659384	13.9439
OG1789	MSTRG.11913	0.00415977	-1.21063	0.719796	15.7962
OG1790	MSTRG.11914	1.29564e-05	0.666825	0.00491764	0.224
OG1791	MSTRG.11915	6.05556e-07	0.263732	0.0331348	2.4242
OG1792	MSTRG.11916	9.49289e-05	0.674048	0.0348593	1.27822
OG1793	MSTRG.1192	0.000136124	-1.68747	0.238906	8.30437
OG1794	MSTRG.11920	3.75694e-06	-1.09089	0.363486	19.1771
OG1795	MSTRG.11921	1.7791e-06	-0.647299	0.123605	7.13973
OG1796	MSTRG.11922	1.52725e-06	0.561054	0.0119786	0.712356
OG1797	MSTRG.11923	0.00905865	0.114024	0.0094746	0.198663
OG1798	MSTRG.11924	0.153311	-1.20536	0.293193	3.47252
OG1799	MSTRG.11925	0.0334307	-0.490727	0.100114	1.73381
OG1800	MSTRG.11926	1.5259e-05	0.548876	0.0213501	0.953489
OG1801	MSTRG.11927	1	-1.43123	0.692311	2.30591
OG1802	MSTRG.11928	0.000124981	0.748352	0.0254227	0.907074
OG1803	MSTRG.1193	4.30803e-06	-1.65822	0.307114	15.9404
OG1804	MSTRG.11933	6.89214e-07	-0.56496	0.128759	8.75505
OG1805	MSTRG.11935	0.00162733	-1.83327	0.140008	3.56826
OG1806	MSTRG.11936	6.45166e-07	-1.86925	0.165722	11.391
OG1807	MSTRG.11937	0.00014668	-1.4397	0.394183	13.8274
OG1808	MSTRG.11938	4.66118e-06	-0.990544	0.37428	19.2537
OG1809	MSTRG.11939	5.79538e-07	-0.222231	0.194026	14.5042
OG1810	MSTRG.1194	1.20914e-05	-1.88218	0.119566	5.49021
OG1811	MSTRG.11940	5.21071e-07	-0.124889	0.195703	16.2956
OG1812	MSTRG.11941	2.45565e-06	-1.97356	0.0139715	0.774924
OG1813	MSTRG.11942	NA	NA	NA	NA
OG1814	MSTRG.11943	NA	NA	NA	NA
OG1815	MSTRG.11944	1.24452e-06	-1.92029	0.028984	1.77949
OG1816	MSTRG.11945	0.000304908	0.293056	0.0258814	0.843586
OG1817	MSTRG.11946	3.56813e-06	-1.80996	0.232549	12.4187
OG1818	MSTRG.11947	8.88791e-05	-1.83854	0.141176	5.20634
OG1819	MSTRG.11948	3.65155e-05	-1.70603	0.235309	9.53565
OG1820	MSTRG.11949	4.32673e-05	-1.08751	0.394183	15.7599
OG1821	MSTRG.1195	0.000221812	-1.85291	0.114912	3.87451
OG1822	MSTRG.11954	5.06991e-06	-0.327275	0.250384	12.8568
OG1823	MSTRG.11955	0.00198654	-1.46414	0.156208	3.92193
OG1824	MSTRG.11957	5.27556e-05	-1.8338	0.260683	10.2405
OG1825	MSTRG.11959	0.000195358	0.376236	0.0356626	1.20256
OG1826	MSTRG.1196	NA	NA	NA	NA
OG1827	MSTRG.11960	5.20071e-05	-1.40274	0.279644	10.9505
OG1828	MSTRG.11963	5.21071e-07	0.204533	0.0141315	1.36301
OG1829	MSTRG.11964	1.29809e-06	0.541669	0.0179869	1.09498
OG1830	MSTRG.11965	2.93489e-05	-1.64936	0.219721	9.13975
OG1831	MSTRG.11967	5.0225e-06	-0.283425	0.0265213	1.3522
OG1832	MSTRG.11968	1.69083e-05	-1.67536	0.450051	19.8918
OG1833	MSTRG.11969	0.0351106	-0.617335	0.328827	5.37587
OG1834	MSTRG.1197	3.7793e-05	-1.12307	0.0915421	3.68247
OG1835	MSTRG.11971	0.349562	-0.99672	0.295078	2.92885
OG1836	MSTRG.11972	1.4351e-05	-0.470358	0.154462	6.9047
OG1837	MSTRG.11973	0.000413657	-0.841421	0.235936	7.28963
OG1838	MSTRG.11975	1	-0.6016	0.435912	3.09728
OG1839	MSTRG.11976	0.134252	-1.2702	0.50243	5.80813
OG1840	MSTRG.1198	0.00519987	-0.940736	0.0767497	1.72065
OG1841	MSTRG.11981	0.00172329	-1.76893	0.206782	5.54538
OG1842	MSTRG.11982	3.56336e-05	-1.20775	0.534085	21.8111
OG1843	MSTRG.11983	0.00518558	0.536311	0.0312179	0.64113
OG1844	MSTRG.11984	4.25663e-05	-0.417183	0.153691	6.09991
OG1845	MSTRG.11985	0.00037848	-1.76397	0.217126	6.68044
OG1846	MSTRG.11986	0.000713769	-1.12109	0.351583	10.5155
OG1847	MSTRG.11987	8.09676e-07	-0.412596	0.167905	10.9845
OG1848	MSTRG.11988	0.000420655	-1.1557	0.424484	13.4114
OG1849	MSTRG.11989	0.000886258	-1.45181	0.294078	8.67099
OG1850	MSTRG.1199	0.000770221	-1.68896	0.278794	8.17858
OG1851	MSTRG.11990	1.3748e-06	-0.736003	0.567055	33.9135
OG1852	MSTRG.11991	0.000242963	-1.17226	0.267517	8.89508
OG1853	MSTRG.11992	7.98268e-05	-1.42434	0.36535	13.699
OG1854	MSTRG.11993	6.33741e-05	-1.42244	0.406418	15.6139
OG1855	MSTRG.11994	3.98087e-06	-1.58386	0.262728	13.7412
OG1856	MSTRG.11995	4.57079e-06	-1.87775	0.0934286	4.7797
OG1857	MSTRG.11996	0.0377668	-1.1432	0.38973	6.05115
OG1858	MSTRG.11997	0.011534	-1.12392	0.321616	6.39396
OG1859	MSTRG.11998	0.014445	-0.720213	0.260131	5.64665
OG1860	MSTRG.11999	1.00447e-05	0.527826	0.0440278	2.05919
OG1861	MSTRG.1200	6.66666e-07	-1.16809	0.206127	14.0172
OG1862	MSTRG.12000	5.86342e-05	0.542566	0.00897281	0.345134
OG1863	MSTRG.12001	5.21071e-07	-0.670168	0.160615	13.3907
OG1864	MSTRG.12002	0.0709656	-1.65818	0.317079	4.64541
OG1865	MSTRG.12003	8.03883e-05	-1.46799	0.128959	4.8151
OG1866	MSTRG.12006	2.11543e-06	0.228064	0.196831	10.9551
OG1867	MSTRG.12007	6.03962e-07	0.817718	0.153232	11.2193
OG1868	MSTRG.12009	0.000143521	-0.151252	0.0458033	1.57655
OG1869	MSTRG.1201	2.24327e-06	-1.30696	0.282641	15.9107
OG1870	MSTRG.12010	0.00126252	-1.42158	0.403746	11.503
OG1871	MSTRG.12011	0.0127958	0.546026	0.0253581	0.463925
OG1872	MSTRG.12013	0.000480216	0.543057	0.0155809	0.486799
OG1873	MSTRG.12015	0.000218962	-0.800422	0.610988	20.2049
OG1874	MSTRG.12016	1.58418e-05	-0.586583	1.04842	47.2605
OG1875	MSTRG.12017	0.00045105	-1.3608	0.412699	12.769
OG1876	MSTRG.12018	7.77481e-07	-1.86075	0.184825	12.1104
OG1877	MSTRG.12019	0.00017821	-0.952355	0.427948	14.8331
OG1878	MSTRG.1202	0.0107871	-0.928557	0.169088	3.33558
OG1879	MSTRG.12021	0.000111299	-1.58054	0.362096	13.0757
OG1880	MSTRG.12024	0.0176008	-1.78788	0.180597	3.36017
OG1881	MSTRG.12027	2.24947e-05	-1.46302	0.37428	16.0419
OG1882	MSTRG.12028	0.000126107	-1.07438	0.371459	13.071
OG1883	MSTRG.12029	1.15623e-06	-1.83897	0.166797	10.3616
OG1884	MSTRG.1203	1.85976e-06	-1.85581	0.201052	11.6649
OG1885	MSTRG.12030	1.83339e-05	0.178418	0.00579373	0.254124
OG1886	MSTRG.12031	4.07325e-06	-0.442366	0.0568981	2.96976
OG1887	MSTRG.12032	1	-1.98514	0.034365	0.136697
OG1888	MSTRG.12033	0.000614318	0.296138	0.0119868	0.361263
OG1889	MSTRG.12034	0.207751	0.178182	0.0221749	0.244273
OG1890	MSTRG.12036	9.399e-05	-0.133505	0.0746761	2.73158
OG1891	MSTRG.12037	1	0.256848	0.0227489	0.0785693
OG1892	MSTRG.12038	1.53468e-06	-1.95753	0.0171509	1.0162
OG1893	MSTRG.12039	3.35212e-06	-1.70133	0.19924	10.7116
OG1894	MSTRG.1204	1.29792e-06	0.437656	0.0610829	3.71594
OG1895	MSTRG.12041	1.90346e-06	-1.81396	0.154081	8.93121
OG1896	MSTRG.12042	0.151722	-1.03288	0.85238	10.1045
OG1897	MSTRG.12043	0.0674885	-1.14807	0.615988	8.68824
OG1898	MSTRG.12044	1.43126e-06	-1.83228	0.188253	11.3243
OG1899	MSTRG.12045	7.01355e-06	-0.841765	0.166322	8.0753
OG1900	MSTRG.12046	0.00891739	-1.09186	0.31882	6.09142
OG1901	MSTRG.12047	0.00255887	-1.72162	0.195709	4.5486
OG1902	MSTRG.12049	0.0488227	-0.813666	1.02676	15.6504
OG1903	MSTRG.1205	0.0629812	0.163069	0.245358	3.26108
OG1904	MSTRG.12052	0.000190236	-1.76122	0.254713	8.69178
OG1905	MSTRG.12053	5.82563e-07	-0.95249	0.267517	20.2562
OG1906	MSTRG.12054	9.96359e-05	-1.55777	0.280035	10.2897
OG1907	MSTRG.12055	0.000410551	-1.59092	0.257118	7.68949
OG1908	MSTRG.12056	0.000108922	-1.91857	0.0612631	2.21146
OG1909	MSTRG.12057	0.00103713	-0.491332	0.28209	8.11636
OG1910	MSTRG.12058	1.86695e-05	-1.86639	0.216529	9.39909
OG1911	MSTRG.12059	0.436434	-0.89386	0.380623	3.47112
OG1912	MSTRG.1206	0.453923	0.0862845	0.0108914	0.111151
OG1913	MSTRG.12060	0.00346432	-1.06651	0.626043	13.7967
OG1914	MSTRG.12061	0.00027037	-1.65118	0.23308	7.60989
OG1915	MSTRG.12062	2.46624e-05	-1.87201	0.158728	6.7072
OG1916	MSTRG.12063	0.00173064	-0.757816	0.398366	10.9371
OG1917	MSTRG.12064	0.00151191	-1.77286	0.275033	7.17955
OG1918	MSTRG.12065	0.0217125	-1.26707	0.650174	10.6136
OG1919	MSTRG.12066	0.000157722	-1.40381	0.27138	9.40928
OG1920	MSTRG.12067	2.90259e-05	-1.51416	0.405432	16.7988
OG1921	MSTRG.12068	1.53133e-06	-1.18746	0.267205	15.7235
OG1922	MSTRG.12069	8.78831e-05	-1.68902	0.212238	7.83881
OG1923	MSTRG.1207	0.00153976	-1.0375	0.525909	14.0291
OG1924	MSTRG.12072	7.68296e-05	-1.26458	0.294078	11.0268
OG1925	MSTRG.12073	0.0779847	0.465325	0.0180779	0.224851
OG1926	MSTRG.12074	0.0157462	0.670424	0.0224734	0.430459
OG1927	MSTRG.12075	6.92741e-06	0.159868	0.0190735	0.931804
OG1928	MSTRG.12076	6.41935e-07	0.277125	0.00456854	0.32382
OG1929	MSTRG.12078	0.00101841	-0.211244	0.0150819	0.427375
OG1930	MSTRG.12079	1	-1.83198	0.194934	1.01029
OG1931	MSTRG.1208	0.00172329	1.21164	0.021155	0.549539
OG1932	MSTRG.12080	NA	NA	NA	NA
OG1933	MSTRG.12081	0.401289	-1.95088	0.0233456	0.210063
OG1934	MSTRG.12082	0.246883	-1.05502	0.531168	6.02104
OG1935	MSTRG.12083	0.000148637	-1.76998	0.214899	7.50062
OG1936	MSTRG.12084	1.22114e-06	-1.81316	0.191306	11.8595
OG1937	MSTRG.12085	0.170092	-1.21926	0.425711	4.46385
OG1938	MSTRG.12086	0.0150519	-0.967001	0.308013	5.92171
OG1939	MSTRG.12087	0.000196417	-1.51168	0.291027	9.92203
OG1940	MSTRG.12088	0.000315363	-1.6159	0.247423	7.95999
OG1941	MSTRG.12089	4.16979e-06	-1.81773	0.145619	7.60874
OG1942	MSTRG.1209	0.000522669	-0.497281	0.685636	20.4795
OG1943	MSTRG.12090	2.74816e-05	-0.164567	0.0316413	1.32339
OG1944	MSTRG.12091	0.00355524	-1.22212	0.439029	10.4903
OG1945	MSTRG.12092	0.00971113	0.182952	0.00935272	0.184089
OG1946	MSTRG.12093	0.0840978	0.297008	0.0182332	0.257427
OG1947	MSTRG.12094	0.00446535	-0.261733	0.0485524	1.08604
OG1948	MSTRG.12095	0.000152982	0.784166	0.0170869	0.596851
OG1949	MSTRG.12096	2.00021e-06	-1.91825	0.133402	7.6293
OG1950	MSTRG.12097	8.27375e-07	0.0215375	0.0160807	1.0531
OG1951	MSTRG.12098	6.41935e-07	0.673381	0.00550735	0.391191
OG1952	MSTRG.12099	0.000100598	0.701083	0.00510589	0.185758
OG1953	MSTRG.1210	1.15437e-06	0.474939	0.0472487	2.92103
OG1954	MSTRG.12100	8.04731e-07	0.566382	0.00180468	0.118741
OG1955	MSTRG.12101	9.99249e-05	-0.577257	0.0293182	1.07041
OG1956	MSTRG.12102	0.000194254	-1.06498	0.231311	7.86474
OG1957	MSTRG.12103	0.00279145	-1.00425	0.244747	5.8927
OG1958	MSTRG.12104	7.85321e-06	-1.2433	0.255013	12.3426
OG1959	MSTRG.12106	0.154291	0.596176	0.00312862	0.0345837
OG1960	MSTRG.12107	7.11942e-06	3.18231	0.00555597	0.270615
OG1961	MSTRG.12108	3.90304e-06	-0.257958	0.0154004	0.806369
OG1962	MSTRG.12109	1.85758e-05	-0.0976843	0.0330884	1.44762
OG1963	MSTRG.1211	1.92995e-06	0.610594	0.0219759	1.26184
OG1964	MSTRG.12110	1.10807e-06	0.198557	0.00670911	0.418154
OG1965	MSTRG.12111	1.59163e-05	-0.110358	0.0122297	0.542644
OG1966	MSTRG.12112	1.12907e-06	0.187821	0.0398096	2.4781
OG1967	MSTRG.12113	0.000107811	0.43508	0.00295589	0.106727
OG1968	MSTRG.12114	5.21071e-07	-0.165084	0.0302801	2.47679
OG1969	MSTRG.12115	0.000367473	-1.87112	0.0649093	2.04973
OG1970	MSTRG.12116	5.52549e-07	-1.47576	0.211014	16.2799
OG1971	MSTRG.12117	0.0213205	-1.40208	0.341707	5.99455
OG1972	MSTRG.12118	0.00647673	-1.26811	0.358246	7.83512
OG1973	MSTRG.12119	0.0142944	-0.490835	0.111994	2.04837
OG1974	MSTRG.1212	3.9994e-05	0.66118	0.0188002	0.754419
OG1975	MSTRG.12120	1.9258e-06	-1.05998	0.172104	9.82087
OG1976	MSTRG.12121	0.0337826	0.939613	0.0118567	0.189462
OG1977	MSTRG.12122	0.798223	0.251373	0.200981	1.75842
OG1978	MSTRG.12123	9.7062e-07	0.131011	0.142399	9.0765
OG1979	MSTRG.12124	6.75948e-06	-0.675809	0.188396	9.22439
OG1980	MSTRG.12125	0.000705483	-1.24566	0.409556	12.2558
OG1981	MSTRG.12126	2.94961e-05	0.836358	0.00551972	0.228493
OG1982	MSTRG.12127	0.000139762	0.992318	0.0241679	0.848906
OG1983	MSTRG.12128	0.394326	1.0497	0.0398005	0.405866
OG1984	MSTRG.12129	0.00137186	1.53641	0.0180778	0.479879
OG1985	MSTRG.1213	9.66375e-05	0.724391	0.00652813	0.237616
OG1986	MSTRG.12130	0.0171199	-1.55326	0.410253	7.14278
OG1987	MSTRG.12132	6.41935e-07	0.669016	0.299976	20.4806
OG1988	MSTRG.12133	9.78749e-06	1.66406	0.244193	11.4818
OG1989	MSTRG.12134	5.65469e-05	-1.75762	0.273822	10.6456
OG1990	MSTRG.12135	1.1569e-05	-1.33415	0.535443	24.7238
OG1991	MSTRG.12136	1.71591e-05	1.69628	0.016985	0.747673
OG1992	MSTRG.12137	0.00131029	-0.971791	0.362096	10.2708
OG1993	MSTRG.12139	6.34726e-06	1.02944	0.00325688	0.161077
OG1994	MSTRG.1214	9.06335e-05	0.424862	0.0127187	0.469303
OG1995	MSTRG.12140	1.23909e-06	0.278786	0.0422089	2.58121
OG1996	MSTRG.12141	0.0237603	0.524755	0.0129916	0.213413
OG1997	MSTRG.12142	0.00258967	0.385659	0.00991478	0.235394
OG1998	MSTRG.12144	2.24325e-05	-1.84305	0.117919	5.03321
OG1999	MSTRG.12145	NA	NA	NA	NA
[truncated: 38,181 more rows]

## Sheet: OU_stats_PJ_gene
gene_name	qvalues	thetas	var	brownSigmas
OG1	MSTRG.1	2.11973e-06	-1.78215	0.185691	10.6012
OG2	MSTRG.10	1.56144e-06	1.43569	0.00603645	0.363658
OG3	MSTRG.100	7.4756e-07	0.293734	0.267517	19.1618
OG4	MSTRG.1000	0.00844338	0.810839	0.0536654	1.03499
OG5	MSTRG.10000	0.000152114	-1.0269	0.950175	32.8711
OG6	MSTRG.10001	5.88705e-07	1.33539	0.0396552	3.19356
OG7	MSTRG.10002	1.08989e-06	0.463801	0.0107319	0.685686
OG8	MSTRG.10003	0.0398649	-1.09979	0.280733	4.19047
OG9	MSTRG.10004	0.000574816	-1.2928	0.304654	9.31062
OG10	MSTRG.10005	1.74489e-06	-0.388291	0.0721926	4.24549
OG11	MSTRG.10006	2.3533e-06	-1.60527	0.357822	20.229
OG12	MSTRG.10007	8.86864e-07	0.251595	0.0162246	1.07886
OG13	MSTRG.10008	0.00253628	0.419801	0.00212377	0.0522039
OG14	MSTRG.10009	6.76471e-07	-0.0501018	0.0188453	1.40376
OG15	MSTRG.1001	0.000273287	0.0236862	0.0299884	0.986352
OG16	MSTRG.10010	5.99322e-06	0.0988303	0.475975	23.8911
OG17	MSTRG.10011	4.39185e-06	0.0422729	0.00424207	0.22065
OG18	MSTRG.10012	5.60267e-05	1.04387	0.0418282	1.60642
OG19	MSTRG.10013	1	0.173896	0.0278586	0.193771
OG20	MSTRG.10014	1.00962e-05	-0.341764	0.095591	4.49689
OG21	MSTRG.10015	0.00930782	-0.856661	0.168402	3.31107
OG22	MSTRG.10016	0.00150573	-1.22516	0.455628	12.2283
OG23	MSTRG.10017	0.00055989	-1.79988	0.161256	4.87582
OG24	MSTRG.10018	4.49317e-05	-1.09256	0.469825	18.6802
OG25	MSTRG.10019	2.70447e-06	-1.92315	0.0581129	3.21454
OG26	MSTRG.1002	0.000201162	0.954638	0.00281086	0.0943094
OG27	MSTRG.10022	0.148423	0.847971	0.00593482	0.0789609
OG28	MSTRG.10023	1.11927e-05	-0.34061	0.0408229	1.89371
OG29	MSTRG.10024	0.452998	0.639063	0.0141557	0.120384
OG30	MSTRG.10025	9.01015e-06	-1.1424	0.487221	23.3084
OG31	MSTRG.10026	3.87691e-06	-0.798863	0.268843	14.3739
OG32	MSTRG.10027	2.08973e-06	-0.418945	0.0432005	2.49734
OG33	MSTRG.10028	0.00594518	-1.94575	0.0532547	1.18564
OG34	MSTRG.10029	0.000108109	-1.36562	0.315685	11.3221
OG35	MSTRG.1003	2.47407e-06	0.445003	0.0245671	1.38196
OG36	MSTRG.10030	6.24084e-06	-1.81002	0.161912	8.10355
OG37	MSTRG.10031	0.000146882	-0.428063	0.177405	6.16152
OG38	MSTRG.10032	2.12075e-05	-1.92302	0.056774	2.45239
OG39	MSTRG.10033	2.48809e-05	-1.84602	0.148256	6.24008
OG40	MSTRG.10034	7.78219e-06	-1.90329	0.0907824	4.37108
OG41	MSTRG.10035	4.39067e-06	-1.91326	0.0713417	3.71607
OG42	MSTRG.10036	4.73775e-06	-1.8496	0.14769	7.58506
OG43	MSTRG.10037	3.98094e-06	-1.888	0.123527	6.52122
OG44	MSTRG.10038	2.7245e-05	-1.74553	0.234313	9.74853
OG45	MSTRG.10039	4.57767e-06	-1.81905	0.120137	6.22839
OG46	MSTRG.1004	7.36751e-05	0.612114	0.00625496	0.234089
OG47	MSTRG.10040	1.26501e-05	-1.79822	0.176684	8.10987
OG48	MSTRG.10041	1.72743e-05	-1.57118	0.251926	11.0609
OG49	MSTRG.10042	0.00135597	-1.61096	0.417098	11.793
OG50	MSTRG.10043	0.00966338	0.293888	0.0437074	0.880568
OG51	MSTRG.10045	0.0240873	-0.663721	0.0926722	1.51542
OG52	MSTRG.10046	0.000373328	-0.281542	0.0469799	1.46439
OG53	MSTRG.10047	2.68455e-06	-0.301363	0.169105	9.31541
OG54	MSTRG.10048	1.96371e-05	-1.75899	0.148152	6.36822
OG55	MSTRG.10049	0.00154194	-1.78886	0.103009	2.67978
OG56	MSTRG.1005	0.000505844	0.137043	0.201891	6.27573
OG57	MSTRG.10050	0.0004974	-1.66098	0.298332	9.27331
OG58	MSTRG.10051	0.0747785	0.518022	0.434861	5.94886
OG59	MSTRG.10052	0.00077304	-0.334495	0.208899	5.88867
OG60	MSTRG.10053	NA	NA	NA	NA
OG61	MSTRG.10054	0.00934442	0.16142	0.297232	5.95019
OG62	MSTRG.10055	0.000406357	-1.76311	0.0471862	1.46041
OG63	MSTRG.10056	0.000171319	-0.748238	0.574256	19.6509
OG64	MSTRG.10057	8.89161e-07	-1.83712	0.116381	7.79837
OG65	MSTRG.10059	0.0590491	1.23024	0.00906304	0.125345
OG66	MSTRG.1006	3.01094e-06	0.629333	0.00280028	0.153278
OG67	MSTRG.10060	9.96024e-06	0.430186	0.0132563	0.621533
OG68	MSTRG.10061	9.20017e-06	1.53971	0.00246048	0.116647
OG69	MSTRG.10062	0.000351754	0.178337	1.11149	33.887
OG70	MSTRG.10063	0.0204046	-1.05414	0.661632	10.8305
OG71	MSTRG.10064	0.000465864	1.2332	0.0362304	1.13114
OG72	MSTRG.10065	7.54492e-07	-0.857363	0.380345	26.5543
OG73	MSTRG.10066	5.8384e-07	0.855556	0.0116702	1.02088
OG74	MSTRG.10067	9.14096e-07	0.793305	0.400765	26.4431
OG75	MSTRG.10069	6.58747e-07	0.619097	0.00891534	0.675081
OG76	MSTRG.1007	2.92346e-06	0.37944	0.00637245	0.349708
OG77	MSTRG.10070	3.36043e-05	-1.41353	0.28471	11.6409
OG78	MSTRG.10071	0.175002	0.221685	0.0167831	0.179944
OG79	MSTRG.10072	9.3005e-06	0.447655	0.018096	0.857304
OG80	MSTRG.10073	9.02769e-05	-0.357316	0.0800115	2.93706
OG81	MSTRG.10074	1.69436e-06	0.528344	0.100942	6.01591
OG82	MSTRG.10075	1.00095e-06	0.844965	0.418556	26.944
OG83	MSTRG.10076	5.57695e-05	0.142818	0.00971236	0.374694
OG84	MSTRG.10077	1.06117e-05	1.14306	0.115578	5.39367
OG85	MSTRG.10078	2.28167e-06	0.409576	0.175704	10.0048
OG86	MSTRG.10079	2.29154e-06	0.843679	0.436682	25.1754
OG87	MSTRG.1008	7.67112e-05	-0.377367	0.0556951	2.09067
OG88	MSTRG.10080	2.43822e-06	-0.213907	0.0906169	5.12623
OG89	MSTRG.10081	0.000659431	-1.85418	0.184017	5.46537
OG90	MSTRG.10082	1.68598e-05	-0.771157	0.274636	12.1901
OG91	MSTRG.10084	1.15098e-05	-1.86802	0.124003	5.74159
OG92	MSTRG.10085	5.92972e-06	-0.0250127	0.0371001	1.85219
OG93	MSTRG.10086	7.89134e-07	-0.311756	0.167905	11.4411
OG94	MSTRG.10087	4.65544e-06	0.826169	0.00628481	0.324433
OG95	MSTRG.10088	0.174691	0.713287	0.00650462	0.0736984
OG96	MSTRG.10089	3.39606e-06	-0.0567835	0.0342511	1.83738
OG97	MSTRG.1009	2.15301e-05	-0.0274616	0.00501429	0.21605
OG98	MSTRG.10091	0.0356295	0.566847	0.0425224	0.62243
OG99	MSTRG.10092	8.71884e-07	0.418888	0.0594467	3.97511
OG100	MSTRG.10093	0.00381648	0.479641	0.011617	0.267472
OG101	MSTRG.10094	0.000231467	-1.80308	0.174607	5.8068
OG102	MSTRG.10095	2.24833e-05	-1.83141	0.148329	6.32086
OG103	MSTRG.10096	2.91486e-06	-1.52802	0.277779	15.3195
OG104	MSTRG.10097	2.38758e-06	-1.86652	0.175923	9.89597
OG105	MSTRG.10098	7.82733e-06	-0.16055	0.622142	30.0654
OG106	MSTRG.10099	1	-1.95595	0.146688	0.593754
OG107	MSTRG.101	0.17159	-0.904647	0.383779	4.08264
OG108	MSTRG.1010	6.523e-07	-1.64724	0.156723	11.8413
OG109	MSTRG.10100	0.00159947	1.24814	0.00594524	0.161882
OG110	MSTRG.10101	4.9209e-06	-1.69057	0.237471	12.1763
OG111	MSTRG.10103	0.262476	0.352739	0.0217176	0.207064
OG112	MSTRG.10104	0.186027	1.14253	0.0123189	0.141491
OG113	MSTRG.10105	7.54492e-07	1.0358	0.0648065	4.55517
OG114	MSTRG.10106	0.000649954	-1.74256	0.197484	5.94189
OG115	MSTRG.10107	0.000772212	-1.61555	0.208336	6.03859
OG116	MSTRG.10108	0.00831775	-1.56563	0.271943	5.48162
OG117	MSTRG.10109	1.96371e-06	0.0152897	0.029103	1.69303
OG118	MSTRG.1011	8.87847e-05	-1.95736	0.0354157	1.30242
OG119	MSTRG.10110	6.76471e-07	1.05872	0.0218302	1.62397
OG120	MSTRG.10113	2.21119e-06	-0.00872964	0.0754173	4.30319
OG121	MSTRG.10114	0.000735217	-1.41356	0.47134	14.0377
OG122	MSTRG.10116	4.78951e-06	-1.15745	0.301441	15.5437
OG123	MSTRG.10119	0.000540756	-1.40407	0.250588	7.46961
OG124	MSTRG.1012	NA	NA	NA	NA
OG125	MSTRG.10121	3.92197e-05	-1.48614	0.478636	19.1096
OG126	MSTRG.10122	0.000281679	-1.46728	0.398354	13.027
OG127	MSTRG.10124	2.04156e-05	-1.50703	0.394183	17.1167
OG128	MSTRG.1013	2.23492e-06	-0.0108262	0.0267236	1.52564
OG129	MSTRG.10130	0.0423814	-1.91051	0.116055	1.94046
OG130	MSTRG.10134	1.0032e-05	-0.424595	0.12311	5.77859
OG131	MSTRG.10135	0.000214391	-1.72622	0.446252	15.1914
OG132	MSTRG.10136	0.0314139	-0.417516	0.219765	3.78966
OG133	MSTRG.10137	2.24663e-06	-1.85127	0.0881923	5.04614
OG134	MSTRG.10139	1.48796e-06	-1.92846	0.102767	6.20773
OG135	MSTRG.1014	1.40682e-06	-0.0507115	0.262299	16.0368
OG136	MSTRG.10141	0.00163625	0.58121	0.0039668	0.109356
OG137	MSTRG.10142	4.48039e-06	-0.639105	0.80975	42.5524
OG138	MSTRG.10143	0.000898234	0.682757	0.00509362	0.142064
OG139	MSTRG.10146	0.000253855	-1.55275	0.250572	8.2752
OG140	MSTRG.10147	9.52666e-05	-1.3406	0.298865	10.9182
OG141	MSTRG.10148	7.32614e-07	0.892383	0.0151366	1.09218
OG142	MSTRG.10149	0.000127793	-1.05506	0.405432	14.2836
OG143	MSTRG.1015	5.8384e-07	1.72124	0.0420397	4.12064
OG144	MSTRG.10150	0.000177663	-1.86248	0.213689	7.39944
OG145	MSTRG.10151	8.64039e-05	-1.71562	0.174052	6.40949
OG146	MSTRG.10152	8.95312e-06	-0.657548	0.13596	6.46259
OG147	MSTRG.10153	0.00210246	-1.6317	0.322325	8.36682
OG148	MSTRG.10154	4.64121e-06	-0.670552	0.129443	6.71351
OG149	MSTRG.10155	0.000150832	-1.79938	0.274608	9.26574
OG150	MSTRG.10156	0.02243	-1.59018	0.188481	3.44529
OG151	MSTRG.10157	8.13444e-06	-1.22398	0.258317	12.5565
OG152	MSTRG.10159	1.27748e-06	-1.81623	0.172673	10.7888
OG153	MSTRG.1016	0.000123243	0.145399	0.0180999	0.640088
OG154	MSTRG.10168	9.75626e-06	0.987884	0.0380543	1.79186
OG155	MSTRG.10169	2.0017e-06	1.05677	0.0254162	1.47066
OG156	MSTRG.1017	1.96351e-06	1.10267	0.0166537	0.967888
OG157	MSTRG.10170	0.0305864	-0.901612	0.317289	5.3298
OG158	MSTRG.10175	0.00049425	-0.147549	0.100706	3.11609
OG159	MSTRG.10176	0.0149593	-0.577355	0.24646	4.51763
OG160	MSTRG.10177	7.20842e-05	0.627562	0.0160948	0.605865
OG161	MSTRG.10178	1.06828e-06	0.253948	0.0245271	1.56054
OG162	MSTRG.10179	9.50734e-07	-1.7833	0.193572	12.8969
OG163	MSTRG.1018	4.87144e-06	0.26523	0.00558116	0.286158
OG164	MSTRG.10180	3.47482e-05	1.06008	0.00441894	0.179784
OG165	MSTRG.10181	1.77924e-06	-0.14398	0.232713	13.6946
OG166	MSTRG.10182	0.00723036	0.607691	0.0282657	0.565644
OG167	MSTRG.10183	0.00768013	0.777158	0.0125427	0.278272
OG168	MSTRG.10184	5.92057e-06	0.215916	0.0161858	0.810561
OG169	MSTRG.10185	2.64595e-06	0.34192	0.287609	16.085
OG170	MSTRG.10186	0.000131757	1.05316	0.0265153	0.932882
OG171	MSTRG.10187	0.012065	0.204178	0.763624	15.7316
OG172	MSTRG.10189	1.07573e-06	0.0580788	0.027987	1.79823
OG173	MSTRG.1019	3.9652e-05	-1.63376	0.306034	12.3071
OG174	MSTRG.10190	0.102271	0.654567	0.0562817	0.689988
OG175	MSTRG.10191	8.98454e-05	-0.0498637	0.00791513	0.290061
OG176	MSTRG.10192	2.98559e-06	1.06587	0.0109909	0.604603
OG177	MSTRG.10193	4.52089e-06	0.606308	0.0523612	2.70312
OG178	MSTRG.10194	8.77939e-06	0.413433	0.0227301	1.08363
OG179	MSTRG.10196	0.000341965	0.072467	0.101581	3.26631
OG180	MSTRG.10197	1.20271e-05	0.4484	0.01906	0.875761
OG181	MSTRG.10198	1.04662e-05	-1.15223	0.436709	20.4548
OG182	MSTRG.10199	1.0133e-06	-0.200337	0.0414858	2.69202
OG183	MSTRG.102	1.06471e-05	0.476342	0.0261539	1.21764
OG184	MSTRG.1020	0.00114169	-1.56943	0.253521	6.91228
OG185	MSTRG.10200	4.41882e-05	-1.74062	0.129502	5.13981
OG186	MSTRG.10201	3.11601e-06	-0.429037	0.838144	45.6365
OG187	MSTRG.10202	0.000518262	1.00141	0.0183941	0.567148
OG188	MSTRG.10203	0.000782447	0.454057	0.00893411	0.265066
OG189	MSTRG.10204	2.91491e-06	0.148599	0.253945	13.996
OG190	MSTRG.10205	0.00116862	0.313978	0.0125979	0.323978
OG191	MSTRG.10206	0.000376726	0.822685	0.00395056	0.124167
OG192	MSTRG.10207	7.54492e-07	0.643377	0.36535	25.5015
OG193	MSTRG.10208	0.0144653	-0.674071	0.851959	14.2068
OG194	MSTRG.10209	8.36978e-07	0.145025	0.255386	17.1708
OG195	MSTRG.1021	NA	NA	NA	NA
OG196	MSTRG.10211	4.14166e-05	-1.06545	0.324354	12.9934
OG197	MSTRG.10212	0.00644812	-1.14541	0.335641	7.56749
OG198	MSTRG.10213	1.38749e-05	0.454531	0.0102587	0.464272
OG199	MSTRG.10215	0.070183	0.428491	0.147821	2.0519
OG200	MSTRG.10216	3.59551e-06	-0.835281	0.388494	20.8306
OG201	MSTRG.10217	8.15234e-06	-1.72458	0.19561	9.36495
OG202	MSTRG.10218	7.54492e-07	0.404795	0.329305	23.1356
OG203	MSTRG.10219	7.68916e-05	1.02318	0.0275137	1.02923
OG204	MSTRG.1022	3.62381e-06	-1.71137	0.424356	22.4944
OG205	MSTRG.10220	6.32255e-07	0.824733	0.0282188	2.15534
OG206	MSTRG.10221	0.00494002	-0.245853	0.0426337	0.977864
OG207	MSTRG.10223	7.58737e-07	1.13965	0.0069567	0.481112
OG208	MSTRG.10224	0.139693	0.259864	0.00799067	0.0976929
OG209	MSTRG.10225	3.38524e-06	1.07233	0.00997107	0.535862
OG210	MSTRG.10226	0.00169257	0.514958	0.00866109	0.217547
OG211	MSTRG.10227	3.06907e-05	-0.388799	0.0281143	1.16073
OG212	MSTRG.10228	1.60733e-06	0.570555	0.0169142	1.0118
OG213	MSTRG.10229	0.00369979	-1.62115	0.206278	4.99773
OG214	MSTRG.1023	7.17789e-05	-1.7751	0.213926	8.18579
OG215	MSTRG.10230	2.13758e-06	-1.3516	0.382834	22.0303
OG216	MSTRG.10231	7.54492e-07	1.04216	0.00772337	0.546451
OG217	MSTRG.10232	1	-1.01807	0.392761	2.00522
OG218	MSTRG.10233	5.85646e-05	0.415451	0.010187	0.393504
OG219	MSTRG.10234	6.6253e-06	-0.232774	0.0360936	1.77666
OG220	MSTRG.10235	0.000437286	-1.75366	0.210651	6.35795
OG221	MSTRG.10236	0.000401598	-0.0882438	0.0518549	1.60861
OG222	MSTRG.10237	2.5517e-05	0.295599	0.0251806	1.06247
OG223	MSTRG.10238	8.64272e-05	-1.80081	0.267517	9.88888
OG224	MSTRG.10239	0.0217513	-0.465764	0.0482064	0.826125
OG225	MSTRG.1024	1.26741e-05	-1.88666	0.124302	5.64134
OG226	MSTRG.10240	4.46349e-06	0.493196	0.0389592	2.01807
OG227	MSTRG.10241	0.00794517	0.335973	0.00639134	0.128429
OG228	MSTRG.10242	6.10372e-07	0.870284	0.00944922	0.73819
OG229	MSTRG.10243	0.172401	0.636623	0.0109115	0.116309
OG230	MSTRG.10244	1.03381e-05	-1.64732	0.168921	7.84723
OG231	MSTRG.10245	0.0151524	-0.526448	0.120143	2.0236
OG232	MSTRG.10246	0.330181	0.433681	0.00568498	0.0573196
OG233	MSTRG.10247	7.81901e-07	0.840315	0.0161216	1.10488
OG234	MSTRG.10248	2.68398e-06	-1.98795	0.00290606	0.160997
OG235	MSTRG.10249	0.000167493	-1.9738	0.0132031	0.453856
OG236	MSTRG.1025	0.0367461	0.961716	0.0122095	0.167686
OG237	MSTRG.10250	NA	NA	NA	NA
OG238	MSTRG.10251	NA	NA	NA	NA
OG239	MSTRG.10252	0.000101204	-1.95708	0.0169287	0.611815
OG240	MSTRG.10253	NA	NA	NA	NA
OG241	MSTRG.10254	4.287e-05	-1.92849	0.0504864	2.00395
OG242	MSTRG.10256	NA	NA	NA	NA
OG243	MSTRG.10257	NA	NA	NA	NA
OG244	MSTRG.10258	NA	NA	NA	NA
OG245	MSTRG.10259	NA	NA	NA	NA
OG246	MSTRG.1026	0.000179294	0.017637	0.0191516	0.652779
OG247	MSTRG.10260	0.00701579	-1.96761	0.0166835	0.33781
OG248	MSTRG.10261	5.23915e-06	-0.96983	0.252561	12.9096
OG249	MSTRG.10263	0.000846691	-1.97263	0.0140314	0.392733
OG250	MSTRG.10264	NA	NA	NA	NA
OG251	MSTRG.10265	NA	NA	NA	NA
OG252	MSTRG.10267	NA	NA	NA	NA
OG253	MSTRG.10268	NA	NA	NA	NA
OG254	MSTRG.10269	7.54492e-07	-1.85998	0.0626413	4.38526
OG255	MSTRG.10270	0.0686363	-1.17827	0.335673	6.61279
OG256	MSTRG.10271	0.0061568	-0.820649	0.357227	8.09045
OG257	MSTRG.10272	4.24929e-05	-1.97775	0.0095619	0.379232
OG258	MSTRG.10273	NA	NA	NA	NA
OG259	MSTRG.10274	4.54494e-06	-0.726319	0.153344	7.90057
OG260	MSTRG.10277	NA	NA	NA	NA
OG261	MSTRG.10278	NA	NA	NA	NA
OG262	MSTRG.10279	NA	NA	NA	NA
OG263	MSTRG.1028	0.00370046	0.663673	0.143363	3.35941
OG264	MSTRG.10280	NA	NA	NA	NA
OG265	MSTRG.10281	NA	NA	NA	NA
OG266	MSTRG.10282	9.71844e-06	-1.88891	0.0412891	1.95045
OG267	MSTRG.10283	0.000846691	-1.94284	0.0611078	1.71489
OG268	MSTRG.10284	NA	NA	NA	NA
OG269	MSTRG.10285	NA	NA	NA	NA
OG270	MSTRG.10286	0.000165085	-1.95527	0.0103235	0.358619
OG271	MSTRG.10287	NA	NA	NA	NA
OG272	MSTRG.10288	NA	NA	NA	NA
OG273	MSTRG.10289	NA	NA	NA	NA
OG274	MSTRG.1029	1.0889e-05	-1.89414	0.108559	4.97745
OG275	MSTRG.10290	0.000846691	-1.95736	0.0340188	0.95312
OG276	MSTRG.10293	0.000846691	-1.97382	0.0128366	0.359802
OG277	MSTRG.10294	NA	NA	NA	NA
OG278	MSTRG.10295	0.00263349	-1.96644	0.0210816	0.524678
OG279	MSTRG.10296	NA	NA	NA	NA
OG280	MSTRG.10297	0.00122401	-1.90536	0.0320772	0.866117
OG281	MSTRG.10298	0.00701579	-1.97994	0.00639188	0.12944
OG282	MSTRG.10299	0.000304803	-1.94682	0.0244757	0.786283
OG283	MSTRG.103	0.0220583	-1.33692	0.731248	11.7396
OG284	MSTRG.1030	0.0100941	0.509231	0.0327598	0.619657
OG285	MSTRG.10300	NA	NA	NA	NA
OG286	MSTRG.10304	1.2153e-06	-1.91252	0.077094	4.85812
OG287	MSTRG.10305	2.81799e-05	-1.97099	0.0164493	0.684956
OG288	MSTRG.10307	NA	NA	NA	NA
OG289	MSTRG.10308	NA	NA	NA	NA
OG290	MSTRG.10309	NA	NA	NA	NA
OG291	MSTRG.1031	1.3244e-06	0.263461	0.270547	16.7573
OG292	MSTRG.10310	NA	NA	NA	NA
OG293	MSTRG.10311	NA	NA	NA	NA
OG294	MSTRG.10312	7.44299e-06	-1.47022	0.209189	10.3424
OG295	MSTRG.10314	0.177177	-1.99621	0.0199493	0.14231
OG296	MSTRG.10315	NA	NA	NA	NA
OG297	MSTRG.10316	NA	NA	NA	NA
OG298	MSTRG.10317	NA	NA	NA	NA
OG299	MSTRG.10318	NA	NA	NA	NA
OG300	MSTRG.10319	NA	NA	NA	NA
OG301	MSTRG.1032	0.00430931	-1.20747	0.39165	9.18858
OG302	MSTRG.10322	NA	NA	NA	NA
OG303	MSTRG.10323	NA	NA	NA	NA
OG304	MSTRG.10324	NA	NA	NA	NA
OG305	MSTRG.10326	NA	NA	NA	NA
OG306	MSTRG.10327	NA	NA	NA	NA
OG307	MSTRG.10328	7.54492e-07	-1.97328	0.0142869	0.991198
OG308	MSTRG.10329	6.23939e-07	0.248476	0.285741	22.1365
OG309	MSTRG.1033	5.64067e-06	0.469939	0.0560774	2.81117
OG310	MSTRG.10330	0.000167493	-1.97739	0.00982137	0.33793
OG311	MSTRG.10331	NA	NA	NA	NA
OG312	MSTRG.10332	0.399946	-1.92397	0.0558865	0.502826
OG313	MSTRG.10333	NA	NA	NA	NA
OG314	MSTRG.10334	0.399946	-1.87145	0.160007	1.439
OG315	MSTRG.10335	0.399946	-1.90308	0.0907999	0.817338
OG316	MSTRG.10336	NA	NA	NA	NA
OG317	MSTRG.10337	NA	NA	NA	NA
OG318	MSTRG.10339	0.000632369	-1.92747	0.0301182	0.907465
OG319	MSTRG.1034	1.94231e-05	-1.79879	0.182023	7.95175
OG320	MSTRG.10342	NA	NA	NA	NA
OG321	MSTRG.10343	9.25439e-06	-1.95796	0.0351805	1.66605
OG322	MSTRG.10345	NA	NA	NA	NA
OG323	MSTRG.10346	0.0423814	-1.94418	0.0450077	0.753849
OG324	MSTRG.10347	NA	NA	NA	NA
OG325	MSTRG.10349	NA	NA	NA	NA
OG326	MSTRG.1035	1.81471e-06	0.680264	0.0296141	1.75095
OG327	MSTRG.10351	2.68398e-06	-1.97641	0.0111247	0.617
OG328	MSTRG.10352	NA	NA	NA	NA
OG329	MSTRG.10355	7.54492e-07	-1.98751	0.00312269	0.216432
OG330	MSTRG.10356	NA	NA	NA	NA
OG331	MSTRG.10357	NA	NA	NA	NA
OG332	MSTRG.10358	8.4965e-05	-1.92195	0.0229274	0.843354
OG333	MSTRG.10359	1	-1.98784	0.0205001	0.0817395
OG334	MSTRG.1036	2.54348e-06	1.20326	0.0325077	1.81841
OG335	MSTRG.10360	5.60741e-06	-0.14798	0.0277809	1.39917
OG336	MSTRG.10361	2.53669e-06	-0.401946	0.252048	14.0602
OG337	MSTRG.10362	0.0282625	-1.49262	0.347649	5.86538
OG338	MSTRG.10363	1.9518e-05	-0.403554	0.0519684	2.26282
OG339	MSTRG.10364	0.00100292	0.33817	0.0189931	0.515237
OG340	MSTRG.10365	0.000811247	0.826902	0.00416139	0.113754
OG341	MSTRG.10366	0.00689831	0.356236	0.00381778	0.0848033
OG342	MSTRG.10367	7.63284e-05	0.26722	0.1198	4.50624
OG343	MSTRG.10368	7.89134e-07	0.374518	0.0170265	1.1663
OG344	MSTRG.10369	4.85605e-05	1.03308	0.00388752	0.152707
OG345	MSTRG.1037	8.31807e-06	0.380995	0.309077	14.8236
OG346	MSTRG.10370	8.11459e-07	0.961436	0.0934694	6.29117
OG347	MSTRG.10371	6.51388e-06	-1.84955	0.138125	6.8564
OG348	MSTRG.10372	0.000133286	-1.5953	0.363486	12.9043
OG349	MSTRG.10373	1.73609e-06	-1.62183	0.369306	21.9817
OG350	MSTRG.10374	0.0181359	0.952043	0.00232146	0.0395794
OG351	MSTRG.10375	7.54492e-07	-1.9484	0.0288593	2.04247
OG352	MSTRG.10376	1.90721e-05	0.113863	0.0893778	3.89159
OG353	MSTRG.10377	NA	NA	NA	NA
OG354	MSTRG.10378	0.000366335	-1.55729	0.149406	4.74617
OG355	MSTRG.10379	0.00030862	-1.12853	1.05266	33.7936
OG356	MSTRG.1038	0.00452411	0.515809	0.0110075	0.239981
OG357	MSTRG.10380	0.000240899	-0.55327	0.0855724	2.86648
OG358	MSTRG.10381	2.36304e-05	-1.46421	0.277779	11.859
OG359	MSTRG.10382	0.0633346	-1.40764	0.522081	7.65533
OG360	MSTRG.10383	0.00238257	-1.25327	0.246901	6.22139
OG361	MSTRG.10384	2.7394e-06	0.522924	0.0290745	1.61528
OG362	MSTRG.10385	2.37365e-06	0.340471	0.0260834	1.4671
OG363	MSTRG.10386	3.76709e-05	0.971921	0.00421652	0.170572
OG364	MSTRG.10387	0.000235074	-0.496787	0.0825805	2.73174
OG365	MSTRG.10388	3.6946e-05	-1.27783	0.172851	7.00236
OG366	MSTRG.10389	0.000248262	-0.783601	0.207178	6.86294
OG367	MSTRG.1039	7.54492e-07	-1.95601	0.0198115	1.40149
OG368	MSTRG.10390	0.00368192	-0.707025	0.216492	4.98135
OG369	MSTRG.10391	3.25379e-06	-1.84569	0.232317	12.5369
OG370	MSTRG.10393	7.22405e-05	0.170141	0.0271948	1.02125
OG371	MSTRG.10394	0.0474697	-1.04103	0.395306	5.65514
OG372	MSTRG.10395	4.27928e-05	0.595707	0.127688	5.10867
OG373	MSTRG.10396	8.45604e-06	0.161934	0.0290925	1.39207
OG374	MSTRG.10397	1.89046e-06	-1.52896	0.339054	19.7841
OG375	MSTRG.10398	6.52906e-05	-0.665487	0.282526	10.7285
OG376	MSTRG.104	0.00575167	-0.797394	0.343798	6.89943
OG377	MSTRG.1040	1.06478e-05	-1.60507	0.344841	16.0383
OG378	MSTRG.10400	0.000125244	-1.67624	0.160321	5.68232
OG379	MSTRG.10401	4.08048e-06	-1.36744	0.254585	13.3331
OG380	MSTRG.10402	NA	NA	NA	NA
OG381	MSTRG.10403	4.2222e-06	-1.48769	0.197259	10.3613
OG382	MSTRG.10404	0.000483512	0.555639	0.00523577	0.153772
OG383	MSTRG.10405	2.27978e-06	0.265064	0.00418191	0.238125
OG384	MSTRG.10406	1.59929e-06	-0.695371	0.201446	12.0394
OG385	MSTRG.10407	0.0247006	0.0752701	0.0381094	0.605407
OG386	MSTRG.10408	1.26563e-05	0.719955	0.00328533	0.150385
OG387	MSTRG.10409	1.43602e-06	0.962363	0.0293917	1.79367
OG388	MSTRG.1041	5.70857e-05	-1.42561	0.322723	12.5267
OG389	MSTRG.10411	0.00767672	1.07364	0.00124958	0.0250299
OG390	MSTRG.10412	0.0111707	0.115965	0.0619776	1.14508
OG391	MSTRG.10413	0.000885988	0.592902	0.0155422	0.436107
OG392	MSTRG.10414	9.63131e-07	0.622443	0.0336374	2.20122
OG393	MSTRG.10415	0.0293927	0.436608	0.042314	0.69713
OG394	MSTRG.10417	0.00191092	0.0375647	0.011309	0.289382
OG395	MSTRG.10418	0.00591036	0.504447	0.0374224	0.786435
OG396	MSTRG.10419	0.00030165	-1.9064	0.0849748	2.69261
OG397	MSTRG.1042	5.68161e-05	-0.985172	0.147284	5.68994
OG398	MSTRG.10420	3.62776e-06	-0.711835	0.087478	4.60225
OG399	MSTRG.10421	5.45642e-06	0.969922	0.0253745	1.28383
OG400	MSTRG.10422	5.42852e-06	-0.41375	0.325469	16.5305
OG401	MSTRG.10423	0.00122569	-0.327969	0.893325	23.6241
OG402	MSTRG.10424	1.9777e-06	1.30132	0.400433	23.1901
OG403	MSTRG.10425	3.6704e-06	-1.02439	0.276571	14.4999
OG404	MSTRG.10426	3.26377e-06	-0.43259	0.17477	9.51868
OG405	MSTRG.10427	2.29965e-05	-1.45699	0.351899	14.9897
OG406	MSTRG.10428	1.22091e-05	-0.408474	0.782595	36.1021
OG407	MSTRG.10429	0.00034976	-0.723121	0.0726526	2.27553
OG408	MSTRG.1043	0.000496961	-0.278513	0.0745562	2.31516
OG409	MSTRG.10430	6.2664e-06	-0.699702	0.102077	5.08362
OG410	MSTRG.10431	1	-1.68574	0.304504	1.81084
OG411	MSTRG.10432	0.0249611	-0.211121	0.00797008	0.145643
OG412	MSTRG.10433	3.5304e-05	0.80243	0.00419318	0.170737
OG413	MSTRG.10434	0.000143142	0.016921	0.0107941	0.379035
OG414	MSTRG.10435	0.0013591	0.825929	0.00446479	0.110275
OG415	MSTRG.10437	0.270874	0.500859	0.00686401	0.0745754
OG416	MSTRG.10438	1	-1.97105	0.116918	0.466861
OG417	MSTRG.10439	3.90358e-05	-1.88543	0.0836034	3.36841
OG418	MSTRG.1044	2.40198e-05	0.501507	0.0125718	0.534434
OG419	MSTRG.10440	4.67635e-06	1.22469	0.00273524	0.140647
OG420	MSTRG.10441	1.60791e-06	-0.612951	0.320315	19.1755
OG421	MSTRG.10442	8.76004e-06	0.626248	0.0165555	0.789701
OG422	MSTRG.10443	0.000466529	-0.26926	0.117696	3.60348
OG423	MSTRG.10444	2.8768e-06	0.143157	0.267052	14.6175
OG424	MSTRG.10445	1.07022e-06	0.526587	0.0146444	0.93899
OG425	MSTRG.10446	2.16699e-06	-1.98342	0.00267231	0.152808
OG426	MSTRG.10447	7.54492e-07	-0.0604644	0.0380349	2.70173
OG427	MSTRG.10448	0.000294499	0.289228	0.31712	10.3649
OG428	MSTRG.10449	1.87911e-06	0.601649	0.115917	6.777
OG429	MSTRG.1045	2.21203e-06	-1.87656	0.310764	17.3934
OG430	MSTRG.10450	0.033215	-1.37639	0.469436	7.46298
OG431	MSTRG.10451	0.00292626	1.74211	0.0342968	0.793208
OG432	MSTRG.10452	0.000124931	-1.73868	0.0663844	2.37064
OG433	MSTRG.10453	0.000638583	-0.387614	0.201502	6.09024
OG434	MSTRG.10454	0.0273532	0.95439	0.312651	4.85457
OG435	MSTRG.10455	0.0219191	-0.0370879	1.17898	18.6178
OG436	MSTRG.10456	0.0579931	-0.465001	0.665268	8.94546
OG437	MSTRG.10457	0.000118306	-1.51654	0.393985	14.0735
OG438	MSTRG.10458	8.22321e-07	-0.791253	0.143848	9.65531
OG439	MSTRG.10459	1	-1.57913	0.379365	1.41289
OG440	MSTRG.1046	1.55029e-06	0.717262	0.0175352	1.05491
OG441	MSTRG.10460	0.00047214	-0.0784689	0.0759231	2.30176
OG442	MSTRG.10461	0.00060698	-1.04302	0.121431	3.52949
OG443	MSTRG.10462	0.000443822	0.709518	0.0219099	0.686973
OG444	MSTRG.10463	1	-0.34872	0.0712056	0.566742
OG445	MSTRG.10464	3.14416e-06	0.398031	0.112261	6.14035
OG446	MSTRG.10465	1.11996e-05	0.330318	0.0180947	0.838845
OG447	MSTRG.10468	3.4886e-06	-1.80055	0.0987479	5.27953
OG448	MSTRG.10469	0.000364577	-0.424791	0.980567	31.064
OG449	MSTRG.1047	0.000103798	0.700809	0.00867	0.314471
OG450	MSTRG.10471	0.0323675	-1.42496	0.370491	5.84315
OG451	MSTRG.10474	7.60918e-06	-1.85	0.150643	7.36921
OG452	MSTRG.10477	3.35857e-05	-0.305562	0.34855	14.2937
OG453	MSTRG.10478	3.28277e-06	-1.83027	0.2193	11.9332
OG454	MSTRG.1048	0.00104807	-0.352496	3.41726	94.4332
OG455	MSTRG.10480	1.16931e-06	-1.93021	0.0492285	3.09563
OG456	MSTRG.10481	NA	NA	NA	NA
OG457	MSTRG.10482	5.82137e-05	-1.97833	0.00908457	0.347224
OG458	MSTRG.10483	0.00431399	-1.9488	0.0412916	0.878731
OG459	MSTRG.10485	1.28704e-05	-1.9049	0.0964701	4.40305
OG460	MSTRG.10486	7.9888e-05	1.01182	0.0136555	0.509483
OG461	MSTRG.10487	0.0105036	0.49562	0.0305408	0.567699
OG462	MSTRG.10488	0.0238793	-1.37735	0.530722	9.17777
OG463	MSTRG.10489	9.11042e-07	0.200575	0.0164947	1.08964
OG464	MSTRG.1049	0.00672603	0.342787	0.00465288	0.0996917
OG465	MSTRG.10490	1.51704e-06	1.23234	0.00385464	0.232972
OG466	MSTRG.10491	5.88705e-07	1.0564	0.00599722	0.480546
OG467	MSTRG.10492	7.89134e-07	0.475613	0.313825	21.4518
OG468	MSTRG.10493	2.39375e-06	0.285943	0.0169725	0.958405
OG469	MSTRG.10494	0.000211978	-1.21803	0.344695	11.6132
OG470	MSTRG.10495	0.000100618	0.0574467	0.0406501	1.47593
OG471	MSTRG.10496	0.000128967	0.971169	0.00192309	0.0680879
OG472	MSTRG.10497	1.91708e-05	-0.826461	0.184227	8.05216
OG473	MSTRG.10498	0.00128217	-1.08498	0.396945	10.4272
OG474	MSTRG.10499	NA	NA	NA	NA
OG475	MSTRG.105	6.91656e-07	1.60612	0.0289578	2.14287
OG476	MSTRG.1050	1.97085e-06	0.184775	0.028297	1.64279
OG477	MSTRG.10500	NA	NA	NA	NA
OG478	MSTRG.10501	1	-1.98345	0.0394147	0.157566
OG479	MSTRG.10502	NA	NA	NA	NA
OG480	MSTRG.10503	4.13675e-06	-0.772169	0.116162	6.07296
OG481	MSTRG.10504	1.71034e-05	-0.76888	0.127426	5.63946
OG482	MSTRG.10505	0.0145993	-1.25562	0.365907	6.43126
OG483	MSTRG.10506	0.00026372	-1.95334	0.0242252	0.788976
OG484	MSTRG.10507	0.000602264	-1.88336	0.0534306	1.60055
OG485	MSTRG.10508	NA	NA	NA	NA
OG486	MSTRG.10509	NA	NA	NA	NA
OG487	MSTRG.1051	2.21119e-06	0.56635	0.00663151	0.378176
OG488	MSTRG.10510	0.000317077	-0.937585	0.382834	12.4652
OG489	MSTRG.10511	3.07098e-05	-1.97292	0.00701829	0.290372
OG490	MSTRG.10512	3.86119e-06	-0.604829	0.311805	16.4957
OG491	MSTRG.10513	0.00179955	-1.52609	0.479652	12.1346
OG492	MSTRG.10514	0.00696903	-1.07781	0.450099	9.71259
OG493	MSTRG.10515	NA	NA	NA	NA
OG494	MSTRG.10516	0.111807	-1.04836	0.965828	11.2773
OG495	MSTRG.10519	3.47583e-05	-1.76144	0.196404	8.0286
OG496	MSTRG.10521	0.0903578	-0.272061	0.0763846	1.03903
OG497	MSTRG.10522	0.0423814	-1.92125	0.0897985	1.50168
OG498	MSTRG.10525	0.237716	-1.82353	0.236097	2.18763
OG499	MSTRG.10526	0.000392232	-0.784899	0.373653	11.8406
OG500	MSTRG.10527	0.000523278	-1.01813	0.21637	6.70135
OG501	MSTRG.10528	5.88986e-05	-1.09848	0.264641	10.1613
OG502	MSTRG.10529	6.80662e-05	-0.865823	0.265883	10.1218
OG503	MSTRG.10530	1.24502e-05	-1.692	0.225461	10.3668
OG504	MSTRG.10531	0.00011195	-1.69804	0.196955	7.11945
OG505	MSTRG.10532	3.00722e-06	-1.77502	0.224889	12.5037
OG506	MSTRG.10533	8.10982e-07	-0.668055	0.570165	38.5058
OG507	MSTRG.10534	4.92908e-06	-1.21682	0.439612	22.5358
OG508	MSTRG.10535	5.82137e-05	-1.97654	0.0106562	0.406707
OG509	MSTRG.10536	NA	NA	NA	NA
OG510	MSTRG.10537	1.79686e-06	0.503859	0.147241	8.64638
OG511	MSTRG.1054	0.010096	-1.62508	0.27315	5.54123
OG512	MSTRG.10541	6.8734e-05	-0.511404	0.552859	20.7189
OG513	MSTRG.10542	0.000348866	-0.740532	0.399256	12.6473
OG514	MSTRG.10543	1.48796e-06	-1.94032	0.0711907	4.31731
OG515	MSTRG.10544	1.36335e-05	-1.81827	0.208458	9.39991
OG516	MSTRG.10547	8.87847e-05	-1.9826	0.00589326	0.216902
OG517	MSTRG.1055	5.8384e-07	-0.183015	0.0114302	1.0819
OG518	MSTRG.10550	NA	NA	NA	NA
OG519	MSTRG.10553	0.000726984	-1.95226	0.0187365	0.545386
OG520	MSTRG.10554	2.11793e-05	-1.9102	0.0764449	3.28999
OG521	MSTRG.10555	9.06588e-06	-1.83393	0.0888204	4.24357
OG522	MSTRG.10556	4.69108e-05	-1.6508	0.210159	8.3094
OG523	MSTRG.10557	0.000274962	-1.83324	0.121338	3.99402
OG524	MSTRG.10558	0.000118001	-1.25353	1.17681	41.9726
OG525	MSTRG.10559	NA	NA	NA	NA
OG526	MSTRG.1056	1.00884e-05	0.0646466	0.0275998	1.29617
OG527	MSTRG.10561	7.54492e-07	-1.95587	0.0390338	2.70365
OG528	MSTRG.10562	0.000111938	-1.92715	0.0504034	1.8201
OG529	MSTRG.10563	0.000171434	-1.94668	0.0569402	1.96056
OG530	MSTRG.10564	0.00400325	0.276241	0.00406966	0.0944269
OG531	MSTRG.10565	2.51066e-06	0.777742	0.0267613	1.50284
OG532	MSTRG.10566	0.0155494	-1.10291	0.381359	7.50415
OG533	MSTRG.10567	2.84749e-06	0.0648987	0.0152502	0.839671
OG534	MSTRG.10568	2.66472e-05	-0.233463	0.0161235	0.677546
OG535	MSTRG.10569	1.50475e-05	-0.0683187	0.0313115	1.39779
OG536	MSTRG.1057	0.086491	0.309347	0.0774917	0.939854
OG537	MSTRG.10570	1.11343e-05	0.537215	0.00354802	0.164423
OG538	MSTRG.10571	1	-1.04733	0.575981	4.17403
OG539	MSTRG.10572	7.91177e-07	-1.83171	0.229125	15.6194
OG540	MSTRG.10573	1.7138e-06	-1.76679	0.188459	11.1196
OG541	MSTRG.10574	0.179549	-1.49323	0.424871	4.60699
OG542	MSTRG.10575	3.34599e-05	-0.615149	0.0474089	1.93269
OG543	MSTRG.10576	1.47659e-06	0.473773	0.0699779	4.27372
OG544	MSTRG.10577	2.56189e-05	-0.500196	0.0911774	3.83849
OG545	MSTRG.10578	0.0711383	-1.76301	0.245053	3.41623
OG546	MSTRG.10579	2.71174e-06	0.620979	0.00382292	0.212236
OG547	MSTRG.10580	3.34883e-06	1.84211	0.0152062	0.81895
OG548	MSTRG.10581	1.20483e-05	0.0311576	0.161958	7.5826
OG549	MSTRG.10583	4.09908e-05	-1.72875	0.132566	5.32263
OG550	MSTRG.10584	1.5822e-06	0.413474	0.0894158	5.36515
OG551	MSTRG.10585	0.00422532	0.134394	0.0447317	1.02027
OG552	MSTRG.10586	1.35697e-06	0.172491	0.249872	15.4857
OG553	MSTRG.10587	0.00022736	0.157233	0.00945944	0.316368
OG554	MSTRG.10588	9.16455e-07	0.201721	0.0416281	2.74819
OG555	MSTRG.10589	3.58969e-05	0.109855	0.00500852	0.202972
OG556	MSTRG.1059	1.1347e-05	-0.0842223	0.014665	0.678883
OG557	MSTRG.10590	0.00027104	-1.40457	0.294078	9.73362
OG558	MSTRG.10591	0.00526171	0.438954	0.00433617	0.0928416
OG559	MSTRG.10592	4.53442e-05	0.135731	0.0286925	1.14371
OG560	MSTRG.10593	1.89544e-06	0.623899	0.108377	6.32823
OG561	MSTRG.10594	NA	NA	NA	NA
OG562	MSTRG.10595	0.000145845	-1.90424	0.0824525	2.88353
OG563	MSTRG.10596	2.68398e-06	-1.95058	0.0489088	2.70838
OG564	MSTRG.10597	1.13809e-06	0.529119	0.00600558	0.381794
OG565	MSTRG.10598	0.012191	-0.0933764	0.00988157	0.190961
OG566	MSTRG.10599	1.8807e-06	-0.536204	0.0681648	4.0016
OG567	MSTRG.10600	0.0141247	-1.5256	0.27419	5.29997
OG568	MSTRG.10601	6.79934e-05	0.93941	0.0285889	1.08274
OG569	MSTRG.10602	1.06249e-05	0.138589	0.102276	4.7832
OG570	MSTRG.10603	5.08064e-05	-0.879927	0.261504	10.1878
OG571	MSTRG.10604	4.04766e-06	-0.253101	0.0964373	5.06981
OG572	MSTRG.10605	0.00285165	-1.60601	0.171867	4.13909
OG573	MSTRG.10606	1.8019e-05	-0.266884	0.0512214	2.24866
OG574	MSTRG.10607	1	0.817176	0.00966411	0.0758251
OG575	MSTRG.10608	0.000469198	0.102051	0.496357	15.4856
OG576	MSTRG.10609	2.56461e-05	1.08254	0.00249847	0.105243
OG577	MSTRG.10610	5.8384e-07	-0.0231326	0.019988	1.80035
OG578	MSTRG.10611	8.1855e-07	0.832817	0.027344	1.86043
OG579	MSTRG.10612	0.00189451	0.433542	0.00832839	0.215119
OG580	MSTRG.10613	0.00354057	0.581338	0.00599534	0.149473
OG581	MSTRG.10614	0.00837691	0.692446	0.0152333	0.351363
OG582	MSTRG.10615	6.89201e-07	0.166446	0.0988724	7.29013
OG583	MSTRG.10616	3.6488e-06	-1.83218	0.266586	14.2437
OG584	MSTRG.10617	7.54492e-07	1.457	0.037563	2.65066
OG585	MSTRG.10618	5.3362e-05	0.547189	0.00686144	0.266963
OG586	MSTRG.10619	0.139917	1.16075	0.00969722	0.108541
OG587	MSTRG.1062	1.04693e-06	-0.0688042	0.0581398	3.75781
OG588	MSTRG.10620	8.01582e-07	-0.0190149	0.0204379	1.39578
OG589	MSTRG.10621	0.0334988	0.334064	0.00611961	0.0948044
OG590	MSTRG.10622	0.00492163	0.121787	0.01304	0.324508
OG591	MSTRG.10623	1.11149e-05	0.610352	0.0036392	0.168751
OG592	MSTRG.10624	8.34777e-06	0.564401	0.0338414	1.6295
OG593	MSTRG.10625	0.0209718	-0.547961	0.0692939	1.16268
OG594	MSTRG.10626	0.00247618	-1.66612	0.213437	5.65357
OG595	MSTRG.10627	0.0100949	-1.72552	0.182356	3.80496
OG596	MSTRG.10628	NA	NA	NA	NA
OG597	MSTRG.10629	1.95951e-05	-1.94889	0.0249036	1.08121
OG598	MSTRG.1063	8.20629e-07	-1.7745	0.298865	20.0991
OG599	MSTRG.10630	1	0.149637	0.0103621	0.0770735
OG600	MSTRG.10631	1.10202e-05	-0.775859	0.150979	6.97266
OG601	MSTRG.10632	0.0230032	-0.421691	0.0475102	0.789286
OG602	MSTRG.10633	4.51791e-05	-1.59729	0.394183	15.6981
OG603	MSTRG.10634	2.93099e-05	1.11998	0.04725	1.9608
OG604	MSTRG.10635	1.9986e-06	0.842774	0.0306342	1.77433
OG605	MSTRG.10636	7.54492e-07	-1.99124	0.00153461	0.10653
OG606	MSTRG.10637	0.0013104	-1.01478	0.274636	7.75308
OG607	MSTRG.10638	0.00030576	-1.48935	0.255211	8.11476
OG608	MSTRG.10639	0.108824	-0.0130362	0.137477	1.62589
OG609	MSTRG.1064	0.22373	1.02992	0.00442422	0.0473166
OG610	MSTRG.10640	0.170228	0.788605	0.0258732	0.293801
OG611	MSTRG.10641	7.48316e-05	-0.487799	0.0527094	1.96425
OG612	MSTRG.10642	0.000175572	0.474328	0.00631785	0.215044
OG613	MSTRG.10643	4.39776e-05	-1.29814	0.237993	9.42225
OG614	MSTRG.10645	0.000114423	0.618582	0.00161616	0.0580232
OG615	MSTRG.10646	3.01554e-06	-0.315291	0.160457	8.79211
OG616	MSTRG.10649	1.45917e-06	-0.17137	0.201072	12.3273
OG617	MSTRG.1065	0.00039322	-0.88002	0.181001	5.71756
OG618	MSTRG.10651	0.0622477	-1.68517	0.399539	5.83942
OG619	MSTRG.10653	7.54492e-07	1.12578	0.501202	35.3429
OG620	MSTRG.10654	9.71106e-07	-0.647677	0.219367	14.2907
OG621	MSTRG.10655	7.54492e-07	0.29124	0.0495381	3.54861
OG622	MSTRG.10656	0.000911689	1.30708	0.00409882	0.111361
OG623	MSTRG.10657	8.04107e-06	-0.106054	0.0652574	3.13762
OG624	MSTRG.10658	5.88705e-07	1.13062	0.0923319	7.56618
OG625	MSTRG.10659	2.34254e-05	0.109208	0.00382196	0.162818
OG626	MSTRG.1066	2.28231e-05	0.634393	0.0334154	1.426
OG627	MSTRG.10661	0.0111517	-1.40489	0.484693	9.71448
OG628	MSTRG.10662	0.00781666	0.423794	0.728678	15.8413
OG629	MSTRG.10663	5.60142e-06	0.560788	0.0130932	0.659877
OG630	MSTRG.10664	0.00530671	1.25257	0.00356392	0.0782913
OG631	MSTRG.10665	2.91645e-06	0.208599	0.287186	15.9068
OG632	MSTRG.10666	1.27841e-06	1.13998	0.00680167	0.422287
OG633	MSTRG.10667	2.22294e-06	-1.95064	0.0488	2.81042
OG634	MSTRG.1067	3.39666e-05	-0.958908	0.191987	7.86204
OG635	MSTRG.10670	0.000111848	-1.89759	0.066551	2.4378
OG636	MSTRG.10672	0.00395777	-0.160044	0.647334	15.2072
OG637	MSTRG.10673	6.51282e-07	1.23575	0.0170795	1.30418
OG638	MSTRG.10674	8.8032e-07	0.417609	0.00680961	0.454033
OG639	MSTRG.10676	1.93208e-05	-0.464752	0.129906	5.63801
OG640	MSTRG.10677	7.23044e-07	-0.594401	0.111572	8.14904
OG641	MSTRG.10679	1	0.340881	1.42869	6.33198
OG642	MSTRG.1068	2.51066e-06	-0.91787	0.195598	11.0047
OG643	MSTRG.10680	9.88739e-07	0.332228	0.0192667	1.25507
OG644	MSTRG.10681	0.00245449	1.37679	0.00195569	0.0449926
OG645	MSTRG.10682	1.44849e-06	0.41258	0.0223888	1.36652
OG646	MSTRG.10683	7.31236e-06	1.00728	0.0834251	4.0669
OG647	MSTRG.10684	7.87125e-05	0.678104	0.318483	11.9359
OG648	MSTRG.10685	0.00088425	0.361873	0.427471	12.4186
OG649	MSTRG.10686	7.54492e-07	0.785403	0.393985	28.1366
OG650	MSTRG.10687	1.71181e-06	-0.17153	0.185319	11.0587
OG651	MSTRG.10688	9.63549e-06	-0.371771	0.0705828	3.31148
OG652	MSTRG.10689	4.80691e-06	-0.996346	0.301595	15.4473
OG653	MSTRG.1069	3.96483e-05	-1.1449	0.251496	10.0586
OG654	MSTRG.10690	2.08072e-06	-0.023774	0.388494	22.4696
OG655	MSTRG.10691	3.20577e-05	-0.451479	0.469978	19.272
OG656	MSTRG.10692	6.61201e-07	-0.670028	0.577965	43.7673
OG657	MSTRG.10693	7.54492e-07	-1.12494	0.570165	40.4914
OG658	MSTRG.10694	9.97326e-07	-1.31006	0.398354	25.7461
OG659	MSTRG.10695	2.49007e-06	-1.37351	0.405432	22.7204
OG660	MSTRG.10696	8.26064e-07	-1.00973	0.469937	31.8283
OG661	MSTRG.10697	0.0326378	-0.910174	0.154905	2.54891
OG662	MSTRG.10699	4.77054e-05	0.421755	0.00484837	0.191349
OG663	MSTRG.107	5.16194e-05	-0.851624	0.0860709	3.3563
OG664	MSTRG.1070	0.00103744	0.734819	0.0139883	0.395967
OG665	MSTRG.10700	0.00172181	1.07357	0.00683229	0.187752
OG666	MSTRG.10701	0.000117275	0.850437	0.0081939	0.293341
OG667	MSTRG.10702	0.311238	0.688451	0.0181156	0.167291
OG668	MSTRG.10703	5.8807e-05	-1.89506	0.104972	4.03688
OG669	MSTRG.10704	2.57148e-06	-1.17439	0.179708	10.0735
OG670	MSTRG.10705	6.25178e-07	1.86141	0.108303	8.30293
OG671	MSTRG.10707	7.06141e-07	0.222974	0.337229	24.5408
OG672	MSTRG.10708	6.65822e-07	0.571999	0.111527	8.37966
OG673	MSTRG.10709	7.54492e-07	1.25362	0.0506726	3.58058
OG674	MSTRG.1071	2.47527e-05	1.03201	0.000782294	0.0330343
OG675	MSTRG.10710	0.000310575	0.273417	0.0486326	1.56018
OG676	MSTRG.10711	5.8384e-07	0.678103	0.00755431	0.657461
OG677	MSTRG.10712	3.59527e-05	0.495368	0.0133746	0.543073
OG678	MSTRG.10713	1.74948e-05	-1.14198	0.105833	4.695
OG679	MSTRG.10715	0.00573162	-0.580119	0.253107	5.84709
OG680	MSTRG.10716	0.00285984	-1.66044	0.328478	8.30998
OG681	MSTRG.10717	0.000612675	0.342584	0.077016	2.24271
OG682	MSTRG.10718	4.88139e-06	1.87929	0.0381182	1.95491
OG683	MSTRG.10719	5.39716e-06	-0.8675	0.439612	22.2761
OG684	MSTRG.1072	6.10372e-07	0.626632	0.0272395	2.13672
OG685	MSTRG.10720	1.84594e-06	1.13244	0.0366652	2.14613
OG686	MSTRG.10721	6.18191e-06	0.23427	0.0801081	4.00378
OG687	MSTRG.10723	3.79774e-06	-0.428536	0.325469	17.2345
OG688	MSTRG.10724	3.26357e-05	0.469464	0.0112597	0.462015
OG689	MSTRG.10725	0.00233576	0.517171	0.00307814	0.0750362
OG690	MSTRG.10726	3.33703e-06	0.406335	0.10494	5.69907
OG691	MSTRG.10727	4.51861e-06	0.804762	0.00523483	0.270418
OG692	MSTRG.1073	9.94117e-07	0.101386	0.0416281	2.71535
OG693	MSTRG.10731	0.0680783	0.120847	0.0456007	0.587637
OG694	MSTRG.10732	0.0120061	0.335773	0.0407318	0.740921
OG695	MSTRG.10733	0.0269628	0.204918	0.0421857	0.647942
OG696	MSTRG.10734	0.000529855	1.42216	0.0395701	1.21982
OG697	MSTRG.10735	9.28079e-07	0.65979	0.388494	25.702
OG698	MSTRG.10736	6.65268e-07	0.270964	0.285147	21.3513
OG699	MSTRG.10737	1.21921e-06	-0.505596	0.0455674	2.85389
OG700	MSTRG.10738	2.61359e-06	-1.71035	0.310764	16.9958
OG701	MSTRG.10739	3.10924e-05	0.566556	0.021874	0.899947
OG702	MSTRG.1074	1.76803e-05	1.85392	0.0137652	0.606313
OG703	MSTRG.10740	0.00174798	-0.0327662	0.0223274	0.586397
OG704	MSTRG.10741	0.000557858	0.988484	0.010663	0.300865
OG705	MSTRG.10742	0.000275311	-1.89238	0.0982226	3.17373
OG706	MSTRG.10744	0.0127703	-1.58898	0.35439	8.04499
OG707	MSTRG.10745	0.0221382	-1.69297	0.280387	4.97981
OG708	MSTRG.10746	5.0069e-05	-0.625863	0.0914711	3.59529
OG709	MSTRG.10747	0.000407431	0.28136	0.00938277	0.293707
OG710	MSTRG.10748	6.47885e-05	-0.715904	0.0454884	1.72562
OG711	MSTRG.10749	5.8384e-07	-0.0188587	0.00512482	0.439276
OG712	MSTRG.1075	8.2576e-07	-0.496522	0.0900137	6.06687
OG713	MSTRG.10750	0.000139459	-0.138056	0.0157776	0.55529
OG714	MSTRG.10751	1.86757e-05	0.0512763	0.0152395	0.665238
OG715	MSTRG.10752	7.53811e-05	0.228276	0.00930588	0.349154
OG716	MSTRG.10753	0.000254218	0.451747	0.00370122	0.121867
OG717	MSTRG.10754	3.49804e-06	3.12351	0.0956975	5.12087
OG718	MSTRG.10755	6.27151e-06	-0.0169447	0.00579704	0.287413
OG719	MSTRG.10756	0.000678082	0.355176	0.0049419	0.141695
OG720	MSTRG.10757	0.00266028	0.358855	0.017323	0.400956
OG721	MSTRG.10758	6.00024e-05	0.663487	0.0062007	0.238604
OG722	MSTRG.10759	1.06117e-05	0.959917	0.0060964	0.284493
OG723	MSTRG.1076	0.00105489	0.856802	0.0230159	0.62814
OG724	MSTRG.10760	2.45728e-05	0.157068	0.0209679	0.888396
OG725	MSTRG.10761	0.00103121	0.323136	0.0191058	0.536172
OG726	MSTRG.10762	9.04391e-05	-1.81098	0.179301	6.60204
OG727	MSTRG.10765	1.14515e-06	0.190214	0.0131227	0.832098
OG728	MSTRG.10766	8.68775e-05	-1.72339	0.280035	10.4297
OG729	MSTRG.10768	1.55059e-05	0.0849205	0.0428947	1.92198
OG730	MSTRG.10769	0.00450083	1.72379	0.0176595	0.410366
OG731	MSTRG.1077	1.89046e-06	-1.87458	0.111771	6.5553
OG732	MSTRG.10770	7.07752e-07	-0.316857	0.152539	10.9618
OG733	MSTRG.10771	9.87805e-06	-0.494593	0.0273349	1.28645
OG734	MSTRG.10772	2.66025e-06	0.56876	0.0232291	1.29011
OG735	MSTRG.10773	2.68398e-06	0.102637	0.258227	14.2602
OG736	MSTRG.10774	5.9146e-06	-1.56359	0.380345	19.0966
OG737	MSTRG.10775	3.617e-06	0.122686	0.0137361	0.731991
OG738	MSTRG.10776	0.000122169	0.234732	0.0312151	1.11423
OG739	MSTRG.10777	6.73608e-05	0.690321	0.0101512	0.384417
OG740	MSTRG.10778	0.435136	-1.74631	0.108604	1.10563
OG741	MSTRG.10779	4.6344e-05	-1.63074	0.294078	11.6031
OG742	MSTRG.1078	0.000282567	0.16829	0.00932408	0.30136
OG743	MSTRG.10781	0.000175596	0.584225	0.0132223	0.453977
OG744	MSTRG.10784	0.000601433	0.0146596	0.0118877	0.354637
OG745	MSTRG.10785	3.14998e-06	-0.0726586	0.0548033	2.97838
OG746	MSTRG.10786	1.51544e-06	-1.03293	0.254616	15.3996
OG747	MSTRG.10787	8.42157e-07	-1.41735	0.332709	22.3569
OG748	MSTRG.10789	9.82921e-06	-1.77554	0.168525	7.90024
OG749	MSTRG.1079	0.000322219	-0.0501101	0.0101034	0.326984
OG750	MSTRG.10790	0.00866715	-1.50425	0.365567	8.59349
OG751	MSTRG.10791	0.0755851	-1.34542	0.318429	4.27719
OG752	MSTRG.10793	7.90521e-07	-0.565255	0.178022	12.1064
OG753	MSTRG.10794	0.00266411	-1.35764	0.223145	5.27365
OG754	MSTRG.10795	0.0939895	-1.57222	0.202493	2.55746
OG755	MSTRG.10796	0.146386	-1.56668	0.464169	5.01214
OG756	MSTRG.10797	0.000167493	-1.9519	0.0445623	1.53006
OG757	MSTRG.10798	2.12811e-06	-1.20795	0.475975	27.4125
OG758	MSTRG.10799	0.00552873	-1.30161	0.260131	5.45954
OG759	MSTRG.1080	5.59696e-06	-1.53868	0.363486	18.4422
OG760	MSTRG.10800	8.35271e-06	-0.197275	0.0653007	3.12676
OG761	MSTRG.10802	2.50725e-05	-1.50452	0.208566	8.87279
OG762	MSTRG.10803	9.59706e-05	-1.24955	0.226291	8.24459
OG763	MSTRG.10804	0.000227098	-1.6901	0.186802	6.24945
OG764	MSTRG.10806	0.0109469	0.0442023	0.015463	0.333347
OG765	MSTRG.10807	1.89533e-05	0.302062	0.869771	37.6575
OG766	MSTRG.10808	2.43428e-05	-1.63509	0.273366	11.5921
OG767	MSTRG.10809	0.0108004	-0.0342485	0.0307547	0.608808
OG768	MSTRG.1081	2.77167e-05	-1.45827	0.33202	13.861
OG769	MSTRG.10810	0.0436414	-1.47564	0.393058	6.2446
OG770	MSTRG.10811	0.000180252	-0.998877	0.501202	17.2207
OG771	MSTRG.10812	8.23006e-05	1.07087	0.00382846	0.142135
OG772	MSTRG.10815	0.000174529	0.809168	0.0481019	1.64941
OG773	MSTRG.10816	1.11686e-05	-0.178435	0.0240499	1.11577
OG774	MSTRG.10818	1	-1.79494	0.285584	1.83252
OG775	MSTRG.10819	0.0305851	-1.40818	0.384318	6.05344
OG776	MSTRG.1082	0.000436762	-1.4527	0.29718	9.27893
OG777	MSTRG.10820	0.000331674	-1.28297	0.552354	17.0397
OG778	MSTRG.10824	0.000654256	-1.28126	0.329682	9.21778
OG779	MSTRG.10825	1	-1.83578	0.296179	1.90863
OG780	MSTRG.10827	0.21224	-1.45229	0.463049	5.11961
OG781	MSTRG.10828	2.21119e-06	-1.93503	0.0843081	4.81874
OG782	MSTRG.10829	0.146328	-1.37361	0.751678	8.60778
OG783	MSTRG.1083	0.00479256	1.18794	0.0118847	0.256082
OG784	MSTRG.10830	1	-1.76683	0.168851	1.09836
OG785	MSTRG.10831	0.00872455	-1.30529	0.332586	7.87524
OG786	MSTRG.10833	0.000272975	1.51325	0.035815	1.17986
OG787	MSTRG.10834	1.38046e-05	-0.226634	0.578228	25.8312
OG788	MSTRG.10835	7.54492e-07	-1.9184	0.133948	9.24399
OG789	MSTRG.10836	7.73441e-07	0.304713	0.0161049	1.11084
OG790	MSTRG.10837	0.000379301	0.460986	0.0448977	1.39909
OG791	MSTRG.10838	6.72376e-06	1.02656	0.0870135	4.32024
OG792	MSTRG.10839	9.00174e-05	1.37438	0.00648691	0.238732
OG793	MSTRG.1084	1.91622e-06	1.58802	0.136146	7.96727
OG794	MSTRG.10840	0.00155755	1.27801	0.00324594	0.0807387
OG795	MSTRG.10841	0.00297859	1.57893	0.00336483	0.075724
OG796	MSTRG.10842	0.000275032	-1.78295	0.179257	5.91582
OG797	MSTRG.10844	3.32775e-05	-1.01031	0.258301	10.6685
OG798	MSTRG.10845	2.17009e-05	-1.86192	0.197485	8.4482
OG799	MSTRG.10846	0.000756483	-0.903295	0.165238	4.71026
OG800	MSTRG.10847	0.0025368	-0.977657	0.242516	6.48007
OG801	MSTRG.10848	1.55134e-05	-1.01495	0.21688	9.64373
OG802	MSTRG.1085	0.000126111	-1.24377	0.224349	7.90606
OG803	MSTRG.10851	8.69105e-07	0.244497	0.0386848	2.59129
OG804	MSTRG.10852	1.30208e-05	-1.84575	0.144568	6.56668
OG805	MSTRG.10853	5.8384e-07	1.36884	0.0166656	1.40767
OG806	MSTRG.10855	4.24813e-05	0.815358	0.117861	4.70358
OG807	MSTRG.10856	4.6337e-05	1.92538	0.0144124	0.568618
OG808	MSTRG.10857	0.000350685	0.979977	0.117166	3.52303
OG809	MSTRG.10859	0.000343668	0.620893	0.00934809	0.293106
OG810	MSTRG.1086	0.0131347	-1.39889	0.304613	5.79313
OG811	MSTRG.10860	2.24812e-06	-0.740221	0.146817	8.3999
OG812	MSTRG.10861	0.00243633	-0.291275	0.0905748	2.3035
OG813	MSTRG.10862	2.66148e-05	3.00377	0.0107115	0.449791
OG814	MSTRG.10863	8.96532e-06	-0.682387	1.10829	51.6799
OG815	MSTRG.10865	0.00166076	-1.68637	0.297849	8.24347
OG816	MSTRG.10866	1	-1.12442	0.499056	3.09234
OG817	MSTRG.10867	7.00917e-06	-1.70927	0.369306	18.3252
OG818	MSTRG.10868	7.82373e-07	0.208391	0.0532078	3.64715
OG819	MSTRG.10869	0.0188885	-1.0502	0.378835	6.63511
OG820	MSTRG.1087	1.57843e-06	-0.648809	0.206606	12.279
OG821	MSTRG.10870	4.07862e-05	-0.349752	0.200407	7.93121
OG822	MSTRG.10871	1.08754e-06	-0.888678	0.187701	12.1581
OG823	MSTRG.10872	0.0530506	-0.176143	0.0338111	0.530991
OG824	MSTRG.10873	4.87808e-06	-1.5395	0.226358	11.6719
OG825	MSTRG.10874	0.000868589	-0.699986	0.0893952	2.62135
OG826	MSTRG.10875	0.000337517	-0.770227	0.278002	8.92494
OG827	MSTRG.1088	3.41167e-06	-1.54483	0.348996	18.8003
OG828	MSTRG.10885	1.48796e-06	-1.95477	0.0408937	2.47972
OG829	MSTRG.10886	NA	NA	NA	NA
OG830	MSTRG.10889	1	-1.86875	0.185439	1.04903
OG831	MSTRG.1089	7.54492e-07	-1.08174	0.0868955	6.08371
OG832	MSTRG.10890	1	-1.63925	0.533805	1.07918
OG833	MSTRG.10891	1.90044e-06	0.622399	0.0352608	2.06046
OG834	MSTRG.10892	0.0183789	-0.800903	0.381752	6.88503
OG835	MSTRG.10893	0.00272322	-1.61564	0.606984	14.4552
OG836	MSTRG.10894	0.0296947	-1.81029	0.162133	2.5454
OG837	MSTRG.10896	1.90477e-06	0.400218	0.0729251	4.25648
OG838	MSTRG.10899	0.000602	0.148891	0.0787439	2.36273
OG839	MSTRG.1090	0.000846691	-1.92515	0.105203	2.94347
OG840	MSTRG.10900	0.000353856	-0.886303	0.596582	18.4728
OG841	MSTRG.10901	7.54492e-07	0.69589	0.0327465	2.26739
OG842	MSTRG.10902	2.97982e-05	0.0780469	0.0137118	0.569118
OG843	MSTRG.10904	3.49735e-05	0.272675	0.167989	6.84354
OG844	MSTRG.10906	8.07491e-07	-0.00159286	0.149234	10.1961
OG845	MSTRG.10907	0.888163	-1.54347	0.826872	7.66622
OG846	MSTRG.10908	0.0217044	-0.997723	0.546236	9.40814
OG847	MSTRG.10909	1.20698e-06	-0.717514	0.37428	23.5442
OG848	MSTRG.1091	0.00160493	-1.50027	0.192132	5.0802
OG849	MSTRG.10910	0.00193851	0.670135	0.052649	1.27542
OG850	MSTRG.10911	1.54251e-05	0.269475	0.0172604	0.771384
OG851	MSTRG.10912	1.66648e-05	0.335184	0.0195485	0.864019
OG852	MSTRG.10914	7.86721e-07	0.342224	0.024013	1.64134
OG853	MSTRG.10915	6.99353e-05	0.521284	0.0767713	2.90606
OG854	MSTRG.10916	0.0392382	1.02777	0.0624896	1.02028
OG855	MSTRG.10918	0.0135892	-0.642003	0.116339	2.06209
OG856	MSTRG.10919	7.19102e-05	0.583847	0.0139445	0.526287
OG857	MSTRG.1092	5.56858e-05	-1.60538	0.177033	6.83452
OG858	MSTRG.10920	1.31441e-05	-0.33975	0.051579	2.33735
OG859	MSTRG.10921	6.22117e-07	-0.144839	0.194026	14.9187
OG860	MSTRG.10923	3.76959e-05	-0.241091	0.0860665	3.46073
OG861	MSTRG.10925	5.91898e-05	0.263611	0.0192482	0.740503
OG862	MSTRG.10926	7.99425e-07	-0.292162	0.220796	15.1002
OG863	MSTRG.10927	3.95567e-05	-0.499398	0.329305	13.3093
OG864	MSTRG.10928	8.97787e-07	0.0748071	0.0394263	2.6194
OG865	MSTRG.1093	0.0221822	-0.966408	0.284381	5.28647
OG866	MSTRG.10930	1.29023e-06	0.517207	0.0197242	1.22415
OG867	MSTRG.10931	1.65033e-05	1.55538	0.0766776	3.41976
OG868	MSTRG.10932	6.94794e-06	0.545718	0.0128635	0.63092
OG869	MSTRG.10937	1.83419e-05	0.346606	0.0309033	1.35396
OG870	MSTRG.10938	5.12011e-05	1.91708	0.0182453	0.711793
OG871	MSTRG.10939	0.00499969	-0.148626	1.23307	26.9792
OG872	MSTRG.1094	0.00272991	-1.68203	0.259357	6.83929
OG873	MSTRG.10940	2.97518e-06	-0.415905	0.369306	20.4607
OG874	MSTRG.10941	7.75986e-07	0.727273	0.00797389	0.548554
OG875	MSTRG.10942	0.000917158	-0.964187	0.422343	11.886
OG876	MSTRG.10943	3.06285e-06	0.243659	0.0334476	1.82099
OG877	MSTRG.10944	7.54492e-07	-0.747828	0.103982	7.47893
OG878	MSTRG.10945	5.32782e-06	-0.449163	0.183572	9.34917
OG879	MSTRG.10946	0.00164035	0.0177102	0.0369038	0.996386
OG880	MSTRG.10947	8.76542e-05	-1.38139	0.366196	13.586
OG881	MSTRG.10948	1.45628e-05	0.120489	0.0938108	4.21406
OG882	MSTRG.10949	0.00400634	0.0833802	0.113463	2.87494
OG883	MSTRG.1095	9.91973e-07	-1.87012	0.115063	7.45675
OG884	MSTRG.10950	0.000191691	-0.168788	0.214131	7.25547
OG885	MSTRG.10951	6.68421e-06	0.405615	0.0340966	1.67745
OG886	MSTRG.10952	0.0332485	-0.893563	0.364456	6.1746
OG887	MSTRG.10953	5.18227e-05	0.425046	0.0323999	1.26582
OG888	MSTRG.10954	0.0397954	-0.326683	0.214121	3.35089
OG889	MSTRG.10955	8.21238e-07	0.264242	0.0474167	3.22692
OG890	MSTRG.10956	0.00116497	0.606518	0.0264596	0.724853
OG891	MSTRG.10957	0.0158927	-1.18875	0.197089	3.50286
OG892	MSTRG.10958	0.0258755	-1.50691	0.149165	2.26074
OG893	MSTRG.1096	0.000165014	-1.72972	0.234002	8.08904
OG894	MSTRG.10962	2.1784e-06	-1.4333	0.200359	11.5349
OG895	MSTRG.10966	1	-1.6569	0.282458	0.651918
OG896	MSTRG.10969	3.30942e-06	-1.85035	0.147024	7.94195
OG897	MSTRG.1097	0.000167495	-1.93798	0.0735492	2.54338
OG898	MSTRG.10973	0.492952	-1.87793	0.155351	1.27112
OG899	MSTRG.10974	4.28044e-05	-1.52197	0.192294	7.66893
OG900	MSTRG.10978	NA	NA	NA	NA
OG901	MSTRG.1098	2.66189e-06	-1.88807	0.123011	6.82078
OG902	MSTRG.10980	1	-1.05365	0.520019	3.9965
OG903	MSTRG.10981	5.33562e-06	-0.197715	0.0822223	4.15648
OG904	MSTRG.10983	0.000846691	-1.95751	0.0337876	0.946715
OG905	MSTRG.10984	0.00215238	-1.27791	0.233591	5.59379
OG906	MSTRG.10985	0.0702547	-1.18917	0.42441	5.67111
OG907	MSTRG.10986	NA	NA	NA	NA
OG908	MSTRG.10987	0.000182469	-1.1311	0.637648	21.8109
OG909	MSTRG.10988	0.000736606	-0.934538	0.189713	5.53417
OG910	MSTRG.10989	0.000640558	-1.95484	0.0208719	0.609562
OG911	MSTRG.1099	1.23967e-05	-1.8404	0.1584	7.24537
OG912	MSTRG.10990	5.1754e-06	-1.65458	0.112971	5.77758
OG913	MSTRG.10991	0.0111999	1.29022	0.00434457	0.0807977
OG914	MSTRG.10994	0.000128204	-0.0959614	0.0231137	0.821348
OG915	MSTRG.10995	0.000576481	-0.0714842	0.100259	2.99377
OG916	MSTRG.10997	2.90709e-05	0.137464	0.0472535	1.95751
OG917	MSTRG.10998	3.69171e-05	-1.37306	0.145602	5.89766
OG918	MSTRG.11	1.7128e-05	-0.412108	0.321417	14.1657
OG919	MSTRG.1100	1	-1.5732	0.477279	1.21056
OG920	MSTRG.11002	1.11353e-06	-0.0316201	0.0218192	1.39165
OG921	MSTRG.11003	0.00393969	-0.779996	0.367658	8.07068
OG922	MSTRG.11004	0.211963	-1.71925	0.315984	2.93375
OG923	MSTRG.11005	0.0438579	-0.876457	0.267323	4.04894
OG924	MSTRG.11006	9.96266e-07	-1.67053	0.13187	8.59814
OG925	MSTRG.11007	0.00080632	-1.96631	0.010501	0.306045
OG926	MSTRG.11008	0.000109013	-1.70178	0.26791	9.62342
OG927	MSTRG.1101	0.445297	-1.77425	0.204889	1.72372
OG928	MSTRG.11010	3.81135e-06	-1.68267	0.454588	24.1715
OG929	MSTRG.11012	3.66973e-05	0.43598	0.0164921	0.670737
OG930	MSTRG.11013	6.82257e-06	-1.77516	0.150053	7.35634
OG931	MSTRG.11014	1.46084e-06	0.316527	0.0595611	3.63036
OG932	MSTRG.11015	2.89386e-05	-0.387346	0.346287	14.4773
OG933	MSTRG.11016	4.95658e-06	1.95003	0.068626	3.51689
OG934	MSTRG.11017	0.000296761	-0.789198	0.355365	11.5642
OG935	MSTRG.11019	3.73559e-06	0.00870342	0.145764	7.76834
OG936	MSTRG.1102	3.72707e-05	-1.6354	0.239808	9.67502
OG937	MSTRG.11020	4.74117e-06	1.03974	0.00579251	0.299027
OG938	MSTRG.11021	5.8384e-07	-1.06934	0.193139	16.281
OG939	MSTRG.11022	4.38311e-06	-1.83012	0.219228	11.3789
OG940	MSTRG.11023	0.0144333	-0.850105	0.366817	6.53817
OG941	MSTRG.11024	4.59908e-05	-1.70459	0.173521	6.8343
OG942	MSTRG.11025	0.000146029	-1.65926	0.240557	8.43677
OG943	MSTRG.11026	0.708139	0.669134	0.0565841	0.500442
OG944	MSTRG.11027	2.67359e-06	-0.779135	0.162756	9.10729
OG945	MSTRG.11028	3.39079e-06	-1.20161	0.243857	13.1562
OG946	MSTRG.11029	8.11459e-07	-1.93684	0.0449377	3.06466
OG947	MSTRG.1103	1	-1.36381	0.944676	0.893058
OG948	MSTRG.11031	1.21829e-06	-0.0959449	0.0831943	5.22522
OG949	MSTRG.11033	0.00137989	-1.20102	0.464108	12.5414
OG950	MSTRG.11034	9.34457e-05	-1.55588	0.184398	6.70937
OG951	MSTRG.11036	3.31937e-05	-0.106475	0.0783089	3.20263
OG952	MSTRG.11037	0.00924008	-0.260112	0.187585	3.60662
OG953	MSTRG.11038	1.79774e-05	-0.791933	0.342586	15.041
OG954	MSTRG.11039	1.54731e-06	-0.918462	0.339054	20.3803
OG955	MSTRG.1104	1	-1.60453	0.339987	0.633987
OG956	MSTRG.11040	2.81082e-06	0.674191	0.0151494	0.835381
OG957	MSTRG.11041	3.47653e-06	0.443007	0.0518007	2.78041
OG958	MSTRG.11042	4.96361e-06	2.98818	0.0189188	0.967117
OG959	MSTRG.11043	9.3664e-07	-1.25121	0.442669	28.875
OG960	MSTRG.11045	0.025235	-1.04815	0.401605	6.80889
OG961	MSTRG.11046	2.77838e-05	-1.80071	0.149009	6.21609
OG962	MSTRG.11047	0.000157992	0.261908	0.359483	12.5121
OG963	MSTRG.11048	9.62859e-07	0.421241	0.0236293	1.54791
OG964	MSTRG.11049	0.0220202	0.0474834	0.112165	1.89576
OG965	MSTRG.11050	0.544719	-0.0911998	0.114122	0.841128
OG966	MSTRG.11051	0.484907	-0.405956	0.715139	6.38073
OG967	MSTRG.11052	0.000324379	-1.25135	0.41687	13.4553
OG968	MSTRG.11053	8.32979e-06	-0.511528	0.179792	8.58189
OG969	MSTRG.11054	5.8384e-07	-0.248438	0.294078	32.2309
OG970	MSTRG.11055	0.00309176	0.231479	0.0157396	0.380695
OG971	MSTRG.11056	0.00794508	-1.20702	0.289045	6.92629
OG972	MSTRG.11057	0.0649029	1.70556	0.0125983	0.16314
OG973	MSTRG.11058	0.000820447	1.00551	0.0378105	1.08213
OG974	MSTRG.11059	0.204397	0.574218	0.0511074	0.529145
OG975	MSTRG.1106	1.14871e-05	-1.87157	0.117486	5.45102
OG976	MSTRG.11060	0.00423878	0.0386756	0.0110489	0.251948
OG977	MSTRG.11061	0.000258565	1.19258	0.0254821	0.832789
OG978	MSTRG.11062	4.79222e-05	-1.40311	0.240559	9.55383
OG979	MSTRG.11063	0.000148765	-1.11896	0.388494	13.6127
OG980	MSTRG.11065	0.00285217	-1.33827	0.284907	6.78003
OG981	MSTRG.11066	0.000846691	-1.97679	0.0101009	0.282432
OG982	MSTRG.11067	0.000487052	0.366301	0.0041746	0.129082
OG983	MSTRG.11068	3.9231e-06	1.43524	0.00825052	0.435084
OG984	MSTRG.11069	3.2966e-06	-0.0032743	0.0725363	3.93153
OG985	MSTRG.1107	0.000601433	-1.8004	0.257675	7.17161
OG986	MSTRG.11071	0.000301375	-0.433099	0.237374	7.50119
OG987	MSTRG.11072	0.0014996	-1.17402	0.382991	10.6126
OG988	MSTRG.11073	0.000780525	-1.8489	0.265452	7.27864
OG989	MSTRG.11074	0.284841	-0.284871	0.101823	1.02128
OG990	MSTRG.11075	0.0363331	-0.844429	0.363222	5.45867
OG991	MSTRG.11076	0.0212105	-1.13558	0.198849	3.51746
OG992	MSTRG.11077	8.48645e-06	0.774325	0.00688757	0.330039
OG993	MSTRG.11078	0.0423814	-1.94848	0.0383293	0.642283
OG994	MSTRG.11079	1.88688e-06	-1.0377	0.398354	23.4195
OG995	MSTRG.1108	1.62903e-06	-1.56964	0.524751	31.4887
OG996	MSTRG.11081	4.16312e-06	-0.0401505	0.342586	17.9418
OG997	MSTRG.11082	0.000907929	-1.8268	0.192651	5.58561
OG998	MSTRG.11083	1.04442e-05	-0.625704	0.406418	19.0762
OG999	MSTRG.11084	5.45466e-05	-1.17426	0.313825	12.1785
OG1000	MSTRG.11085	0.00262184	-1.66205	0.370024	9.79755
OG1001	MSTRG.11086	0.00851781	-0.814129	0.294837	5.92229
OG1002	MSTRG.11087	2.06809e-06	0.221639	0.0240404	1.38524
OG1003	MSTRG.11088	6.52597e-05	-1.39395	0.41687	15.832
OG1004	MSTRG.1109	0.0871732	-0.484245	0.280325	3.67945
OG1005	MSTRG.11090	1.34058e-06	-0.503756	0.202047	12.3608
OG1006	MSTRG.11091	3.7448e-06	-1.05455	0.298865	15.735
OG1007	MSTRG.11093	0.00046595	-1.42529	0.283038	8.84694
OG1008	MSTRG.11094	3.81477e-06	0.405651	0.355365	18.8103
OG1009	MSTRG.11095	0.0200324	-0.172515	0.861396	16.6951
OG1010	MSTRG.11096	0.00016533	-1.58257	0.261522	9.0294
OG1011	MSTRG.11097	0.000499575	-1.76582	0.15308	4.73161
OG1012	MSTRG.11098	1.53331e-06	0.97377	0.0331019	1.99932
OG1013	MSTRG.11099	2.9899e-05	0.898576	0.00976711	0.404385
OG1014	MSTRG.1110	1.12865e-05	2.23749	0.0133827	0.618433
OG1015	MSTRG.11101	0.00276389	-1.85348	0.0825452	2.04079
OG1016	MSTRG.11102	7.0518e-05	-1.64055	0.344695	13.0604
OG1017	MSTRG.11106	0.347016	-1.85865	0.148135	1.43415
OG1018	MSTRG.11107	0.0778493	0.0687365	0.0427344	0.555983
OG1019	MSTRG.11109	1.35036e-05	0.656075	0.0389253	1.76771
OG1020	MSTRG.1111	0.000388166	0.209425	1.61663	51.7665
OG1021	MSTRG.11110	4.79858e-05	-0.0376101	0.0485084	1.90678
OG1022	MSTRG.11112	0.020644	-1.74878	0.268369	4.38178
OG1023	MSTRG.11120	0.00543922	0.492712	0.0300013	0.651938
OG1024	MSTRG.11121	3.50979e-06	-0.680413	0.210559	11.1395
OG1025	MSTRG.11123	0.000358549	0.492414	0.00440003	0.140938
OG1026	MSTRG.11124	1.05007e-06	-0.266356	0.270281	17.4963
OG1027	MSTRG.11125	0.0430565	0.613136	0.0635208	0.944869
OG1028	MSTRG.11126	5.96577e-07	0.616908	0.00272637	0.216992
OG1029	MSTRG.11128	0.0182727	0.185074	0.0150588	0.272668
OG1030	MSTRG.11129	0.000306896	-0.725348	0.388494	12.6232
OG1031	MSTRG.11130	0.00540703	0.342548	0.385162	8.58165
OG1032	MSTRG.11131	3.58345e-05	0.201676	0.855419	34.9259
OG1033	MSTRG.11132	0.00016323	-1.51607	1.00524	34.2314
OG1034	MSTRG.11133	2.33144e-05	0.873802	0.0167003	0.711321
OG1035	MSTRG.11134	0.00228006	-1.22751	0.249887	6.3205
OG1036	MSTRG.11135	3.53912e-05	0.814894	0.133609	5.47378
OG1037	MSTRG.11136	0.000167493	-1.98797	0.00278662	0.0956912
OG1038	MSTRG.1114	6.2024e-05	0.0140054	0.0521667	2.00165
OG1039	MSTRG.11141	9.48104e-07	-1.48515	0.320315	20.9684
OG1040	MSTRG.11142	8.76668e-07	-1.3417	0.380345	25.4708
OG1041	MSTRG.11143	5.8384e-07	0.525149	0.058297	4.98748
OG1042	MSTRG.11144	0.000638595	-1.64585	0.212098	6.14187
OG1043	MSTRG.11145	0.000424601	-1.19568	0.276923	8.48927
OG1044	MSTRG.11146	0.000222274	-1.66224	0.305212	10.2618
OG1045	MSTRG.11147	5.21156e-06	-1.16611	0.259525	13.2979
OG1046	MSTRG.1115	7.54492e-07	-1.95009	0.0500053	3.45863
OG1047	MSTRG.11151	0.001765	0.80127	0.101653	2.79016
OG1048	MSTRG.11152	1	-1.02159	0.29528	2.08964
OG1049	MSTRG.11153	0.000362442	0.13283	0.0171014	0.542331
OG1050	MSTRG.11156	0.000532825	-0.383066	0.103294	3.16679
OG1051	MSTRG.11157	NA	NA	NA	NA
OG1052	MSTRG.11158	0.023541	1.34395	0.00103656	0.0186718
OG1053	MSTRG.11159	0.00142121	-1.39994	0.414339	11.2477
OG1054	MSTRG.1116	0.0329327	-0.462941	0.0293527	0.481356
OG1055	MSTRG.11160	0.000147543	0.786036	0.00510608	0.176585
OG1056	MSTRG.11161	0.00616345	0.82442	0.00762779	0.146104
OG1057	MSTRG.11162	0.00194473	-0.74788	0.153441	4.17028
OG1058	MSTRG.11163	0.000227575	-0.38173	0.0180313	0.6052
OG1059	MSTRG.11164	0.0875188	-1.16622	0.457136	5.86614
OG1060	MSTRG.11165	NA	NA	NA	NA
OG1061	MSTRG.11166	0.000280871	0.790202	0.0136028	0.445985
OG1062	MSTRG.1117	3.60826e-05	0.58888	0.00281548	0.114486
OG1063	MSTRG.11171	0.242204	-0.208136	0.355272	3.48371
OG1064	MSTRG.11173	5.8384e-07	1.45866	0.00308181	0.252813
OG1065	MSTRG.11176	2.19944e-06	-1.72918	0.186645	10.6812
OG1066	MSTRG.11177	0.00842444	0.586938	0.022835	0.47543
OG1067	MSTRG.11178	0.00291705	0.64673	0.00502054	0.120371
OG1068	MSTRG.11179	1.4532e-06	0.709508	0.0486114	2.97228
OG1069	MSTRG.1118	0.122021	1.74848	0.00785357	0.0892342
OG1070	MSTRG.11180	3.61164e-05	0.304809	0.00413321	0.167552
OG1071	MSTRG.11181	0.000131722	-0.389801	0.0812368	2.86119
OG1072	MSTRG.11182	0.000210605	-0.663711	0.0537984	1.80274
OG1073	MSTRG.11183	0.124641	-1.46794	0.517241	6.35692
OG1074	MSTRG.11184	0.00305216	0.434616	1.07584	26.2723
OG1075	MSTRG.11186	9.25439e-06	-1.93202	0.0918498	4.35795
OG1076	MSTRG.11187	2.28588e-05	-1.70974	0.268275	11.6272
OG1077	MSTRG.1119	0.000188756	0.602521	0.00735383	0.251036
OG1078	MSTRG.11194	0.000829508	0.431655	0.0183833	0.542112
OG1079	MSTRG.11196	0.0712513	-0.885365	0.348095	4.88449
OG1080	MSTRG.11197	0.000281679	-1.62648	0.305268	9.98089
OG1081	MSTRG.11203	0.0127242	0.195468	0.0242887	0.47321
OG1082	MSTRG.11204	0.000147694	1.37245	0.010287	0.360512
OG1083	MSTRG.11205	7.3234e-06	1.57732	0.00768782	0.374393
OG1084	MSTRG.11207	0.000974503	0.490235	0.011389	0.320323
OG1085	MSTRG.11208	2.0397e-06	2.0783	0.00252542	0.145986
OG1086	MSTRG.11209	0.00204468	1.55134	0.00553082	0.130646
OG1087	MSTRG.11210	0.0004932	-1.91676	0.0728177	2.22597
OG1088	MSTRG.11213	6.05836e-07	0.702697	0.0111197	0.874636
OG1089	MSTRG.11214	1.06976e-05	0.722963	0.00336949	0.156829
OG1090	MSTRG.11215	0.00647965	-0.621545	0.0619627	1.27874
OG1091	MSTRG.11216	3.44133e-05	-0.126744	0.0126839	0.518413
OG1092	MSTRG.11217	0.0591296	-0.536794	0.252137	3.70965
OG1093	MSTRG.11218	0.00274782	-0.200795	0.0756481	1.98775
OG1094	MSTRG.11219	8.21788e-07	-1.92575	0.0467501	3.1714
OG1095	MSTRG.1122	2.49381e-06	-1.02058	0.22124	12.4612
OG1096	MSTRG.11220	2.55447e-06	-1.17992	0.224279	12.491
OG1097	MSTRG.11221	3.55195e-05	-0.872157	0.170292	6.89047
OG1098	MSTRG.11224	0.283039	1.19956	0.00299426	0.0295242
OG1099	MSTRG.11225	1	-1.96305	0.196932	0.784928
OG1100	MSTRG.11226	1	-1.96736	0.156791	0.624472
OG1101	MSTRG.11227	1	-1.96494	0.169734	0.677852
OG1102	MSTRG.11228	0.000118825	0.646817	0.00661458	0.236735
OG1103	MSTRG.11229	2.02111e-06	0.582557	0.0766537	4.42908
OG1104	MSTRG.1123	0.398611	-1.71166	0.286478	2.71224
OG1105	MSTRG.11230	1.05007e-06	1.08235	0.0459563	2.96236
OG1106	MSTRG.11231	3.07904e-06	0.506633	0.0133204	0.725771
OG1107	MSTRG.11232	0.000320153	0.65467	0.0132204	0.427357
OG1108	MSTRG.11233	6.75646e-06	0.552162	0.0526417	2.5733
OG1109	MSTRG.11234	0.0175547	-1.06038	0.367002	7.07437
OG1110	MSTRG.11235	0.00594518	-1.96822	0.018243	0.406806
OG1111	MSTRG.11236	1.01098e-05	0.301937	0.0141947	0.665458
OG1112	MSTRG.11237	0.000421163	1.46119	0.0230802	0.726036
OG1113	MSTRG.11238	6.66817e-05	0.373281	0.0210516	0.799113
OG1114	MSTRG.1124	2.21119e-06	-1.94985	0.0497695	2.87192
OG1115	MSTRG.11240	0.000940364	0.0735207	0.0680033	1.98499
OG1116	MSTRG.11241	8.22133e-07	-0.0944128	0.0793381	5.38462
OG1117	MSTRG.11243	1.90284e-06	0.154006	0.237635	14.0045
OG1118	MSTRG.11244	0.00184583	0.0271416	0.010256	0.242291
OG1119	MSTRG.11245	2.88728e-05	0.526834	0.0025665	0.106845
OG1120	MSTRG.11246	7.37767e-07	0.4329	0.0349505	2.51913
OG1121	MSTRG.11247	2.18493e-05	0.112066	0.0259034	1.1111
OG1122	MSTRG.11248	0.0306756	0.583725	0.00843941	0.145857
OG1123	MSTRG.11249	6.82364e-06	-1.71487	0.218174	10.7935
OG1124	MSTRG.1125	2.57166e-05	-1.71119	0.219443	9.20265
OG1125	MSTRG.11250	0.017998	-0.863162	0.371418	6.47594
OG1126	MSTRG.11252	7.27793e-07	1.02347	0.0110697	0.803398
OG1127	MSTRG.11253	6.12431e-07	1.36987	0.0352671	2.73654
OG1128	MSTRG.11254	0.000256078	-1.05251	0.257959	8.55823
OG1129	MSTRG.11255	0.000321978	-0.194051	0.00691418	0.218899
OG1130	MSTRG.11256	1.02428e-05	0.385027	0.380345	17.7176
OG1131	MSTRG.11257	2.93681e-05	0.690546	0.0631755	2.60859
OG1132	MSTRG.11258	0.00772429	0.272186	0.00537663	0.116375
OG1133	MSTRG.11259	1.57218e-05	-0.023817	0.0257294	1.14601
OG1134	MSTRG.1126	8.46047e-06	-1.63832	0.247496	11.8917
OG1135	MSTRG.11260	0.0038673	0.287342	0.0466784	1.03561
OG1136	MSTRG.11261	0.0183928	0.160234	0.0118303	0.207074
OG1137	MSTRG.11262	0.000389063	0.563328	0.0224878	0.714166
OG1138	MSTRG.11263	1.48813e-05	0.421308	1.04842	47.5025
OG1139	MSTRG.11264	2.77802e-06	-1.83326	0.168255	9.4641
OG1140	MSTRG.11265	2.82993e-06	-1.84962	0.140699	7.69918
OG1141	MSTRG.11266	0.00191913	-0.277026	0.230059	5.5907
OG1142	MSTRG.11267	0.000844235	-1.80159	0.191687	5.2804
OG1143	MSTRG.11268	0.00475564	0.508044	0.0077918	0.159563
OG1144	MSTRG.11269	0.00482823	-1.86616	0.097035	2.14394
OG1145	MSTRG.1127	1.91385e-05	-1.61632	0.298865	13.0299
OG1146	MSTRG.11270	9.85275e-07	0.671913	0.19736	12.9669
OG1147	MSTRG.11271	2.16689e-06	0.742866	0.0804247	4.57253
OG1148	MSTRG.11272	1.82403e-06	0.530835	0.0118342	0.696367
OG1149	MSTRG.11273	0.00233629	-1.38409	0.362183	9.09491
OG1150	MSTRG.11274	4.34496e-05	-0.373909	0.160282	6.35138
OG1151	MSTRG.11275	0.0132311	-0.611076	0.297419	5.39827
OG1152	MSTRG.11276	6.64044e-06	-0.29853	0.78248	38.8761
OG1153	MSTRG.11278	0.0024202	-1.67456	0.230415	5.81987
OG1154	MSTRG.11279	5.31785e-05	-0.392398	0.0544845	2.12417
OG1155	MSTRG.1128	0.00039681	-1.31083	0.339919	10.7798
OG1156	MSTRG.11280	0.0025553	0.0894404	0.0245194	0.638229
OG1157	MSTRG.11282	0.0149841	-0.507892	0.424562	8.1378
OG1158	MSTRG.11283	4.52794e-06	-1.85454	0.127751	6.58739
OG1159	MSTRG.11284	1.39444e-05	-0.872934	0.357822	16.1907
OG1160	MSTRG.11285	3.00687e-05	-0.210034	0.0526821	2.17992
OG1161	MSTRG.11286	5.8384e-07	1.10351	0.00395884	0.367982
OG1162	MSTRG.11287	5.71798e-05	-0.688258	0.181655	7.04018
OG1163	MSTRG.11288	0.000196809	1.80419	0.0393412	1.33951
OG1164	MSTRG.11289	0.0544072	-1.96946	0.00389366	0.056952
OG1165	MSTRG.1129	3.73714e-06	-1.35769	0.398354	21.1913
OG1166	MSTRG.11290	7.09308e-06	0.14784	1.46436	71.7841
OG1167	MSTRG.11291	0.000358976	1.05048	0.00941876	0.300045
OG1168	MSTRG.11292	1.44019e-05	0.401183	0.0425034	1.91541
OG1169	MSTRG.11294	0.011224	0.769335	0.00357926	0.0670857
OG1170	MSTRG.11295	0.0140195	-1.03702	0.316345	5.69966
OG1171	MSTRG.11296	0.00545177	0.282996	0.00654202	0.146942
OG1172	MSTRG.11297	4.24929e-05	-1.94054	0.0681436	2.70695
OG1173	MSTRG.11298	5.4381e-05	0.363239	0.0160271	0.620612
OG1174	MSTRG.11299	9.82545e-06	1.35552	0.00179438	0.0844765
OG1175	MSTRG.113	0.0295509	0.536529	0.565025	10.1687
OG1176	MSTRG.1130	0.000360624	0.662827	0.0144292	0.462025
OG1177	MSTRG.11300	3.6067e-05	2.96969	0.00738443	0.300015
OG1178	MSTRG.11301	2.28012e-05	1.33543	0.0200387	0.854264
OG1179	MSTRG.11304	5.23612e-06	-0.994252	0.173624	8.80465
OG1180	MSTRG.11305	0.000594754	-1.14104	0.189148	5.65826
OG1181	MSTRG.11307	3.69474e-05	-1.37413	0.421088	17.055
OG1182	MSTRG.11308	0.0270262	-1.68311	0.404317	6.86319
OG1183	MSTRG.11309	0.00199479	2.89178	0.0107816	0.279485
OG1184	MSTRG.1131	1.03156e-06	-0.664279	0.106576	6.8328
OG1185	MSTRG.11311	1.13809e-06	0.687386	0.00568288	0.36147
OG1186	MSTRG.11312	0.0025475	0.515918	0.00214047	0.053615
OG1187	MSTRG.11313	7.87032e-06	1.39469	0.065537	3.1532
OG1188	MSTRG.11314	2.49871e-05	0.655466	0.00707556	0.29803
OG1189	MSTRG.11315	0.000406717	0.643534	0.00493964	0.15406
OG1190	MSTRG.11316	1.48796e-06	-0.495173	0.158199	9.60665
OG1191	MSTRG.11319	0.0592104	0.251241	0.0323773	0.483096
OG1192	MSTRG.1132	5.8384e-07	0.204911	0.037105	3.17278
OG1193	MSTRG.11320	1	0.0777545	0.168108	0.818973
OG1194	MSTRG.11322	3.79015e-05	-1.53621	0.315877	12.7717
OG1195	MSTRG.11323	0.186349	-1.56586	0.490912	5.61329
OG1196	MSTRG.11324	6.47385e-06	-1.66888	0.197273	9.76078
OG1197	MSTRG.11325	1.08929e-05	0.331452	0.0117018	0.549665
OG1198	MSTRG.11326	7.54492e-07	1.53116	0.099616	7.13411
OG1199	MSTRG.11327	1.93592e-06	0.099181	0.247016	14.3981
OG1200	MSTRG.11328	0.000185904	0.458366	0.0014784	0.0504944
OG1201	MSTRG.11329	2.73755e-06	0.649039	0.072997	3.93904
OG1202	MSTRG.1133	0.000194046	-1.78282	0.19213	6.47785
OG1203	MSTRG.11330	6.90588e-06	0.15384	0.00780857	0.382983
OG1204	MSTRG.11331	2.29442e-06	-1.92068	0.0460705	2.62274
OG1205	MSTRG.11332	6.17361e-05	0.299017	0.00889645	0.340639
OG1206	MSTRG.11333	1.71307e-05	0.766354	0.00374349	0.165405
OG1207	MSTRG.11334	1.99391e-05	0.227983	0.0199012	0.862514
OG1208	MSTRG.11336	2.9927e-05	0.57723	0.485881	19.8362
OG1209	MSTRG.11337	3.85449e-05	0.62201	0.019476	0.78147
OG1210	MSTRG.11338	0.00101014	1.48276	0.0240454	0.679925
OG1211	MSTRG.11339	1.12682e-06	0.687956	0.0837013	5.33375
OG1212	MSTRG.1134	5.71198e-06	-0.333654	0.03987	2.0001
OG1213	MSTRG.11340	0.00128363	-1.31408	0.366489	10.314
OG1214	MSTRG.11341	1.35319e-05	-1.77157	0.13555	6.12393
OG1215	MSTRG.11342	7.38713e-07	0.145632	0.0333336	2.40592
OG1216	MSTRG.11343	3.16559e-06	0.516119	0.0305182	1.65427
OG1217	MSTRG.11344	1.01877e-05	-1.37782	0.320315	15.0591
OG1218	MSTRG.11345	6.25178e-07	0.0330513	0.0188647	1.44929
OG1219	MSTRG.11346	0.0073678	-0.0497726	0.0146108	0.314686
OG1220	MSTRG.11347	9.46587e-05	-1.59701	0.344695	12.6247
OG1221	MSTRG.11349	4.02688e-06	0.799933	0.0150328	0.789484
OG1222	MSTRG.1135	7.40386e-07	-0.173769	0.0363635	2.62579
OG1223	MSTRG.11350	0.000190968	0.793552	0.0350475	1.17764
OG1224	MSTRG.11351	0.00243682	1.17806	0.0142232	0.332817
OG1225	MSTRG.11352	2.26142e-06	-1.35913	0.326501	18.6275
OG1226	MSTRG.11353	7.12293e-06	-0.520231	0.112071	5.52668
OG1227	MSTRG.11354	0.121624	0.189037	0.0880343	1.02492
OG1228	MSTRG.11356	3.16544e-05	0.452606	0.0185603	0.764248
OG1229	MSTRG.11357	6.12431e-07	-0.216915	0.0443723	3.46553
OG1230	MSTRG.11358	0.00100419	0.681445	0.0038554	0.107077
OG1231	MSTRG.11359	0.00210885	-0.782817	0.264896	6.58258
OG1232	MSTRG.1136	9.26976e-06	0.400326	0.0738714	3.50404
OG1233	MSTRG.11360	0.000167855	0.474677	0.0068548	0.236703
OG1234	MSTRG.11361	1.67243e-05	-0.143961	0.117824	5.21322
OG1235	MSTRG.11362	6.06289e-05	0.00677781	0.0287123	1.10171
OG1236	MSTRG.11365	6.25178e-07	1.34125	0.0370659	2.8571
OG1237	MSTRG.11366	0.023001	-0.71012	0.0691111	1.06602
OG1238	MSTRG.11367	1	-1.88614	0.184886	0.887225
OG1239	MSTRG.11368	8.86864e-07	0.116737	0.0182724	1.22114
OG1240	MSTRG.11369	0.000341802	0.183012	0.0143519	0.459422
OG1241	MSTRG.1137	7.24564e-06	0.836483	0.00136971	0.0668697
OG1242	MSTRG.11370	1.26073e-06	0.245204	0.0128756	0.802905
OG1243	MSTRG.11371	3.9057e-06	0.470341	0.0147771	0.779951
OG1244	MSTRG.11372	5.88705e-07	0.298902	0.0233264	1.86459
OG1245	MSTRG.11373	0.00147987	0.0249629	0.0405514	1.05853
OG1246	MSTRG.11374	0.00168014	0.102941	0.0155531	0.388322
OG1247	MSTRG.11375	2.47283e-05	0.463872	0.00797063	0.338383
OG1248	MSTRG.11376	1.51335e-05	0.837551	0.0519413	2.32235
OG1249	MSTRG.11377	0.0396363	-0.60125	0.127378	1.90908
OG1250	MSTRG.11378	0.00254209	-1.47168	0.366013	9.68079
OG1251	MSTRG.11379	5.54555e-06	-1.0167	0.171952	8.61041
OG1252	MSTRG.1138	0.00309169	0.312775	0.0388474	0.868445
OG1253	MSTRG.11381	0.00037635	0.183227	0.0243233	0.774753
OG1254	MSTRG.11382	4.07164e-06	0.397161	0.109567	5.75787
OG1255	MSTRG.11384	0.0234568	-1.28047	0.380643	6.739
OG1256	MSTRG.11385	2.32163e-06	-1.88162	0.138408	7.85867
OG1257	MSTRG.11386	7.63572e-05	-1.53814	0.289369	10.8674
OG1258	MSTRG.11388	5.8384e-07	-0.387832	0.150127	12.8883
OG1259	MSTRG.11389	0.000100418	-0.0785022	0.114662	4.14545
OG1260	MSTRG.1139	7.2472e-06	0.147436	0.00825633	0.40356
OG1261	MSTRG.11390	9.68845e-05	0.649115	0.0174319	0.637873
OG1262	MSTRG.11391	0.0823358	-1.82704	0.343201	5.1112
OG1263	MSTRG.11392	1	0.667189	0.00952771	0.0471609
OG1264	MSTRG.11393	0.00445707	-0.472075	0.0664194	1.66431
OG1265	MSTRG.11397	0.00162205	-1.35264	0.212446	5.54557
OG1266	MSTRG.11398	0.00670983	-1.46216	0.387061	8.65009
OG1267	MSTRG.11399	0.0471216	0.227036	0.610499	9.03608
OG1268	MSTRG.114	3.77132e-05	1.20019	0.661119	26.5759
OG1269	MSTRG.11400	0.000300803	-0.288349	0.0471741	1.53897
OG1270	MSTRG.11401	1.33276e-06	1.07146	0.0115056	0.710131
OG1271	MSTRG.11402	7.24096e-05	0.36047	0.0861825	3.23298
OG1272	MSTRG.11403	7.54492e-07	1.18951	0.0272995	1.91426
OG1273	MSTRG.11404	1	-0.175154	0.0483177	0.334014
OG1274	MSTRG.11405	0.00275865	0.892088	0.00258322	0.0653577
OG1275	MSTRG.11406	0.0230091	0.642722	0.0039759	0.0721899
OG1276	MSTRG.11407	9.74444e-06	0.286582	0.036167	1.70625
OG1277	MSTRG.11408	0.00495072	0.454697	0.00684403	0.140771
OG1278	MSTRG.11409	1.47303e-06	0.685308	0.0735836	4.46452
OG1279	MSTRG.1141	1	0.554866	0.0238516	0.183972
OG1280	MSTRG.11410	0.00143716	-0.98348	0.48612	12.7869
OG1281	MSTRG.11411	0.032211	-1.83189	0.225246	3.31095
OG1282	MSTRG.11412	9.28451e-05	-1.84083	0.15757	5.7578
OG1283	MSTRG.11413	0.000145572	-1.85034	0.15946	5.57362
OG1284	MSTRG.11414	0.000252718	0.132958	0.0128925	0.422782
OG1285	MSTRG.11415	3.273e-05	-0.313289	0.337656	13.8703
OG1286	MSTRG.11416	5.86523e-07	0.899439	0.0140364	1.14257
OG1287	MSTRG.11417	3.4763e-05	0.231112	0.00510331	0.207544
OG1288	MSTRG.11418	6.67651e-07	-0.843288	0.195536	14.8185
OG1289	MSTRG.11419	4.07835e-06	0.300107	0.135344	7.00469
OG1290	MSTRG.1142	2.67228e-05	0.368721	0.0792736	3.32185
OG1291	MSTRG.11421	7.58737e-07	0.587966	0.0351817	2.43655
OG1292	MSTRG.11422	0.025798	0.776652	0.00735377	0.0956019
OG1293	MSTRG.11423	4.55303e-05	-1.37634	0.484368	19.2616
OG1294	MSTRG.11424	0.000885134	0.144578	0.263027	7.50743
OG1295	MSTRG.11425	0.000375048	-1.85061	0.21253	6.81659
OG1296	MSTRG.11426	5.1593e-06	0.944796	0.0105317	0.535743
OG1297	MSTRG.11427	0.0326764	0.159558	0.0534234	0.962218
OG1298	MSTRG.11428	1.42766e-06	0.298948	0.0288975	1.76633
OG1299	MSTRG.11429	3.64543e-05	0.014597	0.032994	1.3385
OG1300	MSTRG.1143	5.22955e-05	0.27778	0.0275381	1.07477
OG1301	MSTRG.11430	0.0170802	-1.63694	0.418985	7.63443
OG1302	MSTRG.11431	1.92925e-05	0.0657957	0.00981261	0.427196
OG1303	MSTRG.11432	0.00010975	-1.31463	0.337656	12.2046
OG1304	MSTRG.11434	8.79193e-07	0.715934	0.127286	8.53026
OG1305	MSTRG.11435	4.45221e-06	0.968484	0.00737599	0.381047
OG1306	MSTRG.11436	7.68012e-07	-0.463081	0.184779	12.9074
OG1307	MSTRG.11437	8.56414e-06	-0.671045	0.148704	7.16045
OG1308	MSTRG.11438	2.49848e-06	-1.03258	0.301595	16.8833
OG1309	MSTRG.11439	0.00039526	-1.04345	0.490171	15.5712
OG1310	MSTRG.1144	2.88287e-05	0.796682	0.00457426	0.190621
OG1311	MSTRG.11440	6.71625e-05	-1.049	0.511013	19.4825
OG1312	MSTRG.11441	0.210938	1.25421	0.00701212	0.0761019
OG1313	MSTRG.11442	0.000578027	0.0984082	0.0565685	1.673
OG1314	MSTRG.11443	0.000251754	-0.157951	0.0588771	1.97357
OG1315	MSTRG.11444	7.79314e-06	0.473515	0.0165067	0.798836
OG1316	MSTRG.11445	7.54492e-07	-0.197679	0.187822	13.3642
OG1317	MSTRG.11446	8.91766e-05	0.125463	0.0294493	1.08576
OG1318	MSTRG.11447	1.90615e-05	-1.88207	0.144237	6.28883
OG1319	MSTRG.11448	2.8662e-06	0.88844	0.0428821	2.36337
OG1320	MSTRG.11449	1.85429e-06	-1.75755	0.439612	25.5102
OG1321	MSTRG.1145	1.75715e-05	0.530375	0.0160252	0.705868
OG1322	MSTRG.11451	2.3373e-06	3.04963	0.0119249	0.675774
OG1323	MSTRG.11452	2.84801e-05	-1.55432	0.294078	12.3124
OG1324	MSTRG.11453	0.000165082	-1.55334	0.269608	9.30008
OG1325	MSTRG.11454	0.0913191	-0.813854	0.402188	5.68927
OG1326	MSTRG.11455	2.2052e-06	-1.7835	0.213015	12.2225
OG1327	MSTRG.11456	0.000102476	-1.59228	0.214682	7.80333
OG1328	MSTRG.11457	7.89134e-07	1.38935	0.11129	7.60362
OG1329	MSTRG.11458	7.54492e-07	0.742361	0.0361293	2.54376
OG1330	MSTRG.11459	5.43403e-06	-0.250262	0.223971	11.2172
OG1331	MSTRG.1146	5.07851e-05	0.448729	0.0158991	0.622058
OG1332	MSTRG.11460	0.00142972	-1.19928	0.18112	5.06422
OG1333	MSTRG.11461	2.43661e-06	-0.952835	0.252359	14.107
OG1334	MSTRG.11462	7.724e-05	-0.220624	0.0340742	1.26204
OG1335	MSTRG.11463	3.62572e-05	-0.121164	0.00591863	0.24043
OG1336	MSTRG.11464	1.92087e-06	-1.35229	0.2021	11.8168
OG1337	MSTRG.11465	0.00147464	0.715322	0.00328458	0.0904738
OG1338	MSTRG.11466	1.59493e-06	0.705859	0.00282357	0.169733
OG1339	MSTRG.11467	1.06297e-05	-1.86554	0.113996	5.31931
OG1340	MSTRG.11468	9.09402e-07	0.338613	0.02234	1.47476
OG1341	MSTRG.11469	5.8384e-07	1.16086	0.110053	9.79798
OG1342	MSTRG.1147	0.000329904	0.485744	0.00693772	0.224504
OG1343	MSTRG.11470	0.000155466	0.512226	0.0236513	0.819483
OG1344	MSTRG.11471	9.44247e-07	0.0822765	0.280035	18.4683
OG1345	MSTRG.11472	1.74535e-05	-0.113446	0.016711	0.734539
OG1346	MSTRG.11473	0.0105027	-1.24746	0.292695	5.85919
OG1347	MSTRG.11475	2.90996e-05	-1.19749	0.298865	12.3397
OG1348	MSTRG.11476	6.94904e-06	-0.13998	0.028005	1.37287
OG1349	MSTRG.11477	0.000176696	-0.0167234	0.012197	0.417783
OG1350	MSTRG.11478	2.41832e-06	0.542075	0.00821559	0.462229
OG1351	MSTRG.11479	0.0110645	0.551922	0.00383315	0.0779512
OG1352	MSTRG.1148	2.27454e-05	1.49121	0.00845617	0.361365
OG1353	MSTRG.11480	0.000147273	0.75272	0.0478936	1.67813
OG1354	MSTRG.11481	1.54309e-06	-0.00437382	0.0344946	2.08192
OG1355	MSTRG.11482	0.000184504	-1.16668	0.30348	10.2537
OG1356	MSTRG.11483	5.62193e-06	0.596944	0.0248541	1.25035
OG1357	MSTRG.11484	1.14185e-06	-0.603443	0.154426	9.71084
OG1358	MSTRG.11485	9.28079e-07	0.326467	0.086415	5.69515
OG1359	MSTRG.11486	8.04679e-05	0.323432	0.0187767	0.699943
OG1360	MSTRG.11487	1	0.956578	0.00399454	0.0290041
OG1361	MSTRG.11488	2.77606e-05	-0.163553	0.0390134	1.6156
OG1362	MSTRG.11489	0.134068	0.500903	0.00868172	0.0963785
OG1363	MSTRG.1149	1.02266e-05	1.73655	0.0058267	0.272686
OG1364	MSTRG.11490	0.000770564	-0.259353	0.806305	23.9154
OG1365	MSTRG.11491	2.43464e-05	1.01646	0.00916413	0.388509
OG1366	MSTRG.11493	0.000268464	-1.03259	0.147309	4.86616
OG1367	MSTRG.11494	0.0122776	-1.15871	0.324077	6.31112
OG1368	MSTRG.11495	9.50522e-06	0.418178	0.0060964	0.28819
OG1369	MSTRG.11496	5.8384e-07	0.646879	0.00266899	0.244957
OG1370	MSTRG.11497	1	-1.76304	0.10204	0.110224
OG1371	MSTRG.11498	0.000139051	-1.49181	0.370024	13.1425
OG1372	MSTRG.11499	6.86234e-06	-1.85878	0.129965	6.35089
OG1373	MSTRG.1150	1.33549e-05	0.550194	0.00275225	0.125209
OG1374	MSTRG.11500	1.31601e-06	0.92128	0.0108566	0.672317
OG1375	MSTRG.11501	0.00147204	-1.66596	0.295996	7.96196
OG1376	MSTRG.11502	5.10373e-06	-1.7753	0.165392	8.51688
OG1377	MSTRG.11503	0.000401708	-1.81859	0.120869	3.8094
OG1378	MSTRG.11504	0.00179975	1.05596	0.0126221	0.332771
OG1379	MSTRG.11505	6.45756e-06	-0.635729	0.140737	6.93921
OG1380	MSTRG.11506	0.00594518	-1.9887	0.00230524	0.0513563
OG1381	MSTRG.11507	0.000185159	0.617837	0.0392186	1.32927
OG1382	MSTRG.11508	1.30943e-06	1.50999	0.00355706	0.22016
OG1383	MSTRG.11509	0.00642972	1.26389	0.0105562	0.24274
OG1384	MSTRG.11510	0.00489161	0.54787	0.0234533	0.515789
OG1385	MSTRG.11511	0.00013583	0.215333	0.00594255	0.209775
OG1386	MSTRG.11512	3.16803e-05	0.553077	0.00364855	0.15073
OG1387	MSTRG.11513	3.92012e-06	-0.610796	0.0853343	4.4847
OG1388	MSTRG.11514	4.01138e-06	0.239194	0.0232796	1.22448
OG1389	MSTRG.11515	0.134112	0.824766	0.00510057	0.0684664
OG1390	MSTRG.11516	0.0532332	0.606399	0.00266536	0.0404155
OG1391	MSTRG.11517	0.114557	-0.0644148	0.104842	1.46898
OG1392	MSTRG.11518	9.69595e-05	-1.83452	0.0893144	3.24837
OG1393	MSTRG.11519	4.19081e-06	0.201361	0.0309649	1.61653
OG1394	MSTRG.1152	0.00141113	0.527952	0.0064728	0.170552
OG1395	MSTRG.11520	0.00120376	0.342227	0.0323562	0.917419
OG1396	MSTRG.11521	1.69046e-06	-1.32455	0.351899	20.8911
OG1397	MSTRG.11523	0.00400338	0.315575	0.0286889	0.679692
OG1398	MSTRG.11524	1.10669e-05	-1.52278	0.427948	20.0282
OG1399	MSTRG.11525	3.73205e-05	-1.62115	0.376834	15.3181
OG1400	MSTRG.11526	0.0138588	-1.56729	0.332514	6.0258
OG1401	MSTRG.11527	0.0213368	-1.72861	0.299616	4.97676
OG1402	MSTRG.11528	0.00377124	-1.54407	0.376945	8.69494
OG1403	MSTRG.11529	2.9531e-05	0.281227	0.0303408	1.25906
OG1404	MSTRG.11530	2.08335e-06	-1.88386	0.128431	7.4284
OG1405	MSTRG.11531	2.27617e-05	-1.70056	0.236436	10.1019
OG1406	MSTRG.11533	2.38733e-06	-0.486703	0.0796299	4.5034
OG1407	MSTRG.11535	0.00254313	-0.672695	0.0522554	1.27838
OG1408	MSTRG.11536	4.5499e-05	1.05683	0.00103166	0.0408096
OG1409	MSTRG.11537	3.17634e-05	0.0633488	0.0583028	2.40653
OG1410	MSTRG.11539	1.64865e-06	-0.100163	0.0575538	3.45144
OG1411	MSTRG.1154	0.000738532	-0.283751	0.0242753	0.715339
OG1412	MSTRG.11540	1.96294e-05	0.428805	0.138118	6.00794
OG1413	MSTRG.11541	0.0230385	0.846152	0.00858217	0.140252
OG1414	MSTRG.11542	2.11788e-05	-1.86109	0.185454	7.94291
OG1415	MSTRG.11543	7.40507e-05	0.174541	0.0801611	3.01527
OG1416	MSTRG.11544	3.12594e-06	0.481733	0.00767331	0.417843
OG1417	MSTRG.11545	1.20133e-06	-1.85515	0.141034	8.83663
OG1418	MSTRG.11546	1.29488e-06	-1.87929	0.144815	9.04749
OG1419	MSTRG.11547	8.87847e-05	-1.94667	0.0553583	2.03595
OG1420	MSTRG.11548	4.27388e-05	-1.85446	0.202418	8.02541
OG1421	MSTRG.11549	0.00019233	0.608258	0.00452706	0.152689
OG1422	MSTRG.1155	9.09402e-07	3.70323	0.102562	6.79302
OG1423	MSTRG.11550	7.99831e-07	-1.94329	0.0363101	2.47761
OG1424	MSTRG.11551	0.00073462	0.224282	0.011622	0.339585
OG1425	MSTRG.11552	9.5735e-07	0.701854	0.369306	24.3737
OG1426	MSTRG.11553	7.68342e-07	0.587409	0.0224722	1.55162
OG1427	MSTRG.11554	0.00192382	0.724563	0.0165294	0.414789
OG1428	MSTRG.11555	1.13679e-06	0.678163	0.000343293	0.021777
OG1429	MSTRG.11556	0.000480416	-1.79547	0.108022	3.25641
OG1430	MSTRG.11557	1.01845e-06	0.383419	0.0285297	1.85253
OG1431	MSTRG.11558	1.466e-05	0.393834	0.0147356	0.662277
OG1432	MSTRG.1156	4.46245e-05	-0.885193	0.3014	11.9802
OG1433	MSTRG.11560	7.54492e-07	0.0243814	0.0768574	5.31459
OG1434	MSTRG.11561	6.38346e-07	1.30084	0.0132986	1.01442
OG1435	MSTRG.11562	8.86864e-07	-0.235821	0.16392	10.9697
OG1436	MSTRG.11563	0.00104126	0.445759	0.0230698	0.656576
OG1437	MSTRG.11564	3.16633e-05	0.431184	0.00529845	0.218468
OG1438	MSTRG.11565	1.24949e-06	-0.0719144	0.0587717	3.69303
OG1439	MSTRG.11566	0.0129593	0.460061	0.0188709	0.368529
OG1440	MSTRG.11567	7.96364e-06	-1.67643	0.146842	7.1163
OG1441	MSTRG.11568	0.00855366	-1.87898	0.101189	2.15436
OG1442	MSTRG.11569	1.36724e-06	-1.88787	0.12384	7.52163
OG1443	MSTRG.1157	0.0525489	-0.0126669	0.0150715	0.219455
OG1444	MSTRG.11570	1.12015e-06	-1.86983	0.119522	7.59444
OG1445	MSTRG.11571	0.0489286	-1.889	0.0950103	1.82504
OG1446	MSTRG.11572	0.0010923	0.135397	0.00278483	0.0768995
OG1447	MSTRG.11573	3.10538e-05	-0.489677	0.767224	30.7505
OG1448	MSTRG.11574	0.000305812	-1.54941	0.254076	8.18138
OG1449	MSTRG.11575	7.54492e-07	0.562521	0.00579114	0.413567
OG1450	MSTRG.11576	9.91973e-07	0.804465	0.00129024	0.0839562
OG1451	MSTRG.11577	7.09643e-07	-0.0898451	0.0449208	3.28261
OG1452	MSTRG.11578	0.000172341	0.226775	0.048624	1.67091
OG1453	MSTRG.11579	9.07123e-05	0.540709	0.00827547	0.305876
OG1454	MSTRG.1158	0.0027155	0.0715665	0.0056716	0.133987
OG1455	MSTRG.11580	1.57227e-06	0.703575	0.00570061	0.342399
OG1456	MSTRG.11581	7.4756e-07	-0.893948	0.518639	36.827
OG1457	MSTRG.11582	7.88682e-07	-0.914567	0.237758	16.3902
OG1458	MSTRG.11583	2.11004e-06	-0.859107	0.0927254	5.33976
OG1459	MSTRG.11584	6.95721e-06	0.397154	0.059643	2.91313
OG1460	MSTRG.11585	5.49934e-05	-1.87466	0.117198	4.53387
OG1461	MSTRG.11586	0.0247469	-1.92233	0.0952023	1.63579
OG1462	MSTRG.11587	2.6784e-05	0.282947	0.00844172	0.353812
OG1463	MSTRG.11589	1	-0.292922	0.935359	7.41681
OG1464	MSTRG.1159	0.00286869	0.531485	0.011203	0.289773
OG1465	MSTRG.11591	8.35831e-06	-0.14919	0.0633209	3.02596
OG1466	MSTRG.11592	0.00431399	-1.9358	0.0649306	1.3836
OG1467	MSTRG.11595	4.60392e-06	0.782098	0.00974382	0.502557
OG1468	MSTRG.11596	0.00672132	-1.47136	0.289515	5.88309
OG1469	MSTRG.11597	2.4521e-06	0.63376	0.116199	6.49085
OG1470	MSTRG.11598	0.047937	-1.24145	0.875971	11.5915
OG1471	MSTRG.11599	3.74362e-06	0.055002	0.0336233	1.7848
OG1472	MSTRG.1160	1.00095e-06	0.582068	0.0090815	0.590065
OG1473	MSTRG.11600	2.71055e-05	0.801215	0.0142586	0.598082
OG1474	MSTRG.11601	1.43967e-05	0.270194	0.00640317	0.288019
OG1475	MSTRG.11602	4.21757e-05	0.220039	0.00779459	0.31185
OG1476	MSTRG.11603	0.015083	-1.10423	0.19118	3.79448
OG1477	MSTRG.11604	6.53618e-06	0.33697	0.00726145	0.358962
OG1478	MSTRG.11605	0.000843846	-1.74835	0.219847	6.24563
OG1479	MSTRG.11606	0.000241358	-1.80796	0.167028	5.57933
OG1480	MSTRG.11607	0.00177834	-1.81611	0.141794	3.79692
OG1481	MSTRG.11608	3.01344e-06	-1.65812	0.255386	13.7999
OG1482	MSTRG.11609	1.61814e-05	0.0708314	0.0205266	0.911474
OG1483	MSTRG.1161	2.91645e-06	0.299629	0.0295209	1.61445
OG1484	MSTRG.11610	0.00281148	0.215722	0.00484149	0.126841
OG1485	MSTRG.11611	0.0252113	0.673152	0.0196744	0.371524
OG1486	MSTRG.11612	0.00162811	0.0744115	0.0526072	1.30918
OG1487	MSTRG.11613	1.41006e-05	0.801117	0.0118453	0.533769
OG1488	MSTRG.11614	0.00346423	-0.200843	0.51499	12.5286
OG1489	MSTRG.11615	8.01812e-06	-1.55832	0.576326	27.8229
OG1490	MSTRG.11616	0.000206046	-0.520504	0.889271	30.0797
OG1491	MSTRG.11617	7.21863e-05	-1.42589	0.434157	16.2821
OG1492	MSTRG.11618	0.00161981	-1.33675	0.381518	9.87177
OG1493	MSTRG.11619	4.57797e-06	-0.991477	0.313825	16.2345
OG1494	MSTRG.1162	0.0335673	0.872716	0.0461899	0.780948
OG1495	MSTRG.11620	1.04893e-06	0.757766	0.00729437	0.4695
OG1496	MSTRG.11622	4.77143e-06	-0.444163	0.222256	11.3784
OG1497	MSTRG.11623	0.015516	-1.62136	0.285729	5.48513
OG1498	MSTRG.11624	6.32255e-07	-0.443336	0.0451483	3.46333
OG1499	MSTRG.11625	8.79206e-06	-1.15039	0.131994	6.26357
OG1500	MSTRG.11626	0.0656644	-1.19922	0.210827	2.93547
OG1501	MSTRG.11627	0.238513	0.311014	0.0691395	0.664205
OG1502	MSTRG.11628	0.00145931	0.949577	0.0590467	1.47135
OG1503	MSTRG.11629	0.000851357	0.149291	0.00383481	0.112413
OG1504	MSTRG.1163	8.29524e-06	-0.955214	0.27433	13.1385
OG1505	MSTRG.11630	0.000235366	-0.20496	0.085921	2.84178
OG1506	MSTRG.11631	5.98728e-07	1.12454	0.0592463	4.66804
OG1507	MSTRG.11632	1.33343e-06	-0.02158	0.0915706	5.61348
OG1508	MSTRG.11633	4.47302e-06	1.15455	0.0194833	1.01013
OG1509	MSTRG.11634	1.57958e-05	-0.985175	0.485393	21.7273
OG1510	MSTRG.11635	9.92178e-05	-0.0511599	0.032041	1.16229
OG1511	MSTRG.11636	7.19796e-07	1.15066	0.00502963	0.36611
OG1512	MSTRG.11637	4.24929e-05	-1.96146	0.0285865	1.13729
OG1513	MSTRG.11638	0.0226696	0.491895	0.00252889	0.0429571
OG1514	MSTRG.11639	6.90634e-06	-1.66298	0.214361	10.5863
OG1515	MSTRG.1164	0.0261297	0.545465	0.0065379	0.12648
OG1516	MSTRG.11640	1.45513e-05	-1.72479	0.199857	8.96565
OG1517	MSTRG.11641	2.81341e-06	-0.378506	0.305967	16.7626
OG1518	MSTRG.11642	8.11468e-07	-0.291754	0.0873309	5.90394
OG1519	MSTRG.11643	3.66124e-05	0.751283	0.0323815	1.30657
OG1520	MSTRG.11645	6.25427e-07	1.29822	0.0310647	2.39499
OG1521	MSTRG.11646	0.0168181	1.21391	0.00122983	0.0215358
OG1522	MSTRG.11647	5.99662e-05	0.623283	0.0209025	0.802841
OG1523	MSTRG.11648	5.8384e-07	1.8844	0.0113813	1.00134
OG1524	MSTRG.11649	7.07449e-06	0.132822	0.00890607	0.435435
OG1525	MSTRG.1165	0.000521642	1.64115	0.00398869	0.120237
OG1526	MSTRG.11656	0.00109197	0.53731	0.044726	1.28508
OG1527	MSTRG.11657	0.00107084	-0.991264	0.394573	11.3707
OG1528	MSTRG.11658	0.00364658	0.0602385	0.0429322	1.00691
OG1529	MSTRG.11659	2.6916e-06	1.13453	0.00797928	0.442351
OG1530	MSTRG.1166	3.47921e-06	-0.196124	0.0727545	3.88873
OG1531	MSTRG.11660	0.000144689	0.991029	0.00350906	0.123457
OG1532	MSTRG.11661	8.10301e-05	0.687738	0.0426856	1.57568
OG1533	MSTRG.11662	3.5468e-06	-1.26477	0.19301	10.4224
OG1534	MSTRG.11663	3.07101e-06	1.12291	0.0190546	1.03995
OG1535	MSTRG.11664	0.16026	0.685773	0.00536004	0.0571778
OG1536	MSTRG.11665	7.4756e-07	-1.40332	0.160564	11.5781
OG1537	MSTRG.11666	0.00378535	0.733999	0.00960225	0.218359
OG1538	MSTRG.11667	0.000388223	-0.298046	0.0786737	2.48936
OG1539	MSTRG.11668	1.06254e-06	0.0467353	0.0643618	4.11212
OG1540	MSTRG.11669	3.46244e-06	0.336793	0.00965519	0.518061
OG1541	MSTRG.1167	0.0411587	-1.07764	0.112883	1.75418
OG1542	MSTRG.11670	0.000584375	-0.541808	0.0604983	1.75626
OG1543	MSTRG.11671	0.000133499	-0.251424	0.0309312	1.09278
OG1544	MSTRG.11672	8.76668e-07	-0.765246	0.108252	7.23773
OG1545	MSTRG.11673	7.54492e-07	-1.95605	0.0387023	2.68233
OG1546	MSTRG.11674	NA	NA	NA	NA
OG1547	MSTRG.11675	1.4627e-06	-0.911169	0.158199	9.68109
OG1548	MSTRG.11676	5.83682e-06	-1.35883	0.276885	13.8736
OG1549	MSTRG.11677	8.08062e-07	0.402589	0.332837	22.6475
OG1550	MSTRG.11678	4.08289e-06	0.587653	0.00896279	0.470452
OG1551	MSTRG.11679	0.000576875	0.453425	0.0564618	1.70005
OG1552	MSTRG.1168	0.0116002	0.631932	0.0145272	0.295689
OG1553	MSTRG.11680	2.63527e-06	-1.54511	0.40581	22.6103
OG1554	MSTRG.11681	3.95093e-06	0.781152	0.00559306	0.29504
OG1555	MSTRG.11682	7.37112e-06	0.845315	0.0121697	0.592799
OG1556	MSTRG.11683	1.40967e-06	0.00194379	0.0218004	1.33748
OG1557	MSTRG.11684	0.00109028	1.44106	0.00745004	0.198696
OG1558	MSTRG.11685	0.0115409	0.59511	0.0083709	0.154225
OG1559	MSTRG.11686	0.000196353	-1.33437	0.46813	15.993
OG1560	MSTRG.11687	3.65727e-05	-1.55663	0.503002	20.4366
OG1561	MSTRG.11688	0.000131563	-1.45224	0.436682	15.7204
OG1562	MSTRG.11689	0.000797275	-0.924978	0.477197	13.5224
OG1563	MSTRG.1169	9.47501e-05	0.481882	0.0149156	0.547529
OG1564	MSTRG.11690	0.000295336	-0.652926	0.851916	27.1859
OG1565	MSTRG.11691	7.32614e-07	0.059149	0.394183	28.5431
OG1566	MSTRG.11692	0.000427522	0.431274	0.0080887	0.249826
OG1567	MSTRG.11693	0.00117762	0.319005	0.0266181	0.716714
OG1568	MSTRG.11694	7.02309e-07	0.662207	0.0425615	3.11987
OG1569	MSTRG.11695	0.115706	1.42498	0.00382661	0.0448733
OG1570	MSTRG.11696	1.91722e-06	-1.58105	0.439612	25.8119
OG1571	MSTRG.11697	1.46123e-06	0.0765894	0.0506972	3.07731
OG1572	MSTRG.11698	0.0021573	-1.4771	0.386715	10.3631
OG1573	MSTRG.11699	1.97004e-06	-1.60463	0.35549	20.6998
OG1574	MSTRG.1170	0.00231399	1.27603	0.00363175	0.0895964
OG1575	MSTRG.11700	9.00881e-05	-1.16263	0.351899	12.9717
OG1576	MSTRG.11701	1.41478e-06	-0.656227	0.164315	10.0958
OG1577	MSTRG.11702	0.0524241	0.746884	0.0357501	0.500915
OG1578	MSTRG.11703	1.13563e-05	0.0626701	0.148945	6.85097
OG1579	MSTRG.11704	0.000161317	0.339834	0.00343548	0.119063
OG1580	MSTRG.11705	5.7883e-06	0.975384	0.00622076	0.313055
OG1581	MSTRG.11706	0.0109721	0.142333	0.0243978	0.479189
OG1582	MSTRG.11707	1.52857e-05	0.587251	0.0465378	2.08327
OG1583	MSTRG.11708	2.02938e-05	0.889611	0.00374638	0.162139
OG1584	MSTRG.11709	9.96904e-07	-1.87353	0.129855	8.43299
OG1585	MSTRG.1171	2.82129e-06	0.640703	0.0365133	2.01394
OG1586	MSTRG.11710	1.312e-06	-1.00643	0.216528	13.5094
OG1587	MSTRG.11711	3.94414e-05	-1.71477	0.204887	8.29284
OG1588	MSTRG.11712	0.000178315	-1.70946	0.213935	7.20075
OG1589	MSTRG.11713	1.90882e-06	0.593537	0.685847	39.5153
OG1590	MSTRG.11714	1.22446e-05	1.19814	0.0321266	1.4732
OG1591	MSTRG.11715	1.48877e-05	0.437134	0.0114598	0.514488
OG1592	MSTRG.11716	0.000461336	-1.63654	0.341123	10.6257
OG1593	MSTRG.11717	2.9531e-05	-0.178168	0.0149319	0.619899
OG1594	MSTRG.11718	7.54492e-07	-0.285596	0.159312	11.1548
OG1595	MSTRG.11719	3.35631e-06	0.327838	0.0041729	0.224684
OG1596	MSTRG.1172	1.15265e-05	0.134665	0.0253257	1.17039
OG1597	MSTRG.11720	0.00424716	0.463994	0.0282035	0.641782
OG1598	MSTRG.11721	2.39179e-05	-0.207356	0.0291173	1.24004
OG1599	MSTRG.11722	0.00164035	0.618116	0.00475958	0.123263
OG1600	MSTRG.11723	0.00142753	-0.918156	0.208577	5.78168
OG1601	MSTRG.11724	0.00309891	0.230168	0.0337973	0.771112
OG1602	MSTRG.11725	0.000115295	-1.44167	0.351899	12.6611
OG1603	MSTRG.11726	0.146255	0.507166	0.51917	5.98056
OG1604	MSTRG.11728	0.00198169	-0.509121	0.0228724	0.589297
OG1605	MSTRG.11729	0.000126205	-0.301733	0.333794	11.8379
OG1606	MSTRG.1173	0.0270521	-1.83694	0.148648	2.21551
OG1607	MSTRG.11730	0.000507966	0.988944	0.0207193	0.640045
OG1608	MSTRG.11731	0.000266529	0.61058	0.0284573	0.938159
OG1609	MSTRG.11732	4.48975e-06	-0.287668	0.0545174	2.81424
OG1610	MSTRG.11733	1.05203e-06	0.622356	0.00284354	0.182635
OG1611	MSTRG.11734	4.16073e-06	0.951316	0.00794595	0.414983
OG1612	MSTRG.11739	1.566e-05	-1.93931	0.0739111	3.28321
OG1613	MSTRG.1174	1.94273e-05	0.0623929	0.0115432	0.501593
OG1614	MSTRG.11740	3.18163e-05	0.819777	0.00719103	0.29572
OG1615	MSTRG.11741	0.491234	-1.47856	0.362579	3.30068
OG1616	MSTRG.11742	0.00123825	-0.163631	0.0549657	1.41482
OG1617	MSTRG.11743	0.000987423	0.772642	0.00306068	0.0853642
OG1618	MSTRG.11744	0.000179555	0.73496	0.00601894	0.206337
OG1619	MSTRG.11745	7.90175e-05	-1.07452	1.3585	51.1736
OG1620	MSTRG.11746	0.00105818	-0.511679	0.0960132	2.77026
OG1621	MSTRG.11747	0.223184	-1.86225	0.094799	1.17762
OG1622	MSTRG.11748	0.0053887	0.636925	0.0143033	0.334947
OG1623	MSTRG.11749	9.48648e-07	2.83558	0.0154498	1.01267
OG1624	MSTRG.1175	7.61537e-07	0.0830941	0.0300692	2.0939
OG1625	MSTRG.11750	5.8384e-07	1.20757	0.00832543	0.690357
OG1626	MSTRG.11751	0.00105988	1.62697	0.0111909	0.31504
OG1627	MSTRG.11752	0.0455123	1.18943	0.0019312	0.0290427
OG1628	MSTRG.11753	5.05049e-05	0.173918	0.00391058	0.152643
OG1629	MSTRG.11754	2.36505e-05	-1.85154	0.102074	4.34497
OG1630	MSTRG.11755	0.000865211	-0.0460933	0.0136324	0.394013
OG1631	MSTRG.11756	0.000532929	-1.22062	0.329347	9.38159
OG1632	MSTRG.11757	0.00286499	0.492835	0.0128515	0.328551
OG1633	MSTRG.11758	0.00059669	-1.04811	0.113714	3.45886
OG1634	MSTRG.11759	0.00315548	0.925407	0.00785794	0.18105
OG1635	MSTRG.1176	0.000627734	0.453068	0.371459	11.1375
OG1636	MSTRG.11760	1	-0.897499	2.88759	10.8104
OG1637	MSTRG.11761	6.25178e-07	0.673197	0.0257747	1.9887
OG1638	MSTRG.11762	2.68398e-06	0.487653	0.0112388	0.623904
OG1639	MSTRG.11763	0.000353118	-0.403316	0.0750855	2.41376
OG1640	MSTRG.11764	7.45997e-07	1.02462	0.0441988	3.18485
OG1641	MSTRG.11765	1.16931e-06	-0.954712	0.235628	14.969
OG1642	MSTRG.11768	8.40402e-05	0.142033	0.0153387	0.569119
OG1643	MSTRG.11769	6.23501e-07	0.510768	0.0345455	2.66093
OG1644	MSTRG.1177	6.38232e-06	0.485564	0.00665694	0.330622
OG1645	MSTRG.11770	1.47303e-06	0.620003	0.00330106	0.200688
OG1646	MSTRG.11771	0.00870626	-1.13025	0.465435	9.12947
OG1647	MSTRG.11772	7.54492e-07	-1.7835	0.465456	32.6281
OG1648	MSTRG.11773	7.86457e-06	0.994181	0.00146421	0.0707116
OG1649	MSTRG.11774	3.23436e-06	0.441533	0.00616884	0.334534
OG1650	MSTRG.11775	0.00120875	0.616219	0.0201663	0.529705
OG1651	MSTRG.11776	2.16699e-05	0.716526	0.0116333	0.499568
OG1652	MSTRG.11777	0.00442693	-1.77946	0.259932	5.53558
OG1653	MSTRG.11778	0.00243868	-1.24987	0.379732	9.09825
OG1654	MSTRG.11779	6.05836e-07	-0.185049	0.188217	14.8519
OG1655	MSTRG.1178	3.12234e-05	-1.90279	0.0993025	4.10781
OG1656	MSTRG.11780	0.024776	0.636913	0.0317178	0.494402
OG1657	MSTRG.11781	6.72806e-07	0.322294	0.00669936	0.5013
OG1658	MSTRG.11782	2.05555e-05	0.629442	0.00426625	0.183651
OG1659	MSTRG.11783	5.60142e-06	-1.21586	0.211626	10.7548
OG1660	MSTRG.11784	2.21602e-05	-1.25721	0.212411	9.16896
OG1661	MSTRG.11785	0.501978	-1.85461	0.123725	1.20032
OG1662	MSTRG.11786	0.000667631	-1.72073	0.209447	6.13447
OG1663	MSTRG.11787	2.92485e-06	0.842294	0.0212044	1.16402
OG1664	MSTRG.1179	0.000552164	-1.89714	0.129733	3.74506
OG1665	MSTRG.11791	1.08102e-05	1.16236	0.0379506	1.76764
OG1666	MSTRG.11792	3.3933e-05	-0.26226	0.135582	5.51683
OG1667	MSTRG.11793	1.17728e-05	-1.52336	0.282938	13.0884
OG1668	MSTRG.11794	0.00130709	-0.0311287	0.00924219	0.260588
OG1669	MSTRG.11795	5.9072e-05	-1.83318	0.107729	4.12899
OG1670	MSTRG.11796	0.0104164	-0.400758	0.139459	2.64119
OG1671	MSTRG.11797	2.62212e-06	0.750824	0.00490467	0.273176
OG1672	MSTRG.11799	5.8384e-07	1.28607	0.00481982	0.391665
OG1673	MSTRG.118	1.84928e-05	-1.87636	0.145955	6.42201
OG1674	MSTRG.1180	0.00110815	-1.79136	0.193394	5.30834
OG1675	MSTRG.11800	6.91083e-05	-1.75174	0.311805	11.8106
OG1676	MSTRG.11801	2.21119e-06	-1.90617	0.175908	10.0596
OG1677	MSTRG.11802	0.0189284	-0.927639	0.664427	11.926
OG1678	MSTRG.11803	0.00420872	-1.16867	0.460339	10.4435
OG1679	MSTRG.11805	1.28157e-05	1.28235	0.00774949	0.353841
OG1680	MSTRG.11806	0.00363544	1.03752	0.0027715	0.0668013
OG1681	MSTRG.11807	0.0159425	0.428161	0.0673299	1.18092
OG1682	MSTRG.11808	0.0466068	-1.4027	0.431164	6.83437
OG1683	MSTRG.11809	1.74502e-05	-1.82166	0.201017	8.83104
OG1684	MSTRG.1181	1.92814e-06	-1.71718	0.294078	17.1376
OG1685	MSTRG.11810	0.00263349	-1.90235	0.177527	4.42634
OG1686	MSTRG.11811	0.00360419	-1.88665	0.256492	6.58102
OG1687	MSTRG.11812	8.60286e-07	-1.24534	0.49093	32.5965
OG1688	MSTRG.11813	NA	NA	NA	NA
OG1689	MSTRG.11814	0.00231402	-1.5349	0.418443	10.3894
OG1690	MSTRG.11815	0.0465638	-1.65654	0.331791	4.35067
OG1691	MSTRG.11816	0.000144674	1.08606	0.016699	0.568266
OG1692	MSTRG.11817	0.000416401	0.634564	0.00588647	0.183719
OG1693	MSTRG.11818	6.9195e-06	0.845018	0.00948867	0.463829
OG1694	MSTRG.11819	6.98255e-05	-0.348305	0.0686901	2.59918
OG1695	MSTRG.1182	1.32422e-05	-1.73963	0.224817	10.2115
OG1696	MSTRG.11820	1.01317e-06	0.500865	0.0183562	1.18692
OG1697	MSTRG.11821	0.00209037	-1.52409	0.363529	9.96207
OG1698	MSTRG.11822	7.39381e-06	0.576437	0.152354	7.45456
OG1699	MSTRG.11823	0.0114701	-1.65263	0.401071	7.96031
OG1700	MSTRG.11824	0.000100247	-0.123406	0.0522341	1.89979
OG1701	MSTRG.11825	1.18665e-06	0.227813	0.0402068	2.52301
OG1702	MSTRG.11826	3.52819e-06	-1.79694	0.140048	7.57578
OG1703	MSTRG.11827	3.15392e-06	2.06419	0.126629	6.83914
OG1704	MSTRG.11828	3.06699e-05	-1.65987	0.126167	5.25489
OG1705	MSTRG.11829	6.38232e-06	0.7439	0.0163965	0.8134
OG1706	MSTRG.1183	0.0793202	-0.151401	0.0409321	0.537492
OG1707	MSTRG.11830	0.274703	1.64037	0.0403326	0.367447
OG1708	MSTRG.11831	0.000772723	0.228104	0.00945685	0.276853
OG1709	MSTRG.11832	2.95387e-06	1.01769	0.104054	5.73864
OG1710	MSTRG.11833	1.16965e-06	-1.90341	0.109791	6.90295
OG1711	MSTRG.11834	0.0448836	0.457189	0.00576197	0.0849427
OG1712	MSTRG.11835	0.000283772	0.504	0.0116049	0.380609
OG1713	MSTRG.11836	7.45258e-06	-0.824837	0.189026	9.1938
OG1714	MSTRG.11837	1.68224e-06	-0.0284971	0.240791	14.3086
OG1715	MSTRG.11838	3.33192e-06	0.256203	0.0303558	1.6376
OG1716	MSTRG.11839	1.57567e-06	0.135337	0.0423252	2.53702
OG1717	MSTRG.1184	0.00114184	-1.87906	0.148516	4.11524
OG1718	MSTRG.11840	0.00156143	-1.4587	0.638902	17.0811
OG1719	MSTRG.11841	0.00197991	-0.0422612	0.0154612	0.394736
OG1720	MSTRG.11842	0.00168845	-0.0488768	0.0251394	0.69225
OG1721	MSTRG.11843	8.1855e-07	-1.94298	0.0348202	2.35784
OG1722	MSTRG.11844	0.000810175	0.206047	0.0154874	0.417939
OG1723	MSTRG.11845	1.00609e-06	1.86224	0.0242835	1.57544
OG1724	MSTRG.11846	0.000118512	-0.303695	0.0297077	1.06402
OG1725	MSTRG.11847	2.32254e-06	-0.143154	0.0606315	3.44165
OG1726	MSTRG.11848	0.000461003	-1.63079	0.380707	11.5873
OG1727	MSTRG.11849	4.92915e-05	-1.8137	0.216275	8.50149
OG1728	MSTRG.1185	2.00331e-06	0.498155	0.00895942	0.518587
OG1729	MSTRG.11850	5.04313e-06	1.60516	0.0163009	0.832268
OG1730	MSTRG.11852	9.75548e-06	-0.7302	0.221041	10.4312
OG1731	MSTRG.11853	3.79997e-06	-1.8629	0.0894135	4.73219
OG1732	MSTRG.11854	5.08982e-06	0.715463	0.00385308	0.196446
OG1733	MSTRG.11855	7.54492e-07	-0.0506025	0.2034	14.2351
OG1734	MSTRG.11856	1.30251e-06	1.09143	0.0227375	1.40817
OG1735	MSTRG.11857	9.95157e-06	0.908376	0.00755468	0.355065
OG1736	MSTRG.11858	0.000846691	-0.500244	0.0756296	2.22154
OG1737	MSTRG.11859	0.00358539	0.137741	0.0231414	0.518425
OG1738	MSTRG.1186	2.02889e-05	-0.0501934	0.0107385	0.463226
OG1739	MSTRG.11860	0.00966768	-1.56266	0.418963	7.4234
OG1740	MSTRG.11862	1.39528e-06	1.55405	0.00563255	0.34458
OG1741	MSTRG.11863	2.3895e-05	0.403606	0.0167438	0.711226
OG1742	MSTRG.11864	0.00376776	-1.0938	0.256898	5.68506
OG1743	MSTRG.11865	1.24866e-05	1.12056	0.0366971	1.68276
OG1744	MSTRG.11866	4.72964e-05	0.714281	0.0275524	1.08805
OG1745	MSTRG.11867	3.75545e-06	0.15695	0.0504546	2.66998
OG1746	MSTRG.11868	0.000398303	-1.88539	0.146392	4.57972
OG1747	MSTRG.11869	7.90043e-05	0.352883	0.0572879	2.13452
OG1748	MSTRG.1187	2.38758e-06	-1.6495	0.205982	11.6984
OG1749	MSTRG.11870	0.0186891	1.12721	0.00657973	0.107749
OG1750	MSTRG.11871	0.00326401	-1.45393	0.257396	6.32586
OG1751	MSTRG.11872	4.48719e-05	-1.39151	0.708886	27.6661
OG1752	MSTRG.11875	7.46838e-06	0.809394	0.0281299	1.36943
OG1753	MSTRG.11876	6.91656e-07	0.407533	0.298865	22.0639
OG1754	MSTRG.11877	8.27315e-06	-1.59821	0.271726	13.1815
OG1755	MSTRG.11878	6.13845e-06	-1.55162	0.224112	11.0929
OG1756	MSTRG.1188	0.000163813	-1.78523	0.192882	6.68545
OG1757	MSTRG.11880	0.00012895	-1.54125	0.507658	17.8674
OG1758	MSTRG.11881	1.74082e-05	-0.891421	0.690035	30.7096
OG1759	MSTRG.11883	1.52821e-06	0.697019	0.322723	19.5137
OG1760	MSTRG.11884	3.4056e-05	-0.942972	0.714498	29.0937
OG1761	MSTRG.11885	0.000422955	0.2432	0.568577	17.9037
OG1762	MSTRG.11887	0.0714084	-0.746254	1.06432	15.5859
OG1763	MSTRG.11888	0.0501144	-0.268787	1.19834	18.4219
OG1764	MSTRG.1189	3.00434e-05	-1.78458	0.130974	5.44118
OG1765	MSTRG.11890	0.000211192	-1.18202	0.255975	8.53062
OG1766	MSTRG.11891	0.00174429	0.277232	0.0157179	0.431647
OG1767	MSTRG.11892	0.000189817	-0.135825	0.0189494	0.641479
OG1768	MSTRG.11893	1.00396e-05	-1.32469	0.322423	15.1352
OG1769	MSTRG.11894	0.000624574	-1.73623	0.236401	6.78803
OG1770	MSTRG.11895	0.00545833	0.714343	0.00408564	0.0933695
OG1771	MSTRG.11896	0.000750807	0.0849744	0.00455966	0.127214
OG1772	MSTRG.11897	6.6251e-07	0.414464	0.00293983	0.222365
OG1773	MSTRG.11898	7.5494e-05	-0.234109	0.393985	14.7197
OG1774	MSTRG.11899	1.40106e-06	0.39397	0.0103418	0.634024
OG1775	MSTRG.1190	6.31619e-06	-1.83755	0.156565	7.88593
OG1776	MSTRG.11900	7.0131e-05	0.568944	0.00556134	0.20931
OG1777	MSTRG.11901	1.25214e-05	-0.145801	0.17276	7.87957
OG1778	MSTRG.11902	0.00648392	0.391955	0.0265546	0.537707
OG1779	MSTRG.11903	7.94046e-05	1.2626	0.000765299	0.0286025
OG1780	MSTRG.11904	1.74765e-06	-0.796453	0.307114	18.2394
OG1781	MSTRG.11905	8.88174e-07	-0.464112	0.298865	19.7795
OG1782	MSTRG.11906	3.18965e-05	-1.59734	0.280035	11.59
OG1783	MSTRG.11908	1.69889e-06	0.27815	0.00958973	0.569891
OG1784	MSTRG.11909	3.99935e-05	-0.250874	0.099331	4.00508
OG1785	MSTRG.1191	0.000485839	-1.92662	0.073233	2.13272
OG1786	MSTRG.11910	2.43453e-05	-1.32497	0.473736	20.0579
OG1787	MSTRG.11911	4.11585e-06	-1.7497	0.230198	12.0318
OG1788	MSTRG.11912	4.71914e-06	-0.386269	0.313825	16.287
OG1789	MSTRG.11913	0.000209147	-1.55468	0.496845	16.8991
OG1790	MSTRG.11914	3.1874e-05	0.663823	0.00612104	0.252271
OG1791	MSTRG.11915	0.000543828	0.277315	0.0334154	1.00488
OG1792	MSTRG.11916	0.000180513	0.647851	0.0248764	0.853442
OG1793	MSTRG.1192	1.01969e-05	-1.82029	0.202808	9.49661
OG1794	MSTRG.11920	1.25789e-05	-0.940338	0.301595	13.8016
OG1795	MSTRG.11921	5.8384e-07	-0.462694	0.150127	13.0569
OG1796	MSTRG.11922	1.2026e-06	0.570124	0.0157312	0.988673
OG1797	MSTRG.11923	0.00173307	0.0578811	0.00332146	0.0851722
OG1798	MSTRG.11924	9.91973e-07	-1.29343	0.196154	12.814
OG1799	MSTRG.11925	0.0249237	-1.10934	0.35596	6.12159
OG1800	MSTRG.11926	2.33138e-06	0.506467	0.0225158	1.2772
OG1801	MSTRG.11927	1	-1.5077	0.632583	1.60561
OG1802	MSTRG.11928	5.95383e-06	0.815782	0.0151914	0.759759
OG1803	MSTRG.1193	0.0223221	-1.85744	0.153814	3.01167
OG1804	MSTRG.11933	9.09402e-07	-0.262447	0.162635	10.6826
OG1805	MSTRG.11935	5.13988e-05	0.0422217	0.423349	16.6224
OG1806	MSTRG.11936	7.54492e-07	-1.94046	0.0704427	4.92216
OG1807	MSTRG.11937	0.000319088	-1.55862	0.394573	12.8537
OG1808	MSTRG.11938	2.64435e-05	-1.31679	0.421088	17.7453
OG1809	MSTRG.11939	7.76627e-07	-0.348538	0.211244	14.3787
OG1810	MSTRG.1194	1	-1.97052	0.126745	0.5045
OG1811	MSTRG.11940	5.8384e-07	-0.267275	0.178617	14.4892
OG1812	MSTRG.11941	3.3163e-05	-1.67567	0.25383	10.4354
OG1813	MSTRG.11942	1.00647e-05	-1.3987	0.436682	20.7267
OG1814	MSTRG.11943	0.0102996	-1.15666	0.516743	10.3347
OG1815	MSTRG.11944	0.00484924	-0.577447	1.05935	23.3069
OG1816	MSTRG.11945	2.60455e-05	0.388518	0.0114642	0.482114
OG1817	MSTRG.11946	5.82137e-05	-1.93951	0.0704741	2.70401
OG1818	MSTRG.11947	0.000255167	-1.9146	0.0412348	1.34717
OG1819	MSTRG.11948	0.385503	-1.70119	0.242295	2.33249
OG1820	MSTRG.11949	0.000562223	-1.66162	0.246087	7.4434
OG1821	MSTRG.1195	2.68398e-06	-1.96225	0.0286077	1.58085
OG1822	MSTRG.11954	0.00018422	-0.7387	0.185411	6.35751
OG1823	MSTRG.11955	0.000170845	-1.76033	0.0816649	2.82369
OG1824	MSTRG.11957	3.21384e-05	-1.83744	0.253582	10.3916
OG1825	MSTRG.11959	2.1225e-05	0.363633	0.0334762	1.44296
OG1826	MSTRG.1196	1.566e-05	-1.94043	0.0710458	3.15785
OG1827	MSTRG.11960	0.000175665	-1.4565	0.325469	11.2932
OG1828	MSTRG.11963	5.8384e-07	0.0617607	0.0119498	1.0802
OG1829	MSTRG.11964	9.95813e-07	0.400865	0.0156489	1.01549
OG1830	MSTRG.11965	0.00158494	-1.58796	0.375328	10.371
OG1831	MSTRG.11967	3.54099e-06	-0.369415	0.0326932	1.7452
OG1832	MSTRG.11968	2.08973e-06	-1.85923	0.203496	11.735
OG1833	MSTRG.11969	1.08402e-06	-0.669575	0.228006	14.5457
OG1834	MSTRG.1197	1.43064e-05	-0.785433	0.096287	4.31673
OG1835	MSTRG.11971	5.50954e-05	-0.956224	0.33488	13.0245
OG1836	MSTRG.11972	1.41823e-06	-0.536451	0.130239	8.00395
OG1837	MSTRG.11973	0.00413147	-1.01842	0.39267	8.95738
OG1838	MSTRG.11975	0.409617	-0.555352	0.466989	4.75907
OG1839	MSTRG.11976	0.0125872	-1.5053	0.531056	10.0756
OG1840	MSTRG.1198	1	-1.81867	0.130658	0.799429
OG1841	MSTRG.11981	0.75168	-1.63536	0.427935	3.37666
OG1842	MSTRG.11982	6.18825e-05	-1.35472	0.55276	21.272
OG1843	MSTRG.11983	0.0458795	0.430292	0.0243971	0.346062
OG1844	MSTRG.11984	7.70409e-07	0.10216	0.236371	16.3548
OG1845	MSTRG.11985	1.566e-05	-1.95219	0.045794	2.03787
OG1846	MSTRG.11986	0.00024792	-1.06857	0.258354	8.4592
OG1847	MSTRG.11987	9.02018e-07	-0.6781	0.178504	12.1082
OG1848	MSTRG.11988	1.53935e-05	-1.19862	0.418556	18.4787
OG1849	MSTRG.11989	1.48796e-06	-1.30554	0.197736	12.0005
OG1850	MSTRG.1199	0.000709175	-1.64623	0.284294	8.28589
OG1851	MSTRG.11990	1.12909e-06	-0.848505	0.559193	35.3315
OG1852	MSTRG.11991	0.000222341	-1.28021	0.357822	12.0301
OG1853	MSTRG.11992	0.000189201	-1.37245	0.286203	9.74869
OG1854	MSTRG.11993	7.8448e-06	-1.47794	0.400765	19.3554
OG1855	MSTRG.11994	1.81265e-06	-1.78078	0.214937	12.6377
OG1856	MSTRG.11995	0.00195184	-1.77011	0.243763	5.89931
OG1857	MSTRG.11996	3.00399e-05	-1.45517	0.41687	17.1955
OG1858	MSTRG.11997	1.28383e-05	-1.05402	0.334513	15.2508
OG1859	MSTRG.11998	0.028379	-0.636274	0.318629	5.89998
OG1860	MSTRG.11999	2.82031e-05	0.361504	0.35065	14.7402
OG1861	MSTRG.1200	9.80749e-07	-1.07654	0.20296	13.276
OG1862	MSTRG.12000	0.00132792	0.415568	0.00630308	0.160121
OG1863	MSTRG.12001	5.8384e-07	-0.725768	0.143924	12.8904
OG1864	MSTRG.12002	0.00602747	-1.65294	0.327744	6.97018
OG1865	MSTRG.12003	2.83256e-06	-0.973484	0.19884	11.0139
OG1866	MSTRG.12006	0.000225552	0.459746	0.20149	6.76278
OG1867	MSTRG.12007	7.54492e-07	0.592561	0.116065	8.20087
OG1868	MSTRG.12009	0.00323787	-0.418278	0.0490422	1.16702
OG1869	MSTRG.1201	3.23682e-06	-1.25984	0.298865	16.1224
OG1870	MSTRG.12010	0.0152407	-1.46036	0.427756	8.40388
OG1871	MSTRG.12011	0.0237385	0.281809	0.0565761	0.922585
OG1872	MSTRG.12013	0.000210572	0.449083	0.0138151	0.459036
OG1873	MSTRG.12015	2.21453e-05	-0.888625	0.634365	27.3447
OG1874	MSTRG.12016	1.08365e-05	-0.866323	1.04514	48.0931
OG1875	MSTRG.12017	0.105425	-1.91921	0.0731068	0.897864
OG1876	MSTRG.12018	7.54492e-07	-1.84721	0.199817	14.1281
OG1877	MSTRG.12019	8.89484e-06	-1.0155	0.357822	17.0529
OG1878	MSTRG.1202	0.00208698	-0.786224	0.067463	1.6084
OG1879	MSTRG.12021	0.000615934	-1.69604	0.200523	5.94794
OG1880	MSTRG.12024	0.0826419	-1.53551	0.309914	4.27315
OG1881	MSTRG.12027	1.63547e-05	-1.45726	0.393985	17.4435
OG1882	MSTRG.12028	1.09291e-05	-1.39048	0.363486	16.9442
OG1883	MSTRG.12029	3.43633e-05	-1.69858	0.253023	10.4031
OG1884	MSTRG.1203	5.48058e-06	-1.77453	0.307114	15.6019
OG1885	MSTRG.12030	7.58737e-07	0.137064	0.0058276	0.404052
OG1886	MSTRG.12031	9.44247e-07	-0.528167	0.0669856	4.3898
OG1887	MSTRG.12032	0.000474869	-1.80537	0.17418	5.40899
OG1888	MSTRG.12033	9.48026e-06	0.326251	0.0116845	0.552196
OG1889	MSTRG.12034	0.0623817	0.192709	0.0241272	0.344889
OG1890	MSTRG.12036	7.17623e-05	0.259567	0.0662393	2.49211
OG1891	MSTRG.12037	1	0.214654	0.0261245	0.158662
OG1892	MSTRG.12038	1.41928e-06	-1.96014	0.0152501	0.932159
OG1893	MSTRG.12039	3.33936e-05	-1.72546	0.247887	10.2057
OG1894	MSTRG.1204	4.63348e-06	0.554956	0.0557917	2.8719
OG1895	MSTRG.12041	4.27924e-05	-1.63573	0.292394	11.6835
OG1896	MSTRG.12042	0.110705	-1.3229	0.693273	8.63154
OG1897	MSTRG.12043	0.00825562	-1.29177	0.559844	11.513
OG1898	MSTRG.12044	0.000533881	-1.68455	0.272606	8.09153
OG1899	MSTRG.12045	0.000441779	-1.05038	0.176936	5.52088
OG1900	MSTRG.12046	0.000253755	-1.01188	0.168424	5.60084
OG1901	MSTRG.12047	0.000861451	-1.52024	0.337039	9.94069
OG1902	MSTRG.12049	0.0627753	-0.985106	0.813817	11.6393
OG1903	MSTRG.1205	0.0711208	0.0482162	0.216286	2.8515
OG1904	MSTRG.12052	2.34256e-06	-1.65175	0.255386	14.4428
OG1905	MSTRG.12053	8.86304e-07	-0.78419	0.277372	18.3431
OG1906	MSTRG.12054	1.06117e-05	-1.3304	0.435259	20.2403
OG1907	MSTRG.12055	0.139101	-1.46414	0.366545	4.02139
OG1908	MSTRG.12056	0.00964096	-1.72165	0.264188	6.18416
OG1909	MSTRG.12057	0.0068127	-0.497816	0.277359	6.6294
OG1910	MSTRG.12058	0.000270889	-1.89049	0.112071	3.67485
OG1911	MSTRG.12059	1	-0.925868	0.498486	1.87572
OG1912	MSTRG.1206	0.0284228	0.105475	0.00733121	0.134989
OG1913	MSTRG.12060	0.000886169	-0.961065	0.618101	16.9115
OG1914	MSTRG.12061	0.000225294	-1.70967	0.204126	6.85228
OG1915	MSTRG.12062	2.35755e-05	-1.83966	0.153391	6.53615
OG1916	MSTRG.12063	6.4185e-05	-0.876836	0.524751	19.8133
OG1917	MSTRG.12064	0.00736993	-1.58924	0.407009	8.42141
OG1918	MSTRG.12065	0.00499736	-1.21077	0.57147	12.2413
OG1919	MSTRG.12066	3.39255e-05	-1.23106	0.184549	7.56419
OG1920	MSTRG.12067	0.0021943	-1.45731	0.423076	10.4521
OG1921	MSTRG.12068	4.60122e-05	-1.22892	0.377952	14.8021
OG1922	MSTRG.12069	1.87703e-05	-1.3466	0.394183	17.3004
OG1923	MSTRG.1207	9.108e-06	-1.81009	0.157646	7.44199
OG1924	MSTRG.12072	8.37683e-06	-0.99181	0.264968	12.7348
OG1925	MSTRG.12073	0.00727003	0.439411	0.0124011	0.240863
OG1926	MSTRG.12074	0.00696585	0.613394	0.0187989	0.392975
OG1927	MSTRG.12075	0.00324389	-0.0460084	0.0190113	0.491207
OG1928	MSTRG.12076	8.2329e-07	0.242611	0.00763321	0.515683
OG1929	MSTRG.12078	0.0380042	-0.186372	0.0427145	0.752743
OG1930	MSTRG.12079	6.32908e-07	0.0768836	0.590372	45.2907
OG1931	MSTRG.1208	0.379075	1.08495	0.0191965	0.188791
OG1932	MSTRG.12080	1.10567e-06	-1.01832	0.647257	41.2759
OG1933	MSTRG.12081	3.25314e-06	-1.18107	0.5449	29.5848
OG1934	MSTRG.12082	0.132206	-0.992148	0.519191	6.43847
OG1935	MSTRG.12083	1.34316e-06	-0.99041	0.559193	34.2615
OG1936	MSTRG.12084	1.6549e-06	-0.633014	0.511182	30.7875
OG1937	MSTRG.12085	0.0190085	-1.20531	0.40682	6.97728
OG1938	MSTRG.12086	0.000176077	-0.896407	0.298332	10.2622
OG1939	MSTRG.12087	0.00423954	-1.62259	0.302114	7.18057
OG1940	MSTRG.12088	0.00708543	-1.60992	0.22546	4.74323
OG1941	MSTRG.12089	0.00594518	-1.95162	0.0423186	0.942222
OG1942	MSTRG.1209	7.69877e-05	-0.468946	0.583187	21.9599
OG1943	MSTRG.12090	0.00655289	-0.228705	0.0374878	0.772951
OG1944	MSTRG.12091	3.41899e-06	-1.75367	0.199366	10.6195
OG1945	MSTRG.12092	0.027939	0.134238	0.0158728	0.255126
OG1946	MSTRG.12093	0.00136869	0.323072	0.0172521	0.450932
OG1947	MSTRG.12094	8.22341e-05	-0.268666	0.0558229	2.07068
OG1948	MSTRG.12095	0.000538278	0.715684	0.010459	0.321005
OG1949	MSTRG.12096	3.02622e-05	-1.8957	0.103915	4.30172
OG1950	MSTRG.12097	8.41157e-07	0.0718008	0.0116811	0.786486
OG1951	MSTRG.12098	1.68165e-06	0.660184	0.00627064	0.374236
OG1952	MSTRG.12099	1.07691e-05	0.618872	0.00720668	0.335278
OG1953	MSTRG.1210	0.000561468	-0.0289182	0.0813221	2.48004
OG1954	MSTRG.12100	0.00162804	0.592832	0.00357454	0.0895717
OG1955	MSTRG.12101	0.00154547	-0.671451	0.0742484	1.86306
OG1956	MSTRG.12102	5.58988e-05	-1.14822	0.246158	9.5847
OG1957	MSTRG.12103	0.000610254	-0.966502	0.224782	6.82523
OG1958	MSTRG.12104	3.65273e-05	-1.59795	0.242376	9.84401
OG1959	MSTRG.12106	0.348001	0.604272	0.0149335	0.095212
OG1960	MSTRG.12107	3.96612e-05	3.22161	0.00937629	0.376688
OG1961	MSTRG.12108	2.20061e-05	-0.214793	0.0196399	0.841721
OG1962	MSTRG.12109	0.00997264	-0.227919	0.0365594	0.716289
OG1963	MSTRG.1211	3.65915e-06	0.559501	0.0200719	1.06916
OG1964	MSTRG.12110	0.00525778	-0.00768203	0.0119888	0.255905
OG1965	MSTRG.12111	1.51353e-05	-0.0735345	0.0101525	0.454867
OG1966	MSTRG.12112	7.54492e-07	0.274687	0.0342079	2.41008
OG1967	MSTRG.12113	0.000194353	0.42825	0.0028952	0.0967734
OG1968	MSTRG.12114	6.40998e-07	-0.129457	0.0229356	1.74562
OG1969	MSTRG.12115	5.09773e-06	-0.844258	0.162254	8.30499
OG1970	MSTRG.12116	1.49753e-06	-1.74094	0.15423	9.27796
OG1971	MSTRG.12117	0.0017211	-1.28244	0.380595	9.83335
OG1972	MSTRG.12118	0.0826426	-1.16794	0.327254	4.58143
OG1973	MSTRG.12119	0.185496	-0.555013	0.139935	1.5336
OG1974	MSTRG.1212	1.51261e-05	0.656954	0.0225168	1.00849
OG1975	MSTRG.12120	0.00269744	-1.03405	1.2173	30.04
OG1976	MSTRG.12121	0.000499377	0.95614	0.00640541	0.198381
OG1977	MSTRG.12122	0.119756	0.252784	0.144133	1.9065
OG1978	MSTRG.12123	1.49022e-05	-0.359737	0.0915589	4.11257
OG1979	MSTRG.12124	1.89533e-05	-1.40755	0.163778	7.13638
OG1980	MSTRG.12125	3.37607e-05	-1.95364	0.0428067	1.74779
OG1981	MSTRG.12126	5.26585e-05	0.834453	0.00503424	0.195292
OG1982	MSTRG.12127	8.69478e-05	1.08375	0.0168601	0.621204
OG1983	MSTRG.12128	0.000179437	0.488674	0.107127	3.64922
OG1984	MSTRG.12129	0.00480811	1.21391	0.0616556	1.33175
OG1985	MSTRG.1213	0.000210188	0.719069	0.00383972	0.128124
OG1986	MSTRG.12130	0.176154	-1.62285	0.376892	3.97063
OG1987	MSTRG.12132	0.0393163	-1.5393	0.169309	2.40058
OG1988	MSTRG.12133	0.000335671	0.546741	0.601345	18.9466
OG1989	MSTRG.12134	3.97349e-05	-1.71408	0.393985	15.7689
OG1990	MSTRG.12135	5.67544e-06	-1.5468	0.570467	28.4435
OG1991	MSTRG.12136	2.44817e-05	1.78588	0.0160593	0.680542
OG1992	MSTRG.12137	3.37504e-05	-0.601829	0.439612	17.8059
OG1993	MSTRG.12139	0.000653682	1.02389	0.00235527	0.0678755
OG1994	MSTRG.1214	0.0013734	0.364296	0.0102699	0.277297
OG1995	MSTRG.12140	1.64775e-05	0.673364	0.027715	1.22993
OG1996	MSTRG.12141	0.00117931	0.565116	0.0103436	0.282022
OG1997	MSTRG.12142	0.000169835	0.426088	0.0117654	0.405781
OG1998	MSTRG.12144	1.92739e-06	-1.82428	0.211368	12.3155
OG1999	MSTRG.12145	1.24922e-05	-1.87926	0.141635	6.50569
[truncated: 38,181 more rows]

## Sheet: OU_stats_OJ_isoform
gene_name	qvalues	thetas	var	brownSigmas
OG1	MSTRG.1.1	0.000388387	-1.65909	0.314616	10.0126
OG2	MSTRG.10.1	6.36816e-05	1.41672	0.00634473	0.242966
OG3	MSTRG.100.1	7.46961e-05	-0.691	0.728992	27.6506
OG4	MSTRG.100.2	7.37115e-07	0.15679	0.24521	18.4806
OG5	MSTRG.100.3	0.000428011	-1.28525	0.504986	15.7754
OG6	MSTRG.1000.1	0.000326821	0.739649	0.425866	13.8888
OG7	MSTRG.10000.1	0.00017597	-1.45722	0.660115	23.6447
OG8	MSTRG.10001.1	8.24949e-07	1.26314	0.0427314	2.87435
OG9	MSTRG.10002.1	4.03591e-06	0.357968	0.0095423	0.504832
OG10	MSTRG.10002.2	4.45904e-06	-0.13837	0.0313273	1.63389
OG11	MSTRG.10003.1	0.0796636	-1.23768	0.410922	5.30166
OG12	MSTRG.10004.1	0.0346553	-1.22343	0.2023	3.23805
OG13	MSTRG.10005.1	1.18402e-06	-0.759195	0.100882	6.39999
OG14	MSTRG.10005.2	0.00519244	-1.94866	0.0341708	0.73467
OG15	MSTRG.10006.1	1.38014e-05	-1.31977	0.406418	18.551
OG16	MSTRG.10007.1	1.6854e-05	0.44063	0.00942597	0.418731
OG17	MSTRG.10008.1	0.00028555	0.470539	0.00259543	0.0849037
OG18	MSTRG.10009.1	7.5146e-07	-0.0547461	0.0219111	1.58797
OG19	MSTRG.10009.2	2.5957e-05	-1.44733	0.418556	17.7578
OG20	MSTRG.1001.1	7.83616e-06	0.0618288	0.0141474	0.68952
OG21	MSTRG.10010.1	9.79212e-07	0.161989	0.266827	17.4306
OG22	MSTRG.10011.1	4.22848e-05	0.0789007	0.00624142	0.250306
OG23	MSTRG.10012.1	4.3802e-06	-0.53027	0.36535	19.1753
OG24	MSTRG.10012.2	8.59295e-05	-0.774521	0.382834	14.2162
OG25	MSTRG.10012.3	1.02969e-05	-0.490119	0.380345	17.8083
OG26	MSTRG.10012.4	6.81813e-07	0.363788	0.311805	24.84
OG27	MSTRG.10012.5	1.72864e-06	-1.77061	0.536611	32.1161
OG28	MSTRG.10013.1	0.29078	0.0779431	0.0334115	0.315397
OG29	MSTRG.10013.2	0.0013947	-1.49133	0.355365	9.93461
OG30	MSTRG.10013.3	NA	NA	NA	NA
OG31	MSTRG.10013.4	0.000285318	-1.6972	0.314616	10.3378
OG32	MSTRG.10014.1	0.00197217	-1.2179	0.456652	12.1798
OG33	MSTRG.10014.2	0.00560076	-0.774013	0.203087	4.53585
OG34	MSTRG.10014.3	2.7595e-06	-0.966629	0.528367	29.0946
OG35	MSTRG.10014.4	0.00020352	-1.06624	0.540866	18.4089
OG36	MSTRG.10015.1	0.000117906	-1.50393	0.229866	8.34183
OG37	MSTRG.10016.1	7.71586e-06	-1.52347	0.354311	17.3657
OG38	MSTRG.10017.1	0.0404345	-1.82254	0.146538	2.36416
OG39	MSTRG.10018.1	5.2835e-05	-0.941562	0.371459	14.4344
OG40	MSTRG.10019.1	0.00168604	-1.91628	0.0610626	1.58936
OG41	MSTRG.1002.1	0.000590705	0.970946	0.00321591	0.0969397
OG42	MSTRG.10022.1	7.5146e-07	0.765597	0.0167741	1.21443
OG43	MSTRG.10022.2	8.19867e-07	0.0579934	0.0843159	5.74013
OG44	MSTRG.10023.1	2.01158e-05	-0.986973	0.357822	15.6346
OG45	MSTRG.10023.2	0.000234476	-0.725262	0.0506059	1.69489
OG46	MSTRG.10024.1	0.0065296	0.727049	0.0172374	0.359561
OG47	MSTRG.10024.2	NA	NA	NA	NA
OG48	MSTRG.10025.1	7.16297e-06	-0.977558	0.406418	20.2766
OG49	MSTRG.10026.1	6.32011e-06	-0.78689	0.322723	16.1832
OG50	MSTRG.10027.1	6.83288e-06	-0.430021	0.0150638	0.746453
OG51	MSTRG.10028.1	2.16709e-05	-1.94168	0.0332589	1.44006
OG52	MSTRG.10029.1	5.88585e-05	-1.24879	0.241153	9.3213
OG53	MSTRG.1003.1	2.00638e-06	0.387369	0.0219349	1.27709
OG54	MSTRG.10030.1	5.91893e-06	-1.38759	0.428095	21.4896
OG55	MSTRG.10031.1	0.000373428	-0.899098	0.182924	5.79148
OG56	MSTRG.10031.2	0.000192259	-1.809	0.129964	4.37168
OG57	MSTRG.10032.1	2.77163e-06	-1.9339	0.0879672	4.84052
OG58	MSTRG.10033.1	4.1007e-06	-1.92219	0.0663609	3.49059
OG59	MSTRG.10034.1	2.77163e-06	-1.94325	0.0647534	3.56834
OG60	MSTRG.10035.1	1.11922e-05	-1.88555	0.134747	6.29294
OG61	MSTRG.10036.1	NA	NA	NA	NA
OG62	MSTRG.10037.1	1.4815e-05	-1.92636	0.0515916	2.33345
OG63	MSTRG.10038.1	4.20718e-06	-1.89351	0.112372	5.87461
OG64	MSTRG.10039.1	0.00122576	-1.90063	0.0964277	2.49799
OG65	MSTRG.1004.1	7.11919e-06	0.654911	0.00623114	0.307299
OG66	MSTRG.10040.1	2.77163e-06	-1.9568	0.0374392	2.06742
OG67	MSTRG.10041.1	3.07169e-06	-1.7934	0.152635	8.36113
OG68	MSTRG.10042.1	1.61657e-05	-1.74334	0.252105	11.2376
OG69	MSTRG.10043.1	1.08379e-06	0.187342	0.0477327	3.05754
OG70	MSTRG.10043.2	0.000219758	-0.595026	0.428774	14.3771
OG71	MSTRG.10045.1	0.000254922	-0.530171	0.0386759	1.28813
OG72	MSTRG.10046.1	6.11718e-06	0.0487482	0.0689871	3.45179
OG73	MSTRG.10047.1	1.36286e-06	-0.0336253	0.206576	12.9419
OG74	MSTRG.10048.1	6.89248e-06	-1.40333	0.351899	17.3549
OG75	MSTRG.10049.1	8.74722e-05	-1.35689	0.291914	10.8312
OG76	MSTRG.1005.1	1.08064e-06	0.397539	0.112166	7.24762
OG77	MSTRG.10050.1	0.00129415	-1.52071	0.3284	9.33439
OG78	MSTRG.10051.1	0.141292	0.45808	0.375958	4.24925
OG79	MSTRG.10052.1	0.0413997	-0.581377	0.402543	6.11869
OG80	MSTRG.10053.1	2.77163e-06	-1.93999	0.0716763	3.99388
OG81	MSTRG.10054.1	0.000184495	0.212702	0.479022	16.0867
OG82	MSTRG.10055.1	1	-1.58313	0.314912	1.60722
OG83	MSTRG.10056.1	0.0143545	-1.86839	0.0822311	1.4395
OG84	MSTRG.10057.1	0.000225685	-0.824531	0.675686	22.4137
OG85	MSTRG.10057.2	3.83832e-05	0.358756	0.969588	39.1617
OG86	MSTRG.10059.1	0.0001401	1.3591	0.0125942	0.445879
OG87	MSTRG.10059.2	1.0064e-05	-1.59396	0.655302	31.2764
OG88	MSTRG.1006.1	1.22178e-06	0.669157	0.00387402	0.243878
OG89	MSTRG.10060.1	0.000983142	0.282761	0.0167425	0.487153
OG90	MSTRG.10060.2	1.46589e-05	-0.0906666	0.251538	11.4183
OG91	MSTRG.10060.3	0.00033466	-1.86018	0.166116	5.294
OG92	MSTRG.10060.4	7.31794e-05	-1.48011	0.449083	17.0807
OG93	MSTRG.10061.1	2.72567e-06	1.56939	0.00233056	0.129558
OG94	MSTRG.10062.1	3.7573e-05	0.109992	1.0818	44.0898
OG95	MSTRG.10063.1	0.000106137	-1.0752	0.84492	31.0108
OG96	MSTRG.10064.1	0.0116204	0.680104	0.316335	5.57916
OG97	MSTRG.10064.2	6.64139e-06	-0.437598	0.35549	17.7159
OG98	MSTRG.10065.1	6.81813e-07	-1.14861	0.313825	26.5605
OG99	MSTRG.10066.1	6.81813e-07	0.755912	0.0164441	1.35954
OG100	MSTRG.10066.2	0.000670051	-1.05994	0.652475	18.6634
OG101	MSTRG.10066.3	1.83813e-05	-1.50694	0.409556	17.9979
OG102	MSTRG.10067.1	2.05379e-06	-0.0713972	0.227283	12.9309
OG103	MSTRG.10067.2	1.3658e-05	-0.476144	0.42637	19.5482
OG104	MSTRG.10069.1	0.000105609	-0.0102778	0.0178997	0.651526
OG105	MSTRG.10069.2	4.61754e-06	0.430371	0.0323005	1.6788
OG106	MSTRG.10069.3	1.7254e-06	0.215396	0.0585825	3.46645
OG107	MSTRG.1007.1	0.000264542	0.378541	0.00462834	0.153282
OG108	MSTRG.10070.1	7.5146e-07	-0.876748	0.176627	12.7439
OG109	MSTRG.10071.1	0.00270379	0.354221	0.0165723	0.43637
OG110	MSTRG.10072.1	0.000563645	0.504609	0.0205435	0.631289
OG111	MSTRG.10072.2	0.00395896	-1.00455	0.72794	17.6474
OG112	MSTRG.10073.1	9.7134e-05	-0.210866	0.0647865	2.36622
OG113	MSTRG.10074.1	7.5146e-07	0.635188	0.116164	8.16052
OG114	MSTRG.10074.2	3.02292e-06	-0.152968	0.222043	12.2449
OG115	MSTRG.10075.1	8.19867e-07	0.934521	0.441421	29.981
OG116	MSTRG.10076.1	1.97885e-05	0.218454	0.0163212	0.712166
OG117	MSTRG.10077.1	2.36145e-06	1.27083	0.117656	6.67114
OG118	MSTRG.10078.1	4.85872e-05	-0.54913	0.0393925	1.55796
OG119	MSTRG.10078.2	0.000285845	-1.60313	0.201929	6.64886
OG120	MSTRG.10079.1	6.02033e-06	0.166182	0.348996	17.6069
OG121	MSTRG.1008.1	9.35928e-05	-0.586755	0.382991	14.1039
OG122	MSTRG.10080.1	3.87343e-06	-0.328771	0.07772	4.1225
OG123	MSTRG.10080.2	1.02547e-05	-1.71936	0.183359	8.71718
OG124	MSTRG.10080.3	7.66639e-05	-1.95333	0.0200404	0.753142
OG125	MSTRG.10081.1	4.96723e-06	-1.8109	0.217872	11.2128
OG126	MSTRG.10082.1	0.001144	-1.89552	0.0319433	0.852315
OG127	MSTRG.10082.2	NA	NA	NA	NA
OG128	MSTRG.10084.1	0.000752177	-1.75811	0.127199	3.68362
OG129	MSTRG.10085.1	0.000301529	-0.0684652	0.042048	1.35848
OG130	MSTRG.10086.1	0.000457161	-1.57596	0.261371	7.9561
OG131	MSTRG.10086.2	3.5058e-05	-1.63689	0.240729	9.95865
OG132	MSTRG.10086.3	1.91278e-05	-0.367356	0.161738	7.06631
OG133	MSTRG.10086.4	NA	NA	NA	NA
OG134	MSTRG.10087.1	7.59894e-07	0.813568	0.144804	9.94771
OG135	MSTRG.10087.2	0.297111	0.311849	0.0367281	0.420248
OG136	MSTRG.10088.1	0.0648827	0.758754	0.00605838	0.0854049
OG137	MSTRG.10089.1	0.0591453	-1.19366	0.446814	5.86048
OG138	MSTRG.10089.2	2.34343e-06	-0.138115	0.0323132	1.83478
OG139	MSTRG.1009.1	1.83523e-05	-0.00777031	0.00523873	0.230474
OG140	MSTRG.10091.1	0.0523168	0.955774	0.0809119	1.22224
OG141	MSTRG.10092.1	7.0586e-07	0.251845	0.078375	6.05173
OG142	MSTRG.10093.1	0.003088	0.509253	0.00808178	0.193245
OG143	MSTRG.10094.1	4.92337e-05	-1.59206	0.234181	9.17306
OG144	MSTRG.10095.1	0.0221523	-1.75273	0.159978	2.99884
OG145	MSTRG.10096.1	0.000364716	-1.5497	0.242373	7.63226
OG146	MSTRG.10097.1	0.0133217	-1.71007	0.219415	4.14286
OG147	MSTRG.10098.1	0.000128219	-0.0423074	0.715506	25.1242
OG148	MSTRG.10098.2	1	-1.97892	0.0601514	0.240332
OG149	MSTRG.10099.1	0.00288834	-1.14183	0.437807	10.3825
OG150	MSTRG.101.1	0.0357882	-0.630353	0.437565	6.74317
OG151	MSTRG.1010.1	4.22066e-05	-1.61374	0.149538	5.99713
OG152	MSTRG.10100.1	0.00215675	1.24749	0.0060245	0.158486
OG153	MSTRG.10101.1	8.28451e-07	-1.71685	0.221474	15.0362
OG154	MSTRG.10103.1	0.0146998	0.101191	0.0300901	0.579884
OG155	MSTRG.10103.2	0.000371003	-0.653209	0.793369	25.2533
OG156	MSTRG.10103.3	6.6252e-05	-1.65673	0.516234	19.6657
OG157	MSTRG.10104.1	0.0130967	1.07745	0.0116956	0.251943
OG158	MSTRG.10105.1	2.97161e-05	-0.173348	0.0708733	2.9741
OG159	MSTRG.10105.2	3.01081e-06	0.592546	0.127853	7.05346
OG160	MSTRG.10106.1	3.8962e-06	-1.70516	0.146508	7.748
OG161	MSTRG.10107.1	1.10075e-05	-1.79223	0.142733	6.68053
OG162	MSTRG.10108.1	0.0036866	-1.12766	0.332198	7.35021
OG163	MSTRG.10109.1	2.63658e-06	0.058356	0.031691	1.77473
OG164	MSTRG.1011.1	0.000511761	-1.89345	0.139516	4.0994
OG165	MSTRG.10110.1	7.08128e-07	0.966503	0.0275864	2.1226
OG166	MSTRG.10113.1	3.27594e-05	0.181331	0.050051	2.07034
OG167	MSTRG.10113.2	4.52008e-06	-1.89097	0.0814741	4.22956
OG168	MSTRG.10114.1	0.00516319	-1.61893	0.417982	9.26705
OG169	MSTRG.10114.2	0.0356628	-1.60503	0.359592	5.38803
OG170	MSTRG.10114.3	0.11437	-1.90557	0.0995986	1.21359
OG171	MSTRG.10114.4	0.0587406	-1.68976	0.31358	4.43391
OG172	MSTRG.10116.1	0.00243767	-1.09122	0.300317	7.5436
OG173	MSTRG.10119.1	3.70506e-05	-1.34939	0.355365	14.5271
OG174	MSTRG.1012.1	0.40839	-1.87968	0.140291	1.4949
OG175	MSTRG.10121.1	0.000247795	-1.33819	0.559808	18.3364
OG176	MSTRG.10122.1	3.02729e-05	-1.4177	0.424356	17.67
OG177	MSTRG.10122.2	1.51881e-06	-1.92894	0.101242	6.12068
OG178	MSTRG.10124.1	0.000828158	-1.15626	0.470801	12.3912
OG179	MSTRG.1013.1	0.0120069	-0.79254	1.00373	17.4463
OG180	MSTRG.1013.2	0.00487842	-1.91616	0.017749	0.397115
OG181	MSTRG.1013.3	3.17709e-05	-0.48078	0.436709	18.1388
OG182	MSTRG.10130.1	4.67726e-05	-1.76645	0.175639	6.9403
OG183	MSTRG.10134.1	1.86551e-06	-0.29011	0.120344	7.08322
OG184	MSTRG.10135.1	0.00113726	-1.58954	0.607693	16.5309
OG185	MSTRG.10136.1	1.12757e-05	-0.715007	0.248294	11.6468
OG186	MSTRG.10136.2	0.00476399	-1.16649	0.542608	11.3586
OG187	MSTRG.10137.1	0.000166793	-1.48485	0.259423	9.02742
OG188	MSTRG.10139.1	1.20322e-05	-1.87715	0.162501	7.57681
OG189	MSTRG.1014.1	9.33759e-07	0.604704	0.406418	26.9007
OG190	MSTRG.10141.1	0.00225769	0.546906	0.00388082	0.104318
OG191	MSTRG.10142.1	6.81813e-07	-0.352825	0.223899	23.5015
OG192	MSTRG.10143.1	2.30766e-05	0.760381	0.0060068	0.257476
OG193	MSTRG.10146.1	0.000429288	-1.34586	0.376834	11.9368
OG194	MSTRG.10147.1	0.00606344	-1.10725	0.258506	5.87773
OG195	MSTRG.10148.1	1.65251e-06	0.834624	0.0182697	1.09296
OG196	MSTRG.10149.1	4.65519e-06	-0.917838	0.332709	17.1812
OG197	MSTRG.10149.2	7.5146e-07	-1.94581	0.0587885	4.07804
OG198	MSTRG.1015.1	6.81813e-07	1.43681	0.0696906	5.95976
OG199	MSTRG.10150.1	0.00019882	-1.84371	0.274636	9.39261
OG200	MSTRG.10151.1	5.10723e-05	-1.57506	0.311018	12.1495
OG201	MSTRG.10152.1	3.48849e-06	-0.597434	0.188843	10.1486
OG202	MSTRG.10153.1	0.0006591	-1.59636	0.339257	10.2516
OG203	MSTRG.10154.1	3.30454e-06	-0.52658	0.158349	8.57267
OG204	MSTRG.10155.1	0.00110589	-1.62243	0.376834	10.866
OG205	MSTRG.10156.1	1.84749e-05	-1.57456	0.268363	11.8621
OG206	MSTRG.10157.1	0.000141418	-0.844215	0.172852	6.01936
OG207	MSTRG.10159.1	1.84672e-06	-1.74763	0.203496	11.9816
OG208	MSTRG.1016.1	1.50327e-06	0.268194	0.0228795	1.39194
OG209	MSTRG.10168.1	1.18801e-06	1.11701	0.0447177	2.83359
OG210	MSTRG.10169.1	1.32895e-06	1.08556	0.521403	32.0265
OG211	MSTRG.10169.2	2.69808e-05	-1.56753	0.560567	23.7577
OG212	MSTRG.10169.3	8.11041e-06	-1.10539	1.02979	50.366
OG213	MSTRG.1017.1	7.77596e-07	1.24384	0.0253522	1.7459
OG214	MSTRG.10170.1	0.000448617	-0.362969	0.382991	11.9521
OG215	MSTRG.10175.1	0.0519485	-0.452893	0.0345053	0.534875
OG216	MSTRG.10176.1	1.1368e-05	-0.565952	0.152351	7.23172
OG217	MSTRG.10177.1	1.51968e-05	0.580292	0.0179235	0.806917
OG218	MSTRG.10178.1	7.32904e-07	0.0383542	0.0297038	2.23798
OG219	MSTRG.10179.1	7.56883e-07	-1.84353	0.0720502	5.00354
OG220	MSTRG.1018.1	0.000247636	0.18871	0.0845637	2.81966
OG221	MSTRG.1018.2	0.00232962	-0.222077	0.100078	2.6098
OG222	MSTRG.10180.1	0.000320499	0.919316	0.00505737	0.162046
OG223	MSTRG.10180.2	0.000241262	0.26203	0.0164019	0.540616
OG224	MSTRG.10181.1	9.18939e-07	-0.127472	0.227308	15.0393
OG225	MSTRG.10182.1	0.000225753	0.222753	0.543832	17.8694
OG226	MSTRG.10182.2	1.14622e-06	0.33968	0.313825	20.1264
OG227	MSTRG.10183.1	0.000246593	0.783289	0.0102132	0.340424
OG228	MSTRG.10184.1	7.5146e-07	0.184785	0.0122897	0.868228
OG229	MSTRG.10184.2	9.02157e-05	-1.8343	0.178092	6.65325
OG230	MSTRG.10185.1	1.28797e-06	0.338776	0.285741	17.8275
OG231	MSTRG.10186.1	1.00516e-06	0.811	0.0246354	1.60429
OG232	MSTRG.10186.2	0.00214151	0.420829	0.0424204	1.11788
OG233	MSTRG.10187.1	0.00237595	0.501504	0.362671	9.64789
OG234	MSTRG.10189.1	0.000211263	-0.676922	0.415824	13.9112
OG235	MSTRG.10189.2	1.41147e-05	-0.0963872	0.0365402	1.66027
OG236	MSTRG.1019.1	1.21493e-05	-1.16704	0.398354	18.3639
OG237	MSTRG.10190.1	0.10433	0.339476	0.695596	8.49752
OG238	MSTRG.10190.2	0.000404735	-0.181034	0.858168	27.7465
OG239	MSTRG.10191.1	1.90409e-05	0.146776	0.016598	0.72757
OG240	MSTRG.10192.1	0.000704256	0.812284	0.0189489	0.568
OG241	MSTRG.10192.2	0.00441451	0.639831	0.0108404	0.256259
OG242	MSTRG.10192.3	0.00635017	0.11334	0.033166	0.72965
OG243	MSTRG.10192.4	0.000164698	0.0603904	0.0383415	1.32686
OG244	MSTRG.10193.1	9.48528e-07	0.736078	0.0614056	4.02615
OG245	MSTRG.10194.1	7.5146e-07	0.831401	0.0434598	3.18759
OG246	MSTRG.10194.2	0.00106084	-1.18442	0.68167	19.316
OG247	MSTRG.10196.1	0.0131222	-0.165708	0.134407	2.63952
OG248	MSTRG.10196.2	1.22665e-05	-0.589658	0.332837	15.3991
OG249	MSTRG.10196.3	4.79669e-06	-0.259634	0.257922	13.2908
OG250	MSTRG.10196.4	0.000963292	-0.55843	0.287688	8.43142
OG251	MSTRG.10196.5	3.46741e-05	-0.484283	0.262805	10.8274
OG252	MSTRG.10196.6	0.00388627	-1.34945	0.351583	8.93152
OG253	MSTRG.10196.7	0.00126582	-0.976061	0.431779	11.9743
OG254	MSTRG.10196.8	1.98679e-05	-0.569711	0.228677	10.0418
OG255	MSTRG.10197.1	2.52609e-05	0.454945	0.0251399	1.06859
OG256	MSTRG.10198.1	4.46427e-05	-0.691731	0.21572	8.56866
OG257	MSTRG.10199.1	4.98983e-06	-0.252091	0.0350119	1.78999
OG258	MSTRG.102.1	3.96444e-06	0.481074	0.0224782	1.19337
OG259	MSTRG.1020.1	0.000266099	-1.04413	0.263025	8.64597
OG260	MSTRG.10200.1	7.39455e-05	-1.91759	0.00615203	0.232447
OG261	MSTRG.10201.1	0.000174889	-1.52028	0.888044	30.5287
OG262	MSTRG.10201.2	3.93947e-05	-1.51255	0.674374	26.9635
OG263	MSTRG.10201.3	0.000413317	-1.20591	0.776005	24.1381
OG264	MSTRG.10202.1	0.000955054	1.04057	0.0218598	0.637087
OG265	MSTRG.10203.1	0.00239225	0.459002	0.00495923	0.132177
OG266	MSTRG.10204.1	7.01113e-06	-0.142131	0.243443	12.0482
OG267	MSTRG.10205.1	2.46991e-05	0.380523	0.0126568	0.539286
OG268	MSTRG.10206.1	0.000152925	0.856914	0.00322375	0.112851
OG269	MSTRG.10207.1	0.00168016	-1.08625	0.619649	16.4775
OG270	MSTRG.10207.2	7.17065e-07	0.504797	0.320315	24.4684
OG271	MSTRG.10207.3	1.65251e-06	0.201964	0.265902	16.0664
OG272	MSTRG.10208.1	0.00879635	-0.841183	0.766716	14.5444
OG273	MSTRG.10209.1	1.25132e-06	0.0415983	0.216256	13.5633
OG274	MSTRG.10209.2	0.000149568	-0.719334	0.667814	23.4085
OG275	MSTRG.10209.3	7.42434e-07	-0.583561	0.155567	11.7276
OG276	MSTRG.1021.1	0.000225636	-1.82599	0.136315	4.58331
OG277	MSTRG.10211.1	0.00549714	-0.651013	0.50663	11.5874
OG278	MSTRG.10212.1	0.00717864	-0.692923	0.437715	9.61345
OG279	MSTRG.10213.1	0.00922902	0.352592	0.0181647	0.374202
OG280	MSTRG.10213.2	6.63331e-05	-0.101247	0.0876613	3.35926
OG281	MSTRG.10215.1	1.57402e-05	-0.233724	0.239076	10.7572
OG282	MSTRG.10215.2	1.50726e-06	-0.420974	0.276885	17.0528
OG283	MSTRG.10215.3	2.97273e-05	-0.671377	0.347182	14.503
OG284	MSTRG.10215.4	0.000394537	-0.953246	0.394183	12.6048
OG285	MSTRG.10215.5	3.66419e-05	-1.78682	0.15014	6.21382
OG286	MSTRG.10216.1	7.15508e-07	-1.17748	0.37428	28.6922
OG287	MSTRG.10216.2	1	-1.54039	0.479599	1.55597
OG288	MSTRG.10217.1	4.61311e-05	-1.58586	0.219721	8.74267
OG289	MSTRG.10218.1	7.42434e-07	0.0668668	0.267517	19.9707
OG290	MSTRG.10218.2	1.73988e-06	-0.163864	0.27621	16.3918
OG291	MSTRG.10218.3	1.01827e-05	-0.640074	0.252175	11.7271
OG292	MSTRG.10218.4	0.00156487	-1.66426	0.285129	7.87164
OG293	MSTRG.10218.5	3.09368e-05	-1.85566	0.202705	8.38471
OG294	MSTRG.10218.6	1.45416e-05	-1.18177	0.623634	30.102
OG295	MSTRG.10218.7	1	-1.75891	0.334725	1.87632
OG296	MSTRG.10218.8	0.00606992	-1.94346	0.0579344	1.28806
OG297	MSTRG.10218.9	6.69792e-05	-1.82722	0.187539	7.12367
OG298	MSTRG.10219.1	6.43562e-05	1.02249	0.0223456	0.854417
OG299	MSTRG.1022.1	1.44142e-05	-1.55659	0.630636	28.2558
OG300	MSTRG.10220.1	6.81813e-07	0.839698	0.0274263	2.26881
OG301	MSTRG.10221.1	0.00033501	-0.608837	0.0597412	1.91013
OG302	MSTRG.10223.1	9.31679e-07	1.16591	0.00559443	0.368803
OG303	MSTRG.10224.1	0.000208291	0.294232	0.00404807	0.136915
OG304	MSTRG.10225.1	1.06805e-06	1.13827	0.0133826	0.862535
OG305	MSTRG.10226.1	0.000356667	0.536564	0.00559054	0.175148
OG306	MSTRG.10227.1	0.00090251	-0.897548	0.0314344	0.911816
OG307	MSTRG.10228.1	1.77091e-06	0.589092	0.0176112	1.04161
OG308	MSTRG.10229.1	0.000850636	-1.73163	0.223691	6.59361
OG309	MSTRG.1023.1	1.95623e-06	-1.87102	0.103177	6.04025
OG310	MSTRG.10230.1	1.25704e-05	-1.4094	0.294078	13.5676
OG311	MSTRG.10231.1	1.15474e-05	0.717333	0.00568411	0.265034
OG312	MSTRG.10231.2	6.81813e-07	0.167876	0.0703456	6.30592
OG313	MSTRG.10231.3	5.95731e-05	0.252842	0.0100278	0.388656
OG314	MSTRG.10232.1	1	-0.982536	0.471183	1.47471
OG315	MSTRG.10233.1	4.26287e-05	0.254997	0.030232	1.21205
OG316	MSTRG.10233.2	1.6702e-05	-0.989136	0.576238	25.5758
OG317	MSTRG.10233.3	3.19308e-05	-0.790157	0.81964	33.832
OG318	MSTRG.10233.4	0.000462435	-1.07411	1.23106	37.457
OG319	MSTRG.10234.1	7.68119e-07	-0.0256633	0.0321799	2.21493
OG320	MSTRG.10235.1	NA	NA	NA	NA
OG321	MSTRG.10236.1	0.000381085	-0.0371152	0.05301	1.67656
OG322	MSTRG.10237.1	2.37958e-06	0.419307	0.030255	1.71103
OG323	MSTRG.10238.1	7.83064e-05	-1.8251	0.201896	7.60636
OG324	MSTRG.10239.1	0.000509392	-0.318362	0.0316378	0.972467
OG325	MSTRG.1024.1	2.45857e-06	-1.85695	0.129239	7.34144
OG326	MSTRG.10240.1	1.66981e-05	-0.723061	0.20663	9.28889
OG327	MSTRG.10240.2	6.2989e-06	0.0157518	0.100339	4.99776
OG328	MSTRG.10240.3	0.000206291	-0.173284	0.0687008	2.33575
OG329	MSTRG.10241.1	0.0230113	0.222732	0.00764754	0.125493
OG330	MSTRG.10242.1	6.81813e-07	0.918671	0.0100246	0.838819
OG331	MSTRG.10243.1	7.37475e-06	0.817591	0.011104	0.545087
OG332	MSTRG.10244.1	0.00359902	-1.48479	0.223357	5.16792
OG333	MSTRG.10245.1	8.66634e-05	-0.991089	0.0566586	2.10768
OG334	MSTRG.10246.1	0.000939908	0.479389	0.00295878	0.0829705
OG335	MSTRG.10247.1	0.000112899	0.767447	0.0134032	0.484096
OG336	MSTRG.10247.2	2.37296e-05	0.012555	0.108387	4.64596
OG337	MSTRG.10247.3	1.15482e-05	-0.209073	0.253777	11.6762
OG338	MSTRG.10248.1	5.15393e-06	-0.773173	0.133077	6.82132
OG339	MSTRG.10249.1	1.18402e-06	-0.763163	0.177567	11.263
OG340	MSTRG.1025.1	0.0638222	0.546869	0.03872	0.502277
OG341	MSTRG.1025.2	2.723e-06	0.256917	0.394183	22.0349
OG342	MSTRG.1025.3	7.5146e-07	0.255639	0.273822	20.1345
OG343	MSTRG.10250.1	0.000893397	-1.25442	0.268457	7.67749
OG344	MSTRG.10251.1	2.81647e-05	-1.23766	0.263114	10.977
OG345	MSTRG.10252.1	2.24875e-06	-0.696661	0.17425	9.91633
OG346	MSTRG.10253.1	0.000322864	-1.2382	0.276971	8.85519
OG347	MSTRG.10254.1	1.66661e-06	-0.59503	0.150043	8.89969
OG348	MSTRG.10256.1	7.28304e-05	-1.29889	0.444375	16.8885
OG349	MSTRG.10257.1	0.00379866	-1.07439	0.273004	6.58759
OG350	MSTRG.10258.1	0.00106153	-1.12794	0.311805	8.99219
OG351	MSTRG.10259.1	0.00505843	-1.1985	0.359298	8.89389
OG352	MSTRG.1026.1	9.75499e-05	0.125954	0.034106	1.24842
OG353	MSTRG.10260.1	1.03324e-05	-0.96836	0.183359	8.71647
OG354	MSTRG.10260.2	8.01541e-06	-0.973228	0.551833	27.089
OG355	MSTRG.10261.1	7.5146e-07	-0.683317	0.339054	23.6957
OG356	MSTRG.10263.1	2.1059e-06	-0.911425	0.160295	9.19251
OG357	MSTRG.10264.1	0.0031884	-1.7682	0.212515	5.03006
OG358	MSTRG.10265.1	4.53423e-06	-0.439573	0.322723	16.8778
OG359	MSTRG.10267.1	1.69964e-05	-1.38697	0.326501	14.5392
OG360	MSTRG.10268.1	0.000224167	-1.00748	0.302303	10.1951
OG361	MSTRG.10269.1	1.58811e-06	-0.618107	0.185319	11.1681
OG362	MSTRG.10269.2	2.02114e-06	-1.06058	0.18525	10.7242
OG363	MSTRG.10269.3	8.8285e-07	-0.577944	0.239028	15.8788
OG364	MSTRG.10269.4	1.15427e-06	-0.761492	0.224674	14.2918
OG365	MSTRG.10269.5	5.27553e-06	-0.915622	0.268265	13.9923
OG366	MSTRG.10269.6	6.52686e-06	-0.925718	0.277779	13.91
OG367	MSTRG.10269.7	0.000151949	-1.19048	0.488047	16.9903
OG368	MSTRG.10270.1	0.00289238	-1.12175	0.42917	10.256
OG369	MSTRG.10271.1	0.00692513	-0.925115	0.485389	10.5018
OG370	MSTRG.10272.1	8.99619e-05	-1.59036	0.291474	10.7154
OG371	MSTRG.10273.1	2.77163e-06	-1.01969	0.301595	16.7805
OG372	MSTRG.10274.1	3.43278e-06	-0.529732	0.154883	8.3186
OG373	MSTRG.10277.1	1.59e-06	-0.562542	0.161553	9.75913
OG374	MSTRG.10278.1	0.00014914	-1.0834	0.405432	14.1571
OG375	MSTRG.10279.1	0.0382519	-1.58803	0.326497	5.51136
OG376	MSTRG.1028.1	0.000381422	0.590995	0.121023	3.8103
OG377	MSTRG.10280.1	3.35463e-06	-1.12745	0.363486	19.7604
OG378	MSTRG.10281.1	0.000394544	-0.816451	0.3284	10.4624
OG379	MSTRG.10282.1	8.71596e-06	-0.665826	0.136344	6.58748
OG380	MSTRG.10283.1	4.09389e-05	-0.565548	0.334513	13.49
OG381	MSTRG.10284.1	0.00112252	-0.893072	0.420699	11.9167
OG382	MSTRG.10285.1	6.30707e-05	-0.521989	0.276903	10.7007
OG383	MSTRG.10286.1	4.39996e-06	-0.443758	0.231637	11.9985
OG384	MSTRG.10287.1	2.03031e-05	-0.836739	0.236452	10.2582
OG385	MSTRG.10288.1	2.76526e-05	-1.18414	0.363075	15.2465
OG386	MSTRG.10289.1	0.000889751	-1.60553	0.318483	9.36887
OG387	MSTRG.10289.2	7.55247e-05	-1.30699	0.506042	18.8251
OG388	MSTRG.1029.1	0.00110642	-1.29272	0.344841	9.90291
OG389	MSTRG.10290.1	1.51881e-06	-0.798718	0.209042	12.724
OG390	MSTRG.10293.1	0.0088699	-1.10595	0.525979	11.4174
OG391	MSTRG.10294.1	0.00181656	-1.04881	0.412835	10.937
OG392	MSTRG.10294.2	0.00249928	-1.36471	0.520919	13.1514
OG393	MSTRG.10294.3	0.00072885	-1.30983	0.507566	14.8975
OG394	MSTRG.10294.4	0.0343486	-1.49391	0.367198	6.11157
OG395	MSTRG.10294.5	0.33019	-1.53285	0.264143	2.36485
OG396	MSTRG.10294.6	0.0222308	-1.27867	0.316131	5.77749
OG397	MSTRG.10295.1	5.85452e-06	-0.668098	0.156981	7.96706
OG398	MSTRG.10296.1	3.90427e-05	-1.15357	0.421088	17.0972
OG399	MSTRG.10297.1	0.000654353	-1.3249	0.412005	12.3898
OG400	MSTRG.10297.2	2.10245e-06	-0.494003	0.215471	12.326
OG401	MSTRG.10298.1	3.82439e-05	-0.674669	0.380345	15.3212
OG402	MSTRG.10298.2	2.39647e-05	-0.647878	0.329305	14.1325
OG403	MSTRG.10298.3	6.62165e-06	-1.85195	0.103654	5.13314
OG404	MSTRG.10299.1	0.000279913	-0.675281	0.248783	8.10854
OG405	MSTRG.10299.2	1.69317e-05	-0.561736	0.380345	16.9046
OG406	MSTRG.10299.3	0.000263957	-1.17631	0.173386	5.65068
OG407	MSTRG.10299.4	1.40712e-05	-0.734479	0.262972	12.0782
OG408	MSTRG.10299.5	0.000617395	-0.75915	0.326063	9.97268
OG409	MSTRG.10299.6	7.61901e-06	-0.709166	0.26383	12.7965
OG410	MSTRG.10299.7	0.00492434	-0.76215	0.259051	5.72184
OG411	MSTRG.10299.8	3.65443e-05	-1.70356	0.301776	12.0929
OG412	MSTRG.10299.9	0.0273722	-0.981969	0.35439	7.5408
OG413	MSTRG.103.1	0.0318635	-1.25346	0.771595	11.4028
OG414	MSTRG.1030.1	0.000231081	0.541028	0.0147839	0.494757
OG415	MSTRG.10300.1	0.00028665	-1.46309	0.253923	8.29827
OG416	MSTRG.10304.1	0.0879214	-0.428083	0.096378	1.29048
OG417	MSTRG.10305.1	4.76833e-06	-0.380871	0.226707	11.6633
OG418	MSTRG.10307.1	2.70483e-06	-0.77261	0.280035	15.713
OG419	MSTRG.10308.1	0.000323283	-1.01375	0.418556	13.5645
OG420	MSTRG.10309.1	0.000621323	-0.436107	0.450051	13.7018
OG421	MSTRG.10309.2	0.0669237	-1.72093	0.228096	3.64734
OG422	MSTRG.1031.1	7.5146e-07	0.14433	0.245448	17.5748
OG423	MSTRG.10310.1	0.000141543	-1.79163	0.17199	5.93042
OG424	MSTRG.10311.1	9.97515e-05	-1.23167	0.428095	15.6166
OG425	MSTRG.10312.1	8.61131e-06	-1.26425	0.288722	13.884
OG426	MSTRG.10314.1	4.22458e-05	-0.788325	0.145984	5.90723
OG427	MSTRG.10315.1	0.00318402	-0.892154	0.264417	6.19456
OG428	MSTRG.10316.1	9.13092e-05	-1.0391	0.266984	9.79966
OG429	MSTRG.10317.1	6.8369e-05	-1.53165	0.230029	8.77635
OG430	MSTRG.10318.1	0.00233165	-0.984344	0.297654	7.42713
OG431	MSTRG.10319.1	0.00146195	-1.47185	0.394573	11.1196
OG432	MSTRG.1032.1	3.056e-06	-1.70524	0.146246	8.09179
OG433	MSTRG.1032.2	1.16472e-05	-1.15654	0.183289	8.62686
OG434	MSTRG.10322.1	2.90549e-06	-1.45432	0.307114	16.9773
OG435	MSTRG.10323.1	0.000149556	-1.32343	0.33488	11.7897
OG436	MSTRG.10324.1	0.00293966	-1.3427	0.342984	8.9509
OG437	MSTRG.10326.1	0.0903153	-1.4527	0.469491	6.57966
OG438	MSTRG.10327.1	0.178999	-1.37195	0.444004	4.99502
OG439	MSTRG.10328.1	0.0817245	-0.91601	0.301427	3.9587
OG440	MSTRG.10329.1	7.04831e-07	0.283592	0.28659	22.5498
OG441	MSTRG.1033.1	2.94456e-06	0.483911	0.0556328	3.06985
OG442	MSTRG.10330.1	0.000256959	-1.35818	0.357822	11.9025
OG443	MSTRG.10331.1	0.000456399	-1.3568	0.474136	14.9298
OG444	MSTRG.10332.1	2.42032e-05	-0.596077	0.177201	7.59443
OG445	MSTRG.10333.1	0.00161299	-1.48067	0.352681	9.2379
OG446	MSTRG.10334.1	3.84297e-05	-0.929361	0.359483	14.5597
OG447	MSTRG.10335.1	8.70123e-06	-0.790575	0.334513	16.0825
OG448	MSTRG.10336.1	6.16897e-06	-0.842914	0.418556	20.7149
OG449	MSTRG.10337.1	3.26872e-06	-1.67091	0.311805	16.9302
OG450	MSTRG.10339.1	0.000435301	-1.24383	0.50401	15.8981
OG451	MSTRG.10339.2	2.31218e-05	-1.11419	0.388494	16.7881
OG452	MSTRG.10339.3	5.11924e-05	-0.956061	0.28986	11.3542
OG453	MSTRG.10339.4	0.00267034	-1.51019	0.196066	4.89356
OG454	MSTRG.10339.5	7.3802e-06	-0.84826	0.183591	8.96043
OG455	MSTRG.10339.6	0.0604198	-1.44035	0.365827	5.27912
OG456	MSTRG.10339.7	0.000568649	-1.23904	0.418556	12.6639
OG457	MSTRG.10339.8	0.0015254	-1.59206	0.240857	6.33205
OG458	MSTRG.10339.9	3.96246e-05	-1.46577	0.35549	14.4269
OG459	MSTRG.1034.1	0.000397186	-1.24307	0.405432	12.8795
OG460	MSTRG.10342.1	9.98666e-06	-1.29124	0.353394	16.7021
OG461	MSTRG.10343.1	0.0283105	-1.61949	0.247195	4.09104
OG462	MSTRG.10345.1	3.09932e-06	-1.28464	0.357822	19.5764
OG463	MSTRG.10346.1	3.04494e-06	-1.17979	0.294078	16.1319
OG464	MSTRG.10347.1	3.28173e-06	-1.31288	0.339054	18.4419
OG465	MSTRG.10349.1	6.73427e-06	-1.52895	0.27621	13.6873
OG466	MSTRG.1035.1	7.35493e-06	0.714358	0.0257409	1.26321
OG467	MSTRG.10351.1	0.00020503	-1.50559	0.262367	8.9241
OG468	MSTRG.10352.1	0.000316411	-1.66192	0.264856	8.62301
OG469	MSTRG.10355.1	9.14575e-07	-0.685887	0.239028	15.8558
OG470	MSTRG.10356.1	2.09437e-06	-1.02747	0.298865	17.2144
OG471	MSTRG.10357.1	7.2945e-05	-1.16824	0.265264	10.0284
OG472	MSTRG.10358.1	2.35041e-06	-0.235267	0.244382	14.0426
OG473	MSTRG.10359.1	0.000270823	-0.585398	0.393985	12.9982
OG474	MSTRG.1036.1	2.39122e-05	1.25883	0.0460436	1.97319
OG475	MSTRG.10360.1	5.84669e-05	-0.406574	0.0122441	0.472456
OG476	MSTRG.10361.1	7.5146e-07	-0.291546	0.239281	17.543
OG477	MSTRG.10362.1	3.38993e-05	-1.69643	0.240886	9.79423
OG478	MSTRG.10363.1	0.0359068	-0.496209	0.0887721	1.39838
OG479	MSTRG.10364.1	0.0161306	-0.0705403	0.0331406	0.606427
OG480	MSTRG.10364.2	0.0192585	0.268851	0.0316966	0.586066
OG481	MSTRG.10365.1	0.0284191	0.880209	0.002129	0.0332145
OG482	MSTRG.10366.1	3.78028e-05	0.388794	0.00335916	0.136495
OG483	MSTRG.10367.1	0.00190941	-0.32852	0.029142	0.757589
OG484	MSTRG.10367.2	0.000121371	-1.8848	0.0978982	3.51481
OG485	MSTRG.10368.1	7.67929e-07	0.411276	0.0184559	1.27457
OG486	MSTRG.10369.1	0.000588747	0.794942	0.00579366	0.172062
OG487	MSTRG.10369.2	2.54299e-06	0.724915	0.0110008	0.618488
OG488	MSTRG.1037.1	1.75159e-05	0.425771	0.321539	14.2684
OG489	MSTRG.10370.1	8.22963e-07	0.915103	0.0856915	5.87491
OG490	MSTRG.10371.1	0.000190811	-1.84557	0.144121	4.94766
OG491	MSTRG.10372.1	2.46961e-06	-1.71106	0.224894	12.6191
OG492	MSTRG.10373.1	1.65499e-05	-1.63385	0.284209	12.6403
OG493	MSTRG.10374.1	0.000198178	-0.0661213	0.0242014	0.825132
OG494	MSTRG.10374.2	8.61179e-07	0.51963	0.0710055	4.7606
OG495	MSTRG.10374.3	0.000335427	0.273545	0.0147438	0.467085
OG496	MSTRG.10374.4	5.63204e-06	-0.0460395	0.0700749	3.56947
OG497	MSTRG.10374.5	0.0116404	-0.256845	0.0391259	0.725274
OG498	MSTRG.10374.6	0.00374808	-0.172259	0.131939	3.11613
OG499	MSTRG.10375.1	7.5146e-07	-1.96384	0.0246469	1.71484
OG500	MSTRG.10376.1	3.23823e-06	0.137042	0.105111	5.71927
OG501	MSTRG.10376.2	0.000435459	-0.9569	0.624248	19.6367
OG502	MSTRG.10377.1	0.0677979	-1.68759	0.249267	3.61095
OG503	MSTRG.10378.1	2.04177e-06	1.14998	0.78248	45.5242
OG504	MSTRG.10379.1	7.68957e-06	-0.575794	0.818887	40.4249
OG505	MSTRG.1038.1	0.061274	0.536865	0.0187437	0.259733
OG506	MSTRG.1038.2	0.000146582	-1.82366	0.308252	10.8549
OG507	MSTRG.10380.1	0.00119983	-1.3151	0.190407	5.16389
OG508	MSTRG.10381.1	2.31109e-05	-1.64494	0.216887	9.45744
OG509	MSTRG.10382.1	0.0318361	-1.39367	0.539858	9.30254
OG510	MSTRG.10383.1	0.000140543	-1.41335	0.19745	6.9293
OG511	MSTRG.10384.1	3.97014e-06	0.535812	0.0288386	1.53063
OG512	MSTRG.10385.1	0.0429515	-1.88195	0.203956	3.38312
OG513	MSTRG.10385.2	0.00114331	-0.164321	0.191174	5.21097
OG514	MSTRG.10385.3	0.000797608	-1.76767	0.300914	8.91415
OG515	MSTRG.10385.4	0.00233379	-1.7607	0.347152	9.29164
OG516	MSTRG.10385.5	0.0013514	-0.28737	0.35963	9.82694
OG517	MSTRG.10385.6	4.15057e-06	-0.889047	0.523105	27.831
OG518	MSTRG.10386.1	1.96862e-05	1.01249	0.00529176	0.230796
OG519	MSTRG.10387.1	0.000222893	-0.436685	0.0884262	2.98814
OG520	MSTRG.10388.1	0.000891919	-1.02654	0.527663	14.1026
OG521	MSTRG.10389.1	0.0894691	-1.39014	0.23116	2.82981
OG522	MSTRG.1039.1	7.5146e-07	-1.96135	0.0194814	1.37629
OG523	MSTRG.10390.1	8.57025e-05	-1.23357	0.183658	6.80827
OG524	MSTRG.10391.1	1.0541e-06	-1.87556	0.177638	11.413
OG525	MSTRG.10393.1	2.68493e-05	-0.0105175	0.0293015	1.23797
OG526	MSTRG.10393.2	0.0212481	-1.80052	0.118701	2.12137
OG527	MSTRG.10394.1	0.0147722	-0.859205	0.414814	7.06162
OG528	MSTRG.10395.1	8.35167e-06	0.00922708	0.0892741	4.31291
OG529	MSTRG.10395.2	7.03979e-06	0.493856	0.0967706	4.78972
OG530	MSTRG.10396.1	0.00175076	-0.512767	0.0312239	0.837619
OG531	MSTRG.10396.2	0.000143372	-0.301855	0.0303311	1.06646
OG532	MSTRG.10396.3	0.000575077	-1.64186	0.362096	11.2213
OG533	MSTRG.10396.4	0.00509507	-0.482007	0.081085	1.69859
OG534	MSTRG.10397.1	1.26216e-05	-1.42216	0.353394	16.2348
OG535	MSTRG.10398.1	2.5611e-06	-0.615839	0.189521	10.6278
OG536	MSTRG.104.1	0.23629	-0.841802	0.344251	3.60169
OG537	MSTRG.104.2	1.6702e-05	-1.94816	0.0537911	2.39432
OG538	MSTRG.1040.1	0.000736062	-1.7672	0.177399	5.29707
OG539	MSTRG.10400.1	2.15288e-06	-1.53184	0.141467	7.99254
OG540	MSTRG.10401.1	0.00203795	-1.22573	0.251102	6.37479
OG541	MSTRG.10402.1	0.000139796	-1.3823	0.258904	9.12554
OG542	MSTRG.10403.1	1.87883e-06	-0.956768	0.267205	15.4441
OG543	MSTRG.10404.1	2.98796e-05	0.574909	0.0046207	0.193139
OG544	MSTRG.10405.1	0.00012728	0.289308	0.00874343	0.309896
OG545	MSTRG.10406.1	6.81813e-07	-0.729991	0.107185	8.51725
OG546	MSTRG.10407.1	0.00380965	0.107086	0.037193	0.834089
OG547	MSTRG.10408.1	7.48067e-07	0.776279	0.00472337	0.347731
OG548	MSTRG.10409.1	1.23264e-05	0.882487	0.0269126	1.24388
OG549	MSTRG.1041.1	0.000355792	-1.64885	0.261364	8.34137
OG550	MSTRG.10411.1	0.000202202	1.11132	0.000959349	0.031656
OG551	MSTRG.10412.1	0.00469031	0.08938	0.0490478	1.06432
OG552	MSTRG.10413.1	0.00468773	0.746116	0.00467366	0.108227
OG553	MSTRG.10414.1	1.29346e-06	0.595885	0.0369774	2.315
OG554	MSTRG.10415.1	0.001329	0.121285	0.0586929	1.60058
OG555	MSTRG.10415.2	2.07729e-06	-1.64042	0.418556	24.2569
OG556	MSTRG.10415.3	0.0012978	-1.9967	0.000120373	0.00339669
OG557	MSTRG.10415.4	0.0011564	0.160388	0.0440459	1.2095
OG558	MSTRG.10415.5	8.07724e-06	-1.1475	0.577513	28.0654
OG559	MSTRG.10415.6	0.0124818	-1.99967	6.41185e-06	7.61607e-05
OG560	MSTRG.10417.1	0.000867938	0.0314385	0.0197176	0.56125
OG561	MSTRG.10418.1	0.000853182	0.394293	0.0337341	0.937247
OG562	MSTRG.10418.2	0.00904006	-0.773737	1.00488	19.0105
OG563	MSTRG.10418.3	6.10084e-05	-1.91605	0.136054	5.2144
OG564	MSTRG.10419.1	0.657824	-1.41512	0.696652	5.67833
OG565	MSTRG.1042.1	0.0239419	-1.3548	0.187432	3.19173
OG566	MSTRG.10420.1	9.41686e-06	-0.791471	0.0588305	2.79412
OG567	MSTRG.10421.1	3.21117e-06	1.05049	0.030128	1.64566
OG568	MSTRG.10422.1	4.70768e-06	-1.16546	0.238088	12.2138
OG569	MSTRG.10423.1	0.000350371	-0.303166	0.77112	24.4573
OG570	MSTRG.10423.2	1.05781e-06	-1.79571	0.406026	26.2128
OG571	MSTRG.10424.1	5.62744e-05	-0.0830756	0.176007	6.87295
OG572	MSTRG.10424.2	4.25117e-06	0.299492	0.321539	16.9619
OG573	MSTRG.10424.3	3.66853e-05	-0.119476	0.253339	10.2612
OG574	MSTRG.10424.4	3.3424e-05	-0.608768	0.227122	9.17079
OG575	MSTRG.10424.5	4.51248e-06	-0.228629	0.21623	11.5325
OG576	MSTRG.10424.6	0.000138314	-0.653346	0.170927	6.02578
OG577	MSTRG.10424.7	0.000260703	-0.423574	0.25436	8.48415
OG578	MSTRG.10425.1	0.233818	-1.7524	0.134173	1.43323
OG579	MSTRG.10426.1	0.015072	-1.25138	0.199523	3.83196
OG580	MSTRG.10427.1	4.38129e-06	-1.87395	0.153272	7.95213
OG581	MSTRG.10428.1	0.0429492	-1.96361	0.0191227	0.320263
OG582	MSTRG.10428.2	NA	NA	NA	NA
OG583	MSTRG.10429.1	2.39587e-05	-0.421894	0.0392075	1.67779
OG584	MSTRG.1043.1	3.7987e-05	-0.274989	0.048784	1.98152
OG585	MSTRG.1043.2	5.92085e-05	-1.80988	0.155906	6.0841
OG586	MSTRG.1043.3	0.00606992	-1.93764	0.0706038	1.56827
OG587	MSTRG.10430.1	9.12187e-07	-0.488753	0.136943	9.11274
OG588	MSTRG.10431.1	1	-1.83759	0.154387	1.04984
OG589	MSTRG.10432.1	0.188164	-0.132521	0.00930085	0.121483
OG590	MSTRG.10433.1	0.163872	0.697645	0.0194976	0.205951
OG591	MSTRG.10433.2	1.13831e-06	-0.676414	0.369306	23.6316
OG592	MSTRG.10434.1	0.00487343	-0.0259491	0.00735057	0.168749
OG593	MSTRG.10435.1	0.00586602	0.845097	0.00442399	0.0904079
OG594	MSTRG.10437.1	7.5146e-07	-0.26786	0.398354	27.7558
OG595	MSTRG.10437.2	0.000236296	0.28698	0.0318187	1.05213
OG596	MSTRG.10437.3	2.33538e-05	-1.51716	0.394573	16.9529
OG597	MSTRG.10437.4	3.47029e-05	-1.48533	0.198845	8.15822
OG598	MSTRG.10437.5	2.02563e-05	-1.39854	0.616595	26.8591
OG599	MSTRG.10438.1	3.50681e-06	-1.68025	0.227096	12.2151
OG600	MSTRG.10439.1	0.000339448	-1.19892	0.20803	6.66779
OG601	MSTRG.1044.1	8.68149e-06	-1.07619	0.200215	9.65181
OG602	MSTRG.1044.2	1.41591e-06	-0.160721	0.0580202	3.5572
OG603	MSTRG.1044.3	1.20884e-05	-0.566694	0.242526	11.1368
OG604	MSTRG.1044.4	0.000247071	-1.20929	0.408008	13.5588
OG605	MSTRG.1044.5	8.14092e-06	-0.811767	0.153895	7.52866
OG606	MSTRG.10440.1	7.5146e-07	0.276141	0.0207193	1.48654
OG607	MSTRG.10440.2	1.72011e-06	1.10645	0.00639402	0.380404
OG608	MSTRG.10440.3	1.88206e-06	-0.0782891	0.0849232	4.99162
OG609	MSTRG.10440.4	6.95518e-05	-0.0475323	0.0294386	1.1194
OG610	MSTRG.10441.1	0.000431983	-1.64902	0.0759587	2.37725
OG611	MSTRG.10442.1	0.00124844	0.593943	0.0205599	0.568756
OG612	MSTRG.10442.2	0.000442618	-0.210287	0.163908	5.06983
OG613	MSTRG.10443.1	9.83366e-05	-0.425948	0.0839791	3.08093
OG614	MSTRG.10443.2	7.5146e-07	-1.93417	0.085932	6.01773
OG615	MSTRG.10443.3	2.26264e-06	-1.91833	0.133402	7.61361
OG616	MSTRG.10444.1	6.13577e-05	0.0232906	0.282938	10.9165
OG617	MSTRG.10445.1	7.5146e-07	0.737396	0.0263455	1.93593
OG618	MSTRG.10446.1	3.86059e-05	-1.97415	0.00685017	0.278037
OG619	MSTRG.10447.1	6.81813e-07	0.105619	0.050178	4.53732
OG620	MSTRG.10447.2	NA	NA	NA	NA
OG621	MSTRG.10448.1	0.0067088	-0.595555	1.31987	27.4927
OG622	MSTRG.10448.2	0.00659104	-0.695288	0.685969	14.7998
OG623	MSTRG.10448.3	0.000470363	-0.688466	0.700864	21.751
OG624	MSTRG.10448.4	1.42762e-05	-1.75306	0.371459	16.7241
OG625	MSTRG.10449.1	1.14199e-06	0.329529	0.172673	10.9879
OG626	MSTRG.1045.1	NA	NA	NA	NA
OG627	MSTRG.10450.1	0.00134243	-1.35067	0.355365	9.97228
OG628	MSTRG.10451.1	0.000205263	-0.0479706	0.238736	8.04119
OG629	MSTRG.10451.10	0.000125079	-0.180656	0.0890742	3.18434
OG630	MSTRG.10451.11	0.518714	-1.36614	0.80078	7.46385
OG631	MSTRG.10451.12	0.000105901	-0.637076	0.734093	26.8956
OG632	MSTRG.10451.13	0.000214922	-0.836321	0.406418	13.7832
OG633	MSTRG.10451.14	0.00031557	-0.899127	0.436709	14.2923
OG634	MSTRG.10451.15	8.78258e-05	-0.708474	0.421299	15.8994
OG635	MSTRG.10451.16	9.862e-06	-0.536911	0.570467	26.9147
OG636	MSTRG.10451.17	0.000521449	-1.10233	0.580314	17.202
OG637	MSTRG.10451.18	9.14575e-07	-0.908626	0.128498	8.47279
OG638	MSTRG.10451.19	1.10968e-05	0.230675	0.0996099	4.64698
OG639	MSTRG.10451.2	1.31286e-05	-0.0877311	0.183286	8.35618
OG640	MSTRG.10451.20	6.85465e-07	-0.431412	0.196788	15.5329
OG641	MSTRG.10451.21	3.97662e-06	0.269988	0.439612	23.202
OG642	MSTRG.10451.22	1.13251e-05	0.0806024	0.373653	17.35
OG643	MSTRG.10451.23	7.17912e-05	-0.163465	0.141045	5.33159
OG644	MSTRG.10451.24	0.000100242	0.0731161	0.631514	23.1561
OG645	MSTRG.10451.25	1.79908e-05	-0.142783	0.608288	26.8503
OG646	MSTRG.10451.26	0.0289414	-0.675132	0.206147	3.50025
OG647	MSTRG.10451.27	7.1021e-05	-0.843988	0.247262	9.34769
OG648	MSTRG.10451.28	0.00686772	-1.61536	0.280071	6.77745
OG649	MSTRG.10451.29	0.000398237	-0.690938	0.20174	6.4064
OG650	MSTRG.10451.3	2.53794e-05	0.141581	0.078711	3.31884
OG651	MSTRG.10451.30	0.000154848	-0.279821	0.732027	25.6719
OG652	MSTRG.10451.31	5.15401e-05	-0.581808	0.339054	13.3687
OG653	MSTRG.10451.32	0.00272948	-1.10797	0.877861	21.686
OG654	MSTRG.10451.33	6.35545e-06	-1.47744	0.359483	17.9855
OG655	MSTRG.10451.34	0.050239	-0.799181	0.131386	1.87762
OG656	MSTRG.10451.35	0.00220871	-0.718387	0.565593	13.6573
OG657	MSTRG.10451.36	0.00373081	0.0555383	0.0528112	1.2016
OG658	MSTRG.10451.37	0.000221629	-0.951058	0.210142	7.02096
OG659	MSTRG.10451.38	4.00058e-06	-0.76534	0.363075	19.1514
OG660	MSTRG.10451.39	0.00978331	-0.756417	0.38546	8.97193
OG661	MSTRG.10451.4	0.000592853	0.389202	0.131756	4.03878
OG662	MSTRG.10451.40	0.0554144	-1.33607	0.713443	10.2084
OG663	MSTRG.10451.41	0.0101216	-0.836503	0.543326	11.2222
OG664	MSTRG.10451.42	2.60671e-05	-1.0012	0.311805	13.2419
OG665	MSTRG.10451.43	2.79825e-05	-1.28112	0.652511	27.7269
OG666	MSTRG.10451.44	1	-0.60038	0.250402	1.77528
OG667	MSTRG.10451.45	0.000501121	-1.4498	0.179833	5.48349
OG668	MSTRG.10451.46	2.36613e-05	-1.8483	0.164919	7.02976
OG669	MSTRG.10451.5	0.00254217	-0.410847	0.123718	3.20554
OG670	MSTRG.10451.6	1.31121e-06	-0.157335	0.24714	15.3322
OG671	MSTRG.10451.7	2.42952e-06	0.294749	0.405432	22.8219
OG672	MSTRG.10451.8	4.96829e-06	0.744204	0.465724	23.8077
OG673	MSTRG.10451.9	0.0370021	-0.139273	0.107859	1.84349
OG674	MSTRG.10452.1	0.0016026	-1.60536	0.0968909	2.61011
OG675	MSTRG.10453.1	0.0144118	-0.363996	0.172029	3.09788
OG676	MSTRG.10454.1	0.00453233	0.0979778	0.235527	5.00559
OG677	MSTRG.10454.2	0.0152131	0.389542	0.136697	2.48745
OG678	MSTRG.10454.3	0.18742	-0.914583	0.453175	4.93176
OG679	MSTRG.10454.4	7.1343e-05	-1.20169	0.276885	10.506
OG680	MSTRG.10454.5	0.14535	-0.265604	0.826121	9.16766
OG681	MSTRG.10454.6	0.0106545	-0.74614	0.744275	13.328
OG682	MSTRG.10454.7	0.671298	-0.42797	1.00021	8.9068
OG683	MSTRG.10454.8	0.684102	-0.537819	0.896759	7.7813
OG684	MSTRG.10454.9	0.0110225	-0.155347	0.216851	3.88855
OG685	MSTRG.10455.1	0.00891072	-0.228778	1.03622	18.9886
OG686	MSTRG.10456.1	0.0291	-0.86997	0.692549	10.2321
OG687	MSTRG.10456.2	0.0429492	-1.90793	0.122712	2.05285
OG688	MSTRG.10457.1	0.00178853	-1.32958	0.452251	11.137
OG689	MSTRG.10458.1	7.09007e-07	-0.698113	0.121744	9.36565
OG690	MSTRG.10459.1	1	-1.60571	0.37811	1.72474
OG691	MSTRG.1046.1	7.16596e-06	0.764648	0.0239365	1.18016
OG692	MSTRG.10460.1	0.00872929	-0.0496676	0.0433328	0.894365
OG693	MSTRG.10460.2	NA	NA	NA	NA
OG694	MSTRG.10461.1	0.00243327	-0.723246	0.0337723	0.842244
OG695	MSTRG.10462.1	1.31571e-06	0.317289	0.0344311	2.14302
OG696	MSTRG.10463.1	0.00133557	-1.22773	0.162868	4.37078
OG697	MSTRG.10464.1	1.21978e-06	0.601923	0.134268	8.50161
OG698	MSTRG.10465.1	0.000147045	0.418817	0.01094	0.379785
OG699	MSTRG.10468.1	0.000145563	-0.884836	0.138237	4.8405
OG700	MSTRG.10469.1	NA	NA	NA	NA
OG701	MSTRG.1047.1	0.00110571	0.64816	0.00772481	0.210701
OG702	MSTRG.10471.1	0.0038776	-1.45465	0.479227	10.882
OG703	MSTRG.10474.1	2.32102e-06	-1.6772	0.251349	14.1375
OG704	MSTRG.10477.1	2.68956e-06	-1.18734	0.230055	12.6201
OG705	MSTRG.10477.2	3.22216e-05	-0.222036	0.394573	16.3348
OG706	MSTRG.10478.1	2.77163e-06	-1.90407	0.18486	10.1978
OG707	MSTRG.1048.1	0.0183894	-0.10856	3.23088	57.2745
OG708	MSTRG.10480.1	9.68875e-07	-0.552443	0.167905	10.9459
OG709	MSTRG.10481.1	0.000419865	-0.94485	0.355365	11.2889
OG710	MSTRG.10482.1	0.029577	-1.27537	0.479395	8.04223
OG711	MSTRG.10483.1	7.00512e-06	-1.32438	0.313825	15.4872
OG712	MSTRG.10485.1	0.402787	-1.91241	0.074172	0.667446
OG713	MSTRG.10486.1	0.00589872	1.07827	0.0192277	0.392335
OG714	MSTRG.10487.1	0.000549227	-0.207956	0.0250002	0.742891
OG715	MSTRG.10487.2	0.00555705	0.197911	0.0480981	1.05035
OG716	MSTRG.10487.3	0.00580797	-0.0360917	0.0596905	1.36731
OG717	MSTRG.10488.1	0.168753	-1.05481	0.454771	4.91634
OG718	MSTRG.10489.1	2.246e-05	0.223142	0.0117585	0.506614
OG719	MSTRG.1049.1	0.00463455	0.348667	0.00417009	0.102417
OG720	MSTRG.10490.1	9.29743e-07	1.09704	0.0074633	0.494028
OG721	MSTRG.10491.1	7.5146e-07	0.87422	0.0142013	0.992447
OG722	MSTRG.10491.2	5.09653e-05	0.477517	0.0124524	0.489301
OG723	MSTRG.10492.1	7.5146e-07	0.455927	0.307114	21.8965
OG724	MSTRG.10493.1	0.000100182	0.213367	0.0127672	0.464029
OG725	MSTRG.10493.2	6.0104e-05	-1.04352	0.127841	4.93568
OG726	MSTRG.10494.1	0.00194937	-0.913882	0.686864	18.8212
OG727	MSTRG.10495.1	7.32813e-06	0.143071	0.0659973	3.21765
OG728	MSTRG.10496.1	1.55707e-06	0.921689	0.0253124	1.52577
OG729	MSTRG.10496.2	6.81813e-07	0.150735	0.0375163	3.00762
OG730	MSTRG.10497.1	0.000388218	-1.02841	0.183447	5.7689
OG731	MSTRG.10498.1	0.206556	-0.68867	0.0986243	1.00177
OG732	MSTRG.10499.1	0.421382	-0.70864	0.2994	2.87888
OG733	MSTRG.105.1	1.6013e-06	1.43109	0.0443713	2.66861
OG734	MSTRG.1050.1	8.72437e-06	0.133097	0.0302897	1.46009
OG735	MSTRG.1050.2	1	-0.987441	0.494095	3.75239
OG736	MSTRG.10500.1	3.16469e-05	-1.42826	0.37428	15.6363
OG737	MSTRG.10501.1	1.02456e-05	-0.79921	0.130614	6.13164
OG738	MSTRG.10502.1	0.000936871	-1.48874	0.234622	6.71613
OG739	MSTRG.10503.1	7.62172e-07	-0.598104	0.126751	8.73804
OG740	MSTRG.10504.1	6.65265e-06	-0.687369	0.146166	7.22381
OG741	MSTRG.10505.1	0.00609171	-1.25506	0.219546	4.87449
OG742	MSTRG.10506.1	5.68707e-06	-0.492154	0.321711	16.3315
OG743	MSTRG.10507.1	4.01192e-06	-0.432349	0.190878	10.1134
OG744	MSTRG.10508.1	7.66547e-06	-0.42516	0.320315	15.6193
OG745	MSTRG.10509.1	6.59234e-06	-0.699154	0.246923	12.4022
OG746	MSTRG.10509.2	0.000300583	-1.03235	0.270825	8.83353
OG747	MSTRG.1051.1	5.62645e-06	0.103976	0.0690573	3.50656
OG748	MSTRG.1051.2	1.18137e-06	0.0766206	0.0388021	2.46172
OG749	MSTRG.1051.3	2.16276e-05	-0.826928	0.329305	14.2582
OG750	MSTRG.1051.4	0.000876766	-1.91558	0.132515	3.71956
OG751	MSTRG.1051.5	0.000218504	-1.23356	0.804905	26.7151
OG752	MSTRG.10510.1	0.00401771	-0.81463	0.407636	9.01453
OG753	MSTRG.10511.1	9.22674e-07	-0.796151	0.125254	8.20678
OG754	MSTRG.10512.1	2.1763e-06	-0.504144	0.320315	18.3326
OG755	MSTRG.10512.2	0.109566	-1.49691	0.505925	6.66483
OG756	MSTRG.10513.1	0.00750498	-1.23619	0.485392	9.35442
OG757	MSTRG.10514.1	0.00532802	-0.982852	0.46465	10.4823
OG758	MSTRG.10515.1	0.00130536	-1.00022	0.779035	21.2758
OG759	MSTRG.10516.1	0.0940618	-1.42086	0.808904	9.44542
OG760	MSTRG.10516.2	0.00156439	-1.24967	0.708647	18.6691
OG761	MSTRG.10519.1	9.82085e-06	-1.67714	0.313825	14.9801
OG762	MSTRG.10521.1	0.00275124	0.00196143	0.101652	2.45399
OG763	MSTRG.10521.2	0.000876793	-1.92103	0.117416	3.26411
OG764	MSTRG.10522.1	0.0430358	-1.9014	0.138933	2.33079
OG765	MSTRG.10525.1	0.68258	-1.79255	0.416179	3.14573
OG766	MSTRG.10526.1	1.74777e-05	-0.700236	0.305268	13.4919
OG767	MSTRG.10527.1	0.000409075	-0.895072	0.250245	7.72834
OG768	MSTRG.10528.1	1.49965e-05	-0.932819	0.269425	12.2911
OG769	MSTRG.10529.1	4.59242e-05	-0.911666	0.189515	7.49173
OG770	MSTRG.10529.2	0.00075797	-1.81722	0.153652	4.57914
OG771	MSTRG.10530.1	2.24212e-05	-1.52848	0.324864	14.4042
OG772	MSTRG.10531.1	9.81344e-05	-1.55389	0.295048	10.8049
OG773	MSTRG.10531.2	0.0886502	-1.88985	0.0494778	0.584115
OG774	MSTRG.10532.1	0.427769	-1.81299	0.197008	2.16025
OG775	MSTRG.10533.1	1.73988e-06	-0.554928	0.609594	36.5957
OG776	MSTRG.10534.1	3.5608e-06	-1.24746	0.363486	19.6186
OG777	MSTRG.10535.1	0.000141805	-0.774002	0.310438	10.9037
OG778	MSTRG.10535.2	3.89725e-05	-0.838078	0.268281	10.8635
OG779	MSTRG.10535.3	5.37051e-06	-0.523059	0.20479	10.4424
OG780	MSTRG.10536.1	9.46225e-05	-1.40981	0.227609	8.34857
OG781	MSTRG.10536.2	0.00985976	-1.32603	0.226762	4.38489
OG782	MSTRG.10537.1	4.15296e-06	0.203644	0.0719101	3.79918
OG783	MSTRG.10537.2	0.00606992	-1.92899	0.0911605	2.03151
OG784	MSTRG.1054.1	1.3302e-05	-1.14308	0.163116	7.42803
OG785	MSTRG.10541.1	6.28938e-05	-0.402801	0.369247	14.1501
OG786	MSTRG.10542.1	1.7594e-05	-0.770618	0.388494	17.3152
OG787	MSTRG.10543.1	3.24735e-06	-1.82163	0.15363	8.37837
OG788	MSTRG.10544.1	7.70444e-06	-1.81123	0.243984	11.9086
OG789	MSTRG.10547.1	2.38718e-06	-0.80757	0.171158	9.73202
OG790	MSTRG.1055.1	6.81813e-07	-0.143134	0.0138459	1.29763
OG791	MSTRG.10550.1	0.000114537	-0.750154	0.184858	6.59997
OG792	MSTRG.10553.1	9.70106e-06	-0.719571	0.19404	9.20353
OG793	MSTRG.10554.1	1.19983e-06	-1.21091	0.348996	22.0598
OG794	MSTRG.10555.1	6.75833e-06	-1.26488	0.200545	9.91344
OG795	MSTRG.10556.1	5.48217e-06	-1.23927	0.243415	12.2706
OG796	MSTRG.10557.1	3.27754e-05	-1.57086	0.282321	11.7566
OG797	MSTRG.10558.1	2.23002e-06	-0.705207	1.28745	73.7903
OG798	MSTRG.10559.1	0.00310615	-1.4617	0.293229	7.24686
OG799	MSTRG.1056.1	6.66918e-06	0.129708	0.0275517	1.37333
OG800	MSTRG.10561.1	0.0650573	-1.71163	0.21843	3.29218
OG801	MSTRG.10562.1	0.000858168	-1.24108	0.26187	7.74611
OG802	MSTRG.10563.1	1.28526e-05	-1.09065	0.241088	11.1668
OG803	MSTRG.10564.1	0.000470729	0.395164	0.00489943	0.147867
OG804	MSTRG.10565.1	7.63934e-07	0.0788564	0.298865	20.7101
OG805	MSTRG.10565.2	8.37935e-07	-0.471905	0.388494	26.2233
OG806	MSTRG.10565.3	0.0234161	-0.223388	0.0548549	0.967365
OG807	MSTRG.10565.4	9.57813e-06	-0.600318	0.25936	12.5111
OG808	MSTRG.10565.5	8.5665e-05	-0.501938	0.394573	14.5732
OG809	MSTRG.10565.6	6.04106e-05	-0.225226	0.106422	4.11186
OG810	MSTRG.10566.1	5.48368e-05	-0.829488	0.326864	12.6858
OG811	MSTRG.10567.1	1.24256e-05	-0.0842716	0.0285082	1.31455
OG812	MSTRG.10567.2	1.97542e-05	-0.328642	0.0559295	2.43808
OG813	MSTRG.10568.1	0.000263712	-0.262485	0.0166726	0.548294
OG814	MSTRG.10569.1	0.000125909	-0.148521	0.01688	0.597916
OG815	MSTRG.10569.2	0.000797844	-0.818287	0.247886	7.32973
OG816	MSTRG.1057.1	0.375047	0.105893	0.12156	1.0689
OG817	MSTRG.1057.2	5.69857e-06	-0.60847	0.0724766	3.66038
OG818	MSTRG.1057.3	0.0517485	-0.555716	0.09383	1.37328
OG819	MSTRG.10570.1	4.39106e-06	-1.69769	0.342586	17.9174
OG820	MSTRG.10570.2	0.000416864	-0.213607	0.0706065	2.23043
OG821	MSTRG.10570.3	0.000603152	-1.71553	0.351583	10.6907
OG822	MSTRG.10570.4	6.56435e-05	0.12654	0.0514197	1.95703
OG823	MSTRG.10570.5	0.000260326	-0.105741	0.0970592	3.16189
OG824	MSTRG.10571.1	0.0875173	-0.87374	0.265489	3.61287
OG825	MSTRG.10572.1	0.000139174	-1.47398	0.446541	15.7065
OG826	MSTRG.10573.1	0.00154678	-1.57508	0.296656	7.66547
OG827	MSTRG.10574.1	0.000173977	-1.94631	0.0553812	1.9062
OG828	MSTRG.10575.1	0.000192425	-0.636522	0.0411143	1.40429
OG829	MSTRG.10576.1	1.01996e-06	0.158548	0.0278093	1.81125
OG830	MSTRG.10577.1	0.00445386	-0.955565	0.0444961	1.01538
OG831	MSTRG.10578.1	0.00451684	-1.61729	0.321095	6.93503
OG832	MSTRG.10579.1	3.83825e-06	0.31157	0.00654354	0.348658
OG833	MSTRG.10579.2	8.105e-06	0.104685	0.0232606	1.12943
OG834	MSTRG.10579.3	2.50022e-05	-0.229481	0.0392931	1.67263
OG835	MSTRG.10579.4	0.000327322	-0.465262	0.0301615	0.964325
OG836	MSTRG.10580.1	2.90744e-06	1.87706	0.0393517	2.163
OG837	MSTRG.10580.2	8.8123e-07	1.81234	0.145621	9.67015
OG838	MSTRG.10581.1	2.58162e-06	-0.496259	0.0663398	3.7418
OG839	MSTRG.10581.2	3.11426e-05	-1.73539	0.126944	5.28516
OG840	MSTRG.10583.1	0.000140072	-1.50582	0.268183	9.47218
OG841	MSTRG.10584.1	7.5146e-07	0.506462	0.0909861	6.68179
OG842	MSTRG.10585.1	0.00283617	0.0871907	0.0608073	1.49977
OG843	MSTRG.10585.2	1	-1.96913	0.131689	0.526639
OG844	MSTRG.10586.1	7.06142e-07	0.033286	0.248063	19.3546
OG845	MSTRG.10586.2	7.5146e-07	0.0533764	0.248134	17.2852
OG846	MSTRG.10587.1	2.65326e-05	-0.330415	0.118774	5.03823
OG847	MSTRG.10587.2	0.001434	-0.33238	0.10011	2.64986
OG848	MSTRG.10587.3	1.0268e-05	-0.319961	0.123201	5.77875
OG849	MSTRG.10588.1	7.5146e-07	0.349207	0.0454074	3.18006
OG850	MSTRG.10589.1	2.63068e-05	0.110355	0.0059858	0.252709
OG851	MSTRG.1059.1	2.02275e-05	-0.0232765	0.0250085	1.09214
OG852	MSTRG.10590.1	2.62381e-05	-1.56726	0.285741	12.1363
OG853	MSTRG.10591.1	3.69524e-05	0.503435	0.0034597	0.141549
OG854	MSTRG.10592.1	2.3126e-06	-0.508793	0.197176	11.3604
OG855	MSTRG.10592.2	2.51206e-05	-0.367779	0.123394	5.2782
OG856	MSTRG.10592.3	0.000293613	-1.6026	0.355365	11.6709
OG857	MSTRG.10592.4	1.04669e-05	-0.20848	0.0371842	1.74599
OG858	MSTRG.10593.1	1.31085e-06	0.811009	0.13845	8.59858
OG859	MSTRG.10593.2	7.5146e-07	-1.96335	0.0269911	1.86544
OG860	MSTRG.10594.1	1.51881e-06	-1.98715	0.00330473	0.200203
OG861	MSTRG.10595.1	5.94626e-05	-1.90278	0.0934761	3.61807
OG862	MSTRG.10596.1	0.00207188	-1.7815	0.220962	5.59989
OG863	MSTRG.10597.1	6.05504e-05	0.537409	0.0070038	0.271009
OG864	MSTRG.10598.1	0.00255675	-0.102551	0.00673234	0.170592
OG865	MSTRG.10599.1	1.78684e-05	-0.383477	0.0599428	2.64448
OG866	MSTRG.10599.2	4.78852e-05	-1.94784	0.0267637	1.05694
OG867	MSTRG.10599.3	0.00411946	-1.60645	0.227084	5.53984
OG868	MSTRG.10599.4	0.00329755	-1.6671	0.148346	3.54489
OG869	MSTRG.10599.5	2.77163e-06	-1.96353	0.0265774	1.47602
OG870	MSTRG.10600.1	9.93946e-05	-1.41585	0.325469	12.0355
OG871	MSTRG.10601.1	5.92946e-05	0.657818	0.0490184	1.88452
OG872	MSTRG.10602.1	0.000281311	-0.147086	0.647328	21.3769
OG873	MSTRG.10602.2	1.91193e-05	-0.729017	0.458102	20.1306
OG874	MSTRG.10602.3	5.59067e-05	-1.35672	0.921627	36.0769
OG875	MSTRG.10602.4	1.00159e-05	-1.50876	0.823461	39.153
OG876	MSTRG.10602.5	1.11553e-05	-1.25016	0.76287	36.054
OG877	MSTRG.10602.6	6.26608e-06	-1.39335	0.553115	27.3941
OG878	MSTRG.10602.7	4.15067e-05	-1.80384	0.168832	6.79261
OG879	MSTRG.10603.1	7.5146e-07	-0.901431	0.147564	10.5059
OG880	MSTRG.10604.1	0.00301985	-1.1675	0.148988	3.83245
OG881	MSTRG.10604.2	1.4571e-05	-0.711433	0.0523717	2.36271
OG882	MSTRG.10605.1	1.03262e-06	0.264711	0.310764	19.7497
OG883	MSTRG.10606.1	0.000308068	-0.167869	0.0719565	2.34075
OG884	MSTRG.10606.2	7.36814e-05	-1.31403	0.369247	13.9432
OG885	MSTRG.10607.1	1	0.843572	0.0149037	0.0992514
OG886	MSTRG.10608.1	7.5146e-07	0.241396	0.301595	21.3055
OG887	MSTRG.10609.1	4.59494e-05	1.22389	0.00622987	0.247191
OG888	MSTRG.10610.1	7.04572e-07	0.0934528	0.0300008	2.31725
OG889	MSTRG.10611.1	7.61423e-07	0.953136	0.0384707	2.65752
OG890	MSTRG.10612.1	9.45294e-07	0.456012	0.00908516	0.598557
OG891	MSTRG.10612.2	9.82085e-06	-1.89756	0.209378	9.9112
OG892	MSTRG.10613.1	4.03308e-05	-0.664812	0.135255	5.43709
OG893	MSTRG.10613.2	0.000108015	0.615106	0.0105931	0.385248
OG894	MSTRG.10614.1	0.00984575	0.71052	0.00876744	0.20509
OG895	MSTRG.10615.1	7.5146e-07	0.2971	0.123774	8.71183
OG896	MSTRG.10616.1	1.15216e-06	-1.81043	0.159712	10.193
OG897	MSTRG.10617.1	1.913e-06	1.29297	0.0489096	2.84876
OG898	MSTRG.10618.1	0.000590665	0.51493	0.00633126	0.193691
OG899	MSTRG.10619.1	0.059688	1.15204	0.00768299	0.0999063
OG900	MSTRG.1062.1	7.48067e-07	-0.00246102	0.0518576	3.83731
OG901	MSTRG.10620.1	4.0546e-06	-0.0226074	0.020038	1.05912
OG902	MSTRG.10620.2	3.61921e-06	-1.06882	0.270399	14.3502
OG903	MSTRG.10620.3	0.00019599	-1.66103	0.0634576	2.14363
OG904	MSTRG.10620.4	0.00299806	-1.96733	0.00922644	0.213303
OG905	MSTRG.10620.5	NA	NA	NA	NA
OG906	MSTRG.10621.1	0.0266023	0.320361	0.00334257	0.0533875
OG907	MSTRG.10622.1	1.41252e-05	-0.113601	0.00615153	0.279293
OG908	MSTRG.10623.1	1.12519e-06	0.656578	0.00384632	0.245861
OG909	MSTRG.10624.1	6.3191e-05	0.605122	0.038473	1.47975
OG910	MSTRG.10625.1	7.72666e-07	-0.298685	0.035833	2.46544
OG911	MSTRG.10625.2	3.04498e-05	-1.8416	0.0988231	4.12719
OG912	MSTRG.10625.3	0.000260103	-1.90073	0.088771	2.84758
OG913	MSTRG.10626.1	7.53637e-05	-1.68036	0.215587	8.09239
OG914	MSTRG.10627.1	0.000925103	-1.6237	0.204941	5.82657
OG915	MSTRG.10628.1	4.84019e-06	-0.659875	0.197273	10.1491
OG916	MSTRG.10629.1	0.00181612	-0.905188	0.251995	6.15681
OG917	MSTRG.1063.1	7.5146e-07	-1.75839	0.286439	20.1838
OG918	MSTRG.10630.1	0.447611	0.173563	0.00651914	0.0635892
OG919	MSTRG.10631.1	2.72797e-06	-1.22786	0.0773599	4.3128
OG920	MSTRG.10631.2	0.0692663	-1.8898	0.0657915	0.934286
OG921	MSTRG.10631.3	NA	NA	NA	NA
OG922	MSTRG.10631.4	0.00905857	-1.85966	0.0604751	1.25529
OG923	MSTRG.10632.1	0.0135254	-0.321148	0.0251463	0.503377
OG924	MSTRG.10633.1	0.0157546	-1.3794	0.58513	10.2771
OG925	MSTRG.10634.1	0.231599	1.60442	0.0542981	0.640492
OG926	MSTRG.10635.1	7.5146e-07	0.96778	0.0393729	2.80813
OG927	MSTRG.10636.1	7.5146e-07	-1.98594	0.00153938	0.110453
OG928	MSTRG.10637.1	5.15486e-06	-0.943992	0.382834	19.71
OG929	MSTRG.10638.1	3.32129e-06	-1.08205	0.313825	17.0298
OG930	MSTRG.10639.1	0.01544	-0.183264	0.124697	2.12366
OG931	MSTRG.1064.1	4.53406e-06	0.587162	0.0123752	0.644332
OG932	MSTRG.1064.2	7.63448e-05	0.519026	0.0113966	0.428801
OG933	MSTRG.1064.3	6.81813e-07	0.0773953	0.388494	33.0452
OG934	MSTRG.1064.4	0.000152239	-1.08286	0.233419	8.09005
OG935	MSTRG.1064.5	2.94464e-06	0.161432	0.151324	8.30006
OG936	MSTRG.10640.1	1	0.804894	0.036982	0.279165
OG937	MSTRG.10641.1	0.0043858	-0.784162	0.0669457	1.54666
OG938	MSTRG.10642.1	4.51468e-05	0.41252	0.00376244	0.149015
OG939	MSTRG.10643.1	5.89016e-06	-0.290974	0.183572	9.27951
OG940	MSTRG.10645.1	7.5146e-07	0.866152	0.00675496	0.468607
OG941	MSTRG.10646.1	7.5146e-07	-0.328937	0.153232	11.2657
OG942	MSTRG.10646.2	1	-1.60907	0.343677	0.860213
OG943	MSTRG.10649.1	1.63153e-06	0.0124513	0.209449	12.7869
OG944	MSTRG.1065.1	9.91123e-06	-0.262431	0.178934	8.42722
OG945	MSTRG.10651.1	0.00822968	-1.64853	0.389406	8.91764
OG946	MSTRG.10653.1	7.5146e-07	1.16982	0.523128	36.9467
OG947	MSTRG.10654.1	3.7711e-06	-0.950864	0.246196	13.1415
OG948	MSTRG.10655.1	7.88976e-06	-0.0844441	0.421145	20.2893
OG949	MSTRG.10655.2	0.000165114	-0.59857	0.58744	20.3948
OG950	MSTRG.10655.3	1.25706e-05	-1.82973	0.277533	12.555
OG951	MSTRG.10656.1	0.00296987	1.33268	0.00370203	0.0864092
OG952	MSTRG.10657.1	4.14965e-06	0.179664	0.0762453	4.01004
OG953	MSTRG.10658.1	9.31384e-07	1.21311	0.610968	40.9528
OG954	MSTRG.10659.1	1.37052e-05	0.147258	0.00469831	0.21368
OG955	MSTRG.1066.1	2.49081e-06	0.740279	0.020427	1.14991
OG956	MSTRG.10661.1	1.42033e-06	-1.78078	0.227308	13.9817
OG957	MSTRG.10662.1	0.00494111	0.139332	1.50591	33.8642
OG958	MSTRG.10662.2	3.07623e-05	-1.81673	0.329305	13.7047
OG959	MSTRG.10662.3	0.000178094	-1.8668	0.355365	12.2361
OG960	MSTRG.10663.1	4.24572e-06	0.589188	0.0149809	0.787125
OG961	MSTRG.10664.1	3.71687e-05	1.4335	0.00328595	0.133499
OG962	MSTRG.10665.1	0.0518188	-0.372362	0.611873	8.66694
OG963	MSTRG.10665.2	0.00110821	-0.664816	0.469447	13.279
OG964	MSTRG.10665.3	3.50706e-06	-1.72762	0.320315	17.2128
OG965	MSTRG.10665.4	1.38452e-06	-1.4801	0.555981	34.2604
OG966	MSTRG.10666.1	1.47826e-06	1.20037	0.00502844	0.306005
OG967	MSTRG.10667.1	2.26264e-06	-1.96639	0.0226051	1.28922
OG968	MSTRG.1067.1	2.16875e-06	-1.25616	0.147241	8.45918
OG969	MSTRG.1067.2	2.26264e-06	-1.9705	0.0174177	0.993303
OG970	MSTRG.1067.3	2.97814e-05	-1.96535	0.0234844	0.977648
OG971	MSTRG.10670.1	3.06722e-05	-1.80956	0.231058	9.63014
OG972	MSTRG.10672.1	0.00640391	0.232281	0.444406	10.0291
OG973	MSTRG.10673.1	7.84228e-07	1.256	0.0135828	0.930284
OG974	MSTRG.10674.1	7.5146e-07	0.423666	0.00417097	0.289262
OG975	MSTRG.10676.1	3.43501e-05	-0.610893	0.121511	4.94075
OG976	MSTRG.10677.1	9.26245e-06	-0.72083	0.127236	6.08494
OG977	MSTRG.10679.1	0.534975	0.683624	1.24751	12.459
OG978	MSTRG.1068.1	0.000304589	-1.35033	0.140389	4.59248
OG979	MSTRG.10680.1	3.2514e-06	0.257915	0.0239774	1.30045
OG980	MSTRG.10681.1	2.07992e-06	1.42614	0.00536186	0.309936
OG981	MSTRG.10681.2	4.88556e-05	0.229378	0.0356715	1.41044
OG982	MSTRG.10682.1	1.14479e-05	0.368191	0.0264879	1.23184
OG983	MSTRG.10682.2	0.00758844	-1.36766	0.457667	9.60981
OG984	MSTRG.10682.3	0.0012989	-1.79335	0.292992	7.42021
OG985	MSTRG.10683.1	1.35629e-05	0.610771	0.0817778	3.73985
OG986	MSTRG.10683.2	6.31949e-06	-1.18109	0.585914	29.1711
OG987	MSTRG.10683.3	4.40136e-06	-1.22861	0.506428	26.413
OG988	MSTRG.10683.4	1.6284e-05	-0.646569	0.955084	43.0286
OG989	MSTRG.10683.5	4.32359e-06	-1.11281	0.521403	27.0871
OG990	MSTRG.10684.1	0.00014488	-0.508762	0.355365	12.532
OG991	MSTRG.10684.2	0.000107571	-1.20844	0.453216	16.5053
OG992	MSTRG.10684.3	3.28298e-05	-1.33177	0.674227	27.7304
OG993	MSTRG.10684.4	4.4458e-05	-1.20669	0.661838	26.5059
OG994	MSTRG.10684.5	0.000416152	-1.37778	0.707887	22.2166
OG995	MSTRG.10684.6	0.00275328	-1.57301	0.620654	14.8372
OG996	MSTRG.10684.7	8.61776e-05	-0.625195	0.252018	9.2415
OG997	MSTRG.10685.1	4.36191e-05	-0.521811	0.363075	14.4856
OG998	MSTRG.10686.1	6.10318e-06	0.0348128	0.369306	18.7956
OG999	MSTRG.10686.2	0.0421719	-0.530349	1.33312	18.2114
OG1000	MSTRG.10686.3	0.537831	-1.26902	0.906099	7.56024
OG1001	MSTRG.10686.4	1	-1.22931	0.631054	2.20522
OG1002	MSTRG.10686.5	7.5146e-07	0.555693	0.332837	23.9685
OG1003	MSTRG.10686.6	7.02196e-07	0.292299	0.276885	21.4105
OG1004	MSTRG.10687.1	1.17459e-05	-0.0120798	0.213483	9.87565
OG1005	MSTRG.10687.2	0.0899228	-1.49379	0.228537	2.79651
OG1006	MSTRG.10688.1	3.70069e-05	-0.343812	0.0756824	3.09801
OG1007	MSTRG.10689.1	6.10084e-05	-1.15973	0.252692	10.031
OG1008	MSTRG.1069.1	0.000160474	-1.40731	0.134621	4.68908
OG1009	MSTRG.1069.2	NA	NA	NA	NA
OG1010	MSTRG.10690.1	NA	NA	NA	NA
OG1011	MSTRG.10690.2	NA	NA	NA	NA
OG1012	MSTRG.10690.3	NA	NA	NA	NA
OG1013	MSTRG.10690.4	NA	NA	NA	NA
OG1014	MSTRG.10690.5	NA	NA	NA	NA
OG1015	MSTRG.10690.6	NA	NA	NA	NA
OG1016	MSTRG.10690.7	NA	NA	NA	NA
OG1017	MSTRG.10690.8	NA	NA	NA	NA
OG1018	MSTRG.10690.9	4.04739e-06	-1.84798	0.0666554	3.50925
OG1019	MSTRG.10691.1	8.50617e-07	-1.86872	0.23151	15.4973
OG1020	MSTRG.10691.2	9.80221e-06	-1.97072	0.0167999	0.796535
OG1021	MSTRG.10691.3	NA	NA	NA	NA
OG1022	MSTRG.10691.4	0.0443605	-1.94284	0.0202837	0.350488
OG1023	MSTRG.10691.5	8.83288e-05	-1.9092	0.0394263	1.46072
OG1024	MSTRG.10691.6	8.18392e-05	-1.88346	0.0573277	2.13608
OG1025	MSTRG.10692.1	NA	NA	NA	NA
OG1026	MSTRG.10692.2	0.0135235	-1.99956	6.41185e-06	9.63087e-05
OG1027	MSTRG.10692.3	NA	NA	NA	NA
OG1028	MSTRG.10693.1	0.00715406	-1.96919	0.0150534	0.305862
OG1029	MSTRG.10693.2	NA	NA	NA	NA
OG1030	MSTRG.10694.1	4.98528e-06	-1.92862	0.0540826	2.78259
OG1031	MSTRG.10695.1	4.27722e-05	-1.92924	0.0473216	1.89147
OG1032	MSTRG.10696.1	3.23109e-05	-1.93382	0.04131	1.70994
OG1033	MSTRG.10697.1	0.0631711	-0.189881	0.0425112	0.539039
OG1034	MSTRG.10699.1	0.0156205	-1.46163	0.071977	1.42769
OG1035	MSTRG.10699.2	0.00339955	-1.34677	0.0730374	1.76813
OG1036	MSTRG.10699.3	0.118242	0.470966	0.00631612	0.0845639
OG1037	MSTRG.107.1	0.000236942	-0.819484	0.0763266	2.55164
OG1038	MSTRG.1070.1	0.0210723	0.556364	0.0147172	0.268031
OG1039	MSTRG.1070.2	1.25666e-06	0.0527261	0.0687637	4.29915
OG1040	MSTRG.10700.1	0.0013387	1.0514	0.00778006	0.217997
OG1041	MSTRG.10701.1	0.000393638	0.874963	0.00807081	0.257037
OG1042	MSTRG.10702.1	0.00016071	0.718463	0.00894448	0.311925
OG1043	MSTRG.10703.1	9.54593e-05	-1.84492	0.147908	5.39345
OG1044	MSTRG.10704.1	8.06509e-06	-0.222503	0.217998	10.4858
OG1045	MSTRG.10705.1	6.81813e-07	2.14604	0.14549	12.0228
OG1046	MSTRG.10707.1	7.49448e-07	-0.433726	0.214462	15.7003
OG1047	MSTRG.10707.2	NA	NA	NA	NA
OG1048	MSTRG.10708.1	6.81813e-07	0.740463	0.134157	11.4529
OG1049	MSTRG.10709.1	7.02478e-07	1.38527	0.0674428	5.2138
OG1050	MSTRG.1071.1	2.04423e-05	1.08693	0.000940798	0.0409576
OG1051	MSTRG.10710.1	4.28665e-06	0.447645	0.0663432	3.47343
OG1052	MSTRG.10710.2	0.402787	-1.88944	0.118298	1.06389
OG1053	MSTRG.10711.1	6.81813e-07	0.685885	0.00625385	0.551057
OG1054	MSTRG.10712.1	1.70969e-05	0.590998	0.00572623	0.254215
OG1055	MSTRG.10713.1	7.48067e-07	-1.53882	0.178622	13.0465
OG1056	MSTRG.10715.1	0.00241464	-0.989142	0.379953	9.68823
OG1057	MSTRG.10715.2	0.000491027	-1.5886	0.48526	15.0435
OG1058	MSTRG.10716.1	7.5146e-07	-1.90304	0.187182	13.0568
OG1059	MSTRG.10716.2	0.00211416	-1.64636	0.345025	8.94787
OG1060	MSTRG.10717.1	6.01591e-06	-0.000757311	0.0846654	4.2794
OG1061	MSTRG.10717.2	0.000443286	-0.0371391	0.051519	1.61647
OG1062	MSTRG.10717.3	3.89859e-05	-0.963592	0.0455924	1.86465
OG1063	MSTRG.10717.4	4.0497e-05	-1.29341	0.235918	9.53643
OG1064	MSTRG.10717.5	6.41495e-05	-1.17015	0.287249	11.0345
OG1065	MSTRG.10717.6	0.000168306	-0.174033	0.043678	1.51517
OG1066	MSTRG.10718.1	0.00364751	1.3962	0.0463203	1.05728
OG1067	MSTRG.10718.2	7.5146e-07	1.15711	0.523128	36.904
OG1068	MSTRG.10718.3	7.5146e-07	1.10555	0.501202	35.6304
OG1069	MSTRG.10718.4	0.00573253	-1.07766	0.971116	23.4102
OG1070	MSTRG.10718.5	6.81813e-07	0.628107	0.388494	32.1237
OG1071	MSTRG.10718.6	1.83931e-05	1.21686	0.0191621	0.844622
OG1072	MSTRG.10719.1	1.39234e-05	-1.49798	0.298865	13.6359
OG1073	MSTRG.1072.1	0.00130381	0.133406	0.029959	0.777519
OG1074	MSTRG.1072.2	7.5146e-07	0.236267	0.265382	19.2328
OG1075	MSTRG.1072.3	7.5146e-07	-0.513936	0.160564	11.5137
OG1076	MSTRG.1072.4	1.2984e-06	0.1046	0.284483	17.7626
OG1077	MSTRG.10720.1	7.56883e-07	1.25919	0.0481627	3.33354
OG1078	MSTRG.10721.1	5.17143e-06	0.0856639	0.0680347	3.4709
OG1079	MSTRG.10723.1	9.98303e-06	-0.401693	0.290763	13.8714
OG1080	MSTRG.10724.1	8.71177e-06	0.462243	0.00921622	0.44299
OG1081	MSTRG.10725.1	0.00316599	0.539031	0.00683611	0.155482
OG1082	MSTRG.10725.2	2.21948e-06	-1.40729	0.703223	41.3127
OG1083	MSTRG.10725.3	0.000173977	-1.9095	0.157797	5.41715
OG1084	MSTRG.10726.1	2.77163e-06	0.298507	0.101792	5.66041
OG1085	MSTRG.10727.1	6.81813e-07	0.948892	0.00932948	0.802745
OG1086	MSTRG.1073.1	9.93385e-07	0.333021	0.0418037	2.72692
OG1087	MSTRG.10731.1	0.0169191	-0.327431	0.0886919	1.78065
OG1088	MSTRG.10732.1	7.83875e-07	-1.8113	0.265382	18.1552
OG1089	MSTRG.10732.2	5.42556e-06	-0.0437799	0.0470376	2.40352
OG1090	MSTRG.10733.1	0.000265129	-0.166531	0.0536727	1.77139
OG1091	MSTRG.10734.1	1.01679e-05	0.602938	0.0923022	4.37459
OG1092	MSTRG.10734.10	3.05539e-06	-0.391361	0.059315	3.2363
OG1093	MSTRG.10734.11	6.38937e-06	-0.912583	0.393985	19.591
OG1094	MSTRG.10734.12	8.26888e-07	-0.171012	0.307114	20.7507
OG1095	MSTRG.10734.2	2.45761e-05	-0.343479	0.0560622	2.38712
OG1096	MSTRG.10734.3	8.78153e-06	-0.211927	0.0779472	3.70997
OG1097	MSTRG.10734.4	6.4542e-06	-0.600396	0.166058	8.319
OG1098	MSTRG.10734.5	8.18301e-06	-0.419075	0.0893639	4.341
OG1099	MSTRG.10734.6	0.00205698	-0.513175	0.0420341	1.12857
OG1100	MSTRG.10734.7	3.09338e-05	-0.61802	0.0575535	2.39345
OG1101	MSTRG.10734.8	6.81813e-07	-0.330237	0.0926086	7.59437
OG1102	MSTRG.10734.9	7.48067e-07	-0.0559105	0.0975161	7.19196
OG1103	MSTRG.10735.1	7.45649e-07	0.054229	0.232115	17.2844
OG1104	MSTRG.10735.2	7.02196e-07	-0.401259	0.158569	12.1815
OG1105	MSTRG.10735.3	2.06087e-06	-0.430558	0.200636	11.4909
OG1106	MSTRG.10736.1	6.85465e-07	-0.333055	0.195536	15.3451
OG1107	MSTRG.10736.2	7.5146e-07	-0.374738	0.179374	13.1231
OG1108	MSTRG.10736.3	7.5146e-07	-0.669103	0.133948	9.34408
OG1109	MSTRG.10737.1	1.02431e-06	-0.494254	0.0342643	2.22668
OG1110	MSTRG.10738.1	0.00283172	-1.68892	0.325571	8.05804
OG1111	MSTRG.10739.1	1.18852e-05	0.718517	0.0340974	1.57512
OG1112	MSTRG.1074.1	0.000120591	1.85255	0.0101385	0.364348
OG1113	MSTRG.10740.1	4.36391e-05	-0.0432931	0.020391	0.815593
OG1114	MSTRG.10740.2	9.25867e-05	-1.94903	0.0506238	1.8608
OG1115	MSTRG.10740.3	0.0215647	-0.862887	0.234472	4.27478
OG1116	MSTRG.10740.4	0.0203111	-0.882223	0.337398	6.45468
OG1117	MSTRG.10741.1	0.000618435	0.93876	0.00775588	0.22412
OG1118	MSTRG.10742.1	0.0021369	-1.9441	0.0457059	1.13271
OG1119	MSTRG.10744.1	0.00031607	-1.78086	0.153272	4.93218
OG1120	MSTRG.10745.1	0.000252613	-1.61552	0.288722	9.59588
OG1121	MSTRG.10746.1	7.12285e-07	-0.789265	0.0526808	4.02112
OG1122	MSTRG.10747.1	0.00413136	0.0927993	0.00511566	0.119133
OG1123	MSTRG.10747.2	5.28142e-05	-0.101605	0.0178391	0.698484
OG1124	MSTRG.10748.1	0.000282143	-0.744927	0.032716	1.07628
OG1125	MSTRG.10749.1	2.77163e-06	-0.0237844	0.00575444	0.319558
OG1126	MSTRG.1075.1	0.000486611	-1.43643	0.104045	3.12497
OG1127	MSTRG.1075.2	0.000791897	-1.95378	0.0126719	0.367754
OG1128	MSTRG.10750.1	0.00278325	-0.17141	0.0215772	0.518246
OG1129	MSTRG.10750.2	0.0479355	-0.919162	0.252085	4.03468
OG1130	MSTRG.10751.1	2.70773e-05	0.0627765	0.0166761	0.702725
OG1131	MSTRG.10752.1	0.00266201	0.388311	0.00638058	0.155754
OG1132	MSTRG.10753.1	0.000355885	0.509132	0.00833889	0.267702
OG1133	MSTRG.10754.1	7.0215e-06	2.71801	0.150201	7.3853
OG1134	MSTRG.10755.1	2.05194e-05	0.0210918	0.0080416	0.350048
OG1135	MSTRG.10755.2	0.000468434	-1.94018	0.0342218	1.06039
OG1136	MSTRG.10756.1	4.35821e-05	0.384933	0.00522244	0.208559
OG1137	MSTRG.10757.1	0.0673637	0.317071	0.0585228	0.776794
OG1138	MSTRG.10757.2	1.21212e-06	-0.15645	0.273822	17.2635
OG1139	MSTRG.10758.1	0.00479668	0.466261	0.0127428	0.300111
OG1140	MSTRG.10758.2	0.00319615	0.379023	0.0150355	0.346579
OG1141	MSTRG.10759.1	2.98521e-06	0.954819	0.00584736	0.320476
OG1142	MSTRG.1076.1	5.19287e-05	0.915795	0.0188885	0.741551
OG1143	MSTRG.10760.1	2.65766e-06	0.184885	0.019039	1.06281
OG1144	MSTRG.10761.1	0.00447672	0.397869	0.0121105	0.290372
OG1145	MSTRG.10761.2	1.51881e-06	-1.9674	0.0212186	1.28871
OG1146	MSTRG.10762.1	3.27594e-05	-1.89087	0.115377	4.7539
OG1147	MSTRG.10762.2	5.18392e-05	-1.9971	9.54825e-05	0.00375303
OG1148	MSTRG.10765.1	1.36303e-05	-0.0285667	0.0355628	1.62038
OG1149	MSTRG.10765.2	0.000738715	-0.75968	0.311217	9.33675
OG1150	MSTRG.10765.3	1.00152e-05	-0.424496	0.0773402	3.62993
OG1151	MSTRG.10765.4	0.102544	-1.70909	0.174533	2.00381
OG1152	MSTRG.10766.1	0.000160104	-1.63249	0.204838	7.12059
OG1153	MSTRG.10768.1	1.23581e-06	0.196812	0.0426637	2.69266
OG1154	MSTRG.10769.1	0.0226491	1.72319	0.0149911	0.255203
OG1155	MSTRG.1077.1	0.00394831	-0.503342	0.0648779	1.55342
OG1156	MSTRG.1077.2	0.00013351	-1.68259	0.140838	4.99295
OG1157	MSTRG.1077.3	8.37655e-06	-1.92076	0.0659994	3.16468
OG1158	MSTRG.1077.4	4.37008e-05	-1.68642	0.157352	6.27906
OG1159	MSTRG.10770.1	1.55935e-06	-0.426723	0.130676	7.8564
OG1160	MSTRG.10771.1	1.9815e-06	-0.494544	0.0213614	1.23949
OG1161	MSTRG.10772.1	7.12285e-07	0.682389	0.0292347	2.23476
OG1162	MSTRG.10773.1	5.20427e-06	-0.0166354	0.251487	12.8011
OG1163	MSTRG.10774.1	1.19391e-06	-1.53239	0.380345	24.0126
OG1164	MSTRG.10775.1	7.5146e-07	0.117913	0.00923437	0.67288
OG1165	MSTRG.10776.1	0.000379966	0.156209	0.0368356	1.15387
OG1166	MSTRG.10777.1	9.16269e-05	0.771457	0.00703555	0.259424
OG1167	MSTRG.10778.1	0.00926738	-0.534397	0.280988	5.93595
OG1168	MSTRG.10779.1	0.107832	-1.92874	0.0558254	0.692967
OG1169	MSTRG.1078.1	0.0306689	0.168205	0.0093096	0.147231
OG1170	MSTRG.10781.1	7.70773e-05	0.607755	0.0133625	0.50291
OG1171	MSTRG.10784.1	3.01918e-05	0.0631028	0.0141144	0.587921
OG1172	MSTRG.10785.1	1.68869e-05	-0.242519	0.195103	8.74411
OG1173	MSTRG.10785.2	7.21452e-05	-1.20887	0.339919	12.9257
OG1174	MSTRG.10786.1	9.74701e-06	-0.927095	0.294508	13.8793
OG1175	MSTRG.10787.1	7.5146e-07	-1.00447	0.197999	14.3342
OG1176	MSTRG.10787.2	7.5146e-07	-1.97781	0.00986373	0.683899
OG1177	MSTRG.10789.1	0.000161584	-1.58033	0.237923	8.29612
OG1178	MSTRG.1079.1	1.41746e-05	-0.0751404	0.0173031	0.78636
OG1179	MSTRG.1079.2	8.34614e-05	-1.86422	0.172192	6.44492
OG1180	MSTRG.1079.3	1.18953e-05	-1.84148	0.153206	7.07631
OG1181	MSTRG.10790.1	0.00673243	-1.26294	0.48737	10.0403
OG1182	MSTRG.10791.1	0.00152497	-1.35995	0.31615	8.14032
OG1183	MSTRG.10793.1	6.81813e-07	-0.43037	0.211289	17.6286
OG1184	MSTRG.10794.1	0.000574662	-1.9244	0.0528917	1.59662
OG1185	MSTRG.10794.2	0.000276095	-1.24873	0.254214	8.39255
OG1186	MSTRG.10795.1	0.000597331	-1.4089	0.25126	7.43018
OG1187	MSTRG.10796.1	0.00119669	-1.50638	0.456139	12.1074
OG1188	MSTRG.10797.1	0.000876766	-1.93172	0.0870338	2.4412
OG1189	MSTRG.10798.1	6.81813e-07	-0.859514	0.40581	34.4806
OG1190	MSTRG.10799.1	0.000493784	-1.07279	0.210577	6.15609
OG1191	MSTRG.1080.1	5.16861e-06	-1.77326	0.177189	9.10745
OG1192	MSTRG.10800.1	1.34401e-05	-0.239378	0.0687116	3.1405
OG1193	MSTRG.10802.1	0.0165968	-1.65249	0.19939	3.78943
OG1194	MSTRG.10803.1	0.00681943	-1.04868	0.133747	2.96781
OG1195	MSTRG.10804.1	0.000410769	-1.45486	0.216991	6.66787
OG1196	MSTRG.10806.1	0.0040713	-0.62213	0.196894	4.73
OG1197	MSTRG.10806.2	2.46943e-06	-0.455499	0.173715	9.83594
OG1198	MSTRG.10806.3	0.000855852	-1.85501	0.132231	3.64038
OG1199	MSTRG.10806.4	0.000378999	-1.0534	0.310163	9.87406
OG1200	MSTRG.10807.1	0.000544671	-0.199234	0.643512	19.6276
OG1201	MSTRG.10807.2	0.0556001	-1.28985	0.881778	12.6259
OG1202	MSTRG.10807.3	1.63947e-06	-1.76725	0.248317	14.9767
OG1203	MSTRG.10807.4	0.00808408	-0.673325	0.904905	17.106
OG1204	MSTRG.10807.5	0.000346187	-0.528538	0.88992	28.6214
OG1205	MSTRG.10807.6	0.015821	-1.22996	0.831168	13.553
OG1206	MSTRG.10807.7	0.000179922	-0.0817119	0.75651	25.8466
OG1207	MSTRG.10807.8	5.89795e-05	-0.274667	0.587629	22.841
OG1208	MSTRG.10808.1	1.74018e-06	-1.67719	0.222898	13.2218
OG1209	MSTRG.10809.1	4.3006e-05	-0.454397	0.0711455	2.85863
OG1210	MSTRG.10809.2	0.0234574	-0.270754	0.0352768	0.62321
OG1211	MSTRG.1081.1	0.215414	-1.89399	0.0557542	0.533387
OG1212	MSTRG.10810.1	0.152643	-1.60151	0.338416	4.64268
OG1213	MSTRG.10811.1	0.00392078	-0.779735	0.904216	18.9668
OG1214	MSTRG.10812.1	2.28584e-05	1.08702	0.00168464	0.0723346
OG1215	MSTRG.10815.1	9.23799e-05	0.597908	0.0402436	1.48681
OG1216	MSTRG.10816.1	0.00123514	-0.0755948	0.0241421	0.665772
OG1217	MSTRG.10818.1	0.0481403	-1.73534	0.431241	5.66016
OG1218	MSTRG.10819.1	0.0349742	-1.57552	0.392545	5.73191
OG1219	MSTRG.10819.2	0.0338126	-1.7441	0.179551	2.57923
OG1220	MSTRG.1082.1	1.79418e-06	-1.92186	0.0412482	2.42929
OG1221	MSTRG.10820.1	0.000530368	-1.23138	0.69276	20.7233
OG1222	MSTRG.10824.1	6.74344e-05	-1.13411	0.3347	12.7933
OG1223	MSTRG.10825.1	0.2227	-1.78756	0.286209	3.05686
OG1224	MSTRG.10827.1	0.225912	-1.43414	0.568645	6.14389
OG1225	MSTRG.10828.1	2.26264e-06	-1.9478	0.0543069	3.11091
OG1226	MSTRG.10829.1	0.0372109	-1.33992	0.43725	6.74626
OG1227	MSTRG.10829.2	0.00985312	-1.74584	0.313628	7.32849
OG1228	MSTRG.1083.1	2.80668e-06	1.24279	0.00872798	0.482879
OG1229	MSTRG.10830.1	1	-1.67609	0.316731	1.92542
OG1230	MSTRG.10831.1	0.00768288	-1.6121	0.389845	8.56269
OG1231	MSTRG.10833.1	4.35266e-05	0.921107	0.0444661	1.78163
OG1232	MSTRG.10833.2	6.85465e-07	0.463405	0.337229	26.5339
OG1233	MSTRG.10833.3	1.24579e-06	0.299574	0.169487	10.6476
OG1234	MSTRG.10833.4	5.01947e-06	0.0682524	0.0938808	4.82335
OG1235	MSTRG.10833.5	6.62157e-06	0.743879	0.0817109	4.05491
OG1236	MSTRG.10834.1	6.9319e-05	-0.795817	0.76162	28.8365
OG1237	MSTRG.10834.2	7.98487e-05	-1.80029	0.231077	8.68329
OG1238	MSTRG.10834.3	0.0274246	-1.24444	0.849881	14.7139
OG1239	MSTRG.10834.4	0.000863101	-1.66874	0.370024	10.9805
OG1240	MSTRG.10834.5	2.71468e-05	-1.29311	0.880691	37.0787
OG1241	MSTRG.10835.1	7.5146e-07	-1.9029	0.188942	13.0895
OG1242	MSTRG.10836.1	0.00201956	0.0659823	0.0307756	0.825353
OG1243	MSTRG.10836.2	1.81466e-06	0.0737471	0.114617	6.79538
OG1244	MSTRG.10837.1	0.00238888	-0.36191	0.560104	13.7551
OG1245	MSTRG.10837.2	0.0392726	-0.0236081	0.632824	11.2201
OG1246	MSTRG.10838.1	1.08666e-06	1.05827	0.0934694	6.00281
OG1247	MSTRG.10838.2	2.65168e-06	0.307493	0.33488	18.7834
OG1248	MSTRG.10839.1	0.114612	1.26195	0.0179768	0.230912
OG1249	MSTRG.10839.2	4.43653e-06	0.832509	0.00868215	0.453561
OG1250	MSTRG.1084.1	9.69922e-07	1.28054	0.197012	12.9401
OG1251	MSTRG.10840.1	6.41229e-05	1.33127	0.00306296	0.117504
OG1252	MSTRG.10841.1	0.00892595	1.30705	0.0111535	0.231219
OG1253	MSTRG.10841.2	6.27403e-05	1.27556	0.00542935	0.208931
OG1254	MSTRG.10841.3	2.39796e-05	0.649242	0.0124771	0.533988
OG1255	MSTRG.10842.1	0.000259758	-1.74749	0.214615	7.12457
OG1256	MSTRG.10844.1	8.92253e-05	-1.38034	0.206085	7.63838
OG1257	MSTRG.10845.1	0.000119338	-1.70119	0.268746	9.69931
OG1258	MSTRG.10846.1	2.7112e-05	-0.630013	0.151605	6.40386
OG1259	MSTRG.10847.1	0.000594917	-1.49504	0.18829	5.65308
OG1260	MSTRG.10848.1	0.00025253	-0.875261	0.141106	4.65322
OG1261	MSTRG.1085.1	0.000193203	-1.81174	0.0872473	2.94074
OG1262	MSTRG.10851.1	2.41719e-06	0.361478	0.0498276	2.81269
OG1263	MSTRG.10852.1	0.000521379	-1.82198	0.141443	4.27293
OG1264	MSTRG.10853.1	6.81813e-07	1.33745	0.0299089	2.71636
OG1265	MSTRG.10853.2	6.81813e-07	1.07999	0.0236121	1.93159
OG1266	MSTRG.10855.1	6.26263e-06	1.06671	0.117167	5.84576
OG1267	MSTRG.10856.1	0.207079	1.61358	0.057623	0.584691
OG1268	MSTRG.10856.2	0.00688807	1.20515	0.821289	17.5838
OG1269	MSTRG.10857.1	0.0422627	-0.627537	1.465	22.1045
OG1270	MSTRG.10857.2	0.000674253	0.683796	0.21665	6.40812
OG1271	MSTRG.10859.1	2.69349e-05	0.655039	0.00783741	0.328679
OG1272	MSTRG.1086.1	0.0292376	-1.25801	0.337911	5.88064
OG1273	MSTRG.10860.1	2.29724e-06	-0.322173	0.183957	10.4702
OG1274	MSTRG.10861.1	4.76202e-05	-0.0825646	0.0931704	3.6778
OG1275	MSTRG.10862.1	5.06895e-06	2.99315	0.00696631	0.358833
OG1276	MSTRG.10863.1	7.5146e-07	-1.90241	0.188942	13.2221
OG1277	MSTRG.10863.2	1.29304e-05	-0.793083	1.08224	49.2612
OG1278	MSTRG.10863.3	8.91234e-05	-1.40329	0.746884	27.7752
OG1279	MSTRG.10863.4	2.11906e-05	-0.920589	0.921627	39.9195
OG1280	MSTRG.10863.5	0.000467459	-1.7556	0.312623	9.17919
OG1281	MSTRG.10863.6	4.48765e-05	-0.917579	0.886235	34.8449
OG1282	MSTRG.10863.7	0.000569291	-1.27718	0.845537	24.7442
OG1283	MSTRG.10863.8	0.00623041	-1.75931	0.201019	4.71474
OG1284	MSTRG.10863.9	3.90427e-05	-1.10107	0.619032	25.0515
OG1285	MSTRG.10865.1	0.0214827	-1.67412	0.332283	7.23339
OG1286	MSTRG.10866.1	0.0438192	-1.0159	0.615576	8.79114
OG1287	MSTRG.10867.1	1.61354e-05	-1.46166	0.589948	26.5122
OG1288	MSTRG.10868.1	6.81813e-07	0.277001	0.0517669	4.40803
OG1289	MSTRG.10869.1	0.0232032	-0.999537	0.374236	8.14079
OG1290	MSTRG.1087.1	1.8817e-06	-0.506018	0.239786	14.0112
OG1291	MSTRG.10870.1	1.94078e-05	-0.431735	0.215266	9.46328
OG1292	MSTRG.10871.1	7.45043e-07	-0.648801	0.121744	9.01437
OG1293	MSTRG.10872.1	0.00938955	-0.62271	0.150096	2.72271
OG1294	MSTRG.10873.1	1.1243e-05	-0.744956	0.248502	11.5862
OG1295	MSTRG.10874.1	0.0507205	-1.2603	0.318117	4.97954
OG1296	MSTRG.10875.1	0.000573543	-0.714314	0.262327	8.05328
OG1297	MSTRG.1088.1	1.75867e-06	-1.87618	0.15229	8.97114
OG1298	MSTRG.10885.1	0.000321626	-0.566271	0.239807	7.85541
OG1299	MSTRG.10885.2	0.00990779	-0.904387	0.324541	7.54293
OG1300	MSTRG.10886.1	0.0556794	-1.64178	0.413145	6.18668
OG1301	MSTRG.10889.1	6.841e-06	-1.7676	0.253718	12.4075
OG1302	MSTRG.1089.1	1.68464e-06	-1.54889	0.132468	7.94663
OG1303	MSTRG.10890.1	0.0345673	-0.966646	0.615927	9.40282
OG1304	MSTRG.10891.1	7.89344e-06	0.564465	0.0452331	2.20416
OG1305	MSTRG.10892.1	0.000301077	-0.479978	0.217678	7.04843
OG1306	MSTRG.10893.1	0.00177965	-1.38212	0.677987	17.4059
OG1307	MSTRG.10894.1	0.0313614	-1.58364	0.358722	6.22965
OG1308	MSTRG.10896.1	1.04533e-06	0.312602	0.0497594	3.22428
OG1309	MSTRG.10899.1	0.00503362	-0.594248	0.301906	6.32934
OG1310	MSTRG.1090.1	0.000876793	-1.8972	0.199133	5.53435
OG1311	MSTRG.10900.1	0.000569467	-1.87161	0.0987767	3.04639
OG1312	MSTRG.10901.1	1.76777e-06	0.616168	0.038963	2.31779
OG1313	MSTRG.10902.1	0.00251639	0.112753	0.00775329	0.187826
OG1314	MSTRG.10902.2	0.00130033	-1.88873	0.094494	2.52035
OG1315	MSTRG.10904.1	1.63758e-05	-0.92984	0.267517	12.0188
OG1316	MSTRG.10904.2	1.47214e-05	0.200096	0.19404	8.79577
OG1317	MSTRG.10906.1	1.27076e-06	0.208499	0.117875	7.273
OG1318	MSTRG.10907.1	0.0656394	-1.60238	0.718966	11.6908
OG1319	MSTRG.10908.1	2.67171e-05	-1.17481	0.380345	16.0828
OG1320	MSTRG.10909.1	6.81813e-07	-0.432713	0.174446	15.9302
OG1321	MSTRG.1091.1	2.24776e-05	-1.89139	0.0508878	2.18159
OG1322	MSTRG.10910.1	0.00262303	0.73038	0.0486083	1.12911
OG1323	MSTRG.10911.1	1.29393e-06	0.245749	0.0143694	0.895522
OG1324	MSTRG.10912.1	0.000965891	0.411054	0.012155	0.342844
OG1325	MSTRG.10914.1	0.000175441	0.179133	0.0199152	0.68021
OG1326	MSTRG.10914.2	0.000371866	-0.223816	0.101148	3.18796
OG1327	MSTRG.10915.1	1.6349e-05	-1.67839	0.505882	22.8032
OG1328	MSTRG.10915.2	0.00603876	0.614211	0.06988	1.46929
OG1329	MSTRG.10915.3	0.0429707	-1.84831	0.335666	5.56081
OG1330	MSTRG.10915.4	0.000481648	-1.45678	0.769848	23.784
OG1331	MSTRG.10915.5	0.0219019	-0.921567	0.798511	14.7787
OG1332	MSTRG.10915.6	1.08921e-06	-1.70486	0.273822	17.6763
OG1333	MSTRG.10916.1	0.283781	0.7813	0.626012	6.24525
OG1334	MSTRG.10916.2	1	-1.67605	0.700467	4.86243
OG1335	MSTRG.10918.1	0.00589387	-0.446323	0.0732985	1.45859
OG1336	MSTRG.10919.1	2.52842e-05	0.639613	0.0110577	0.470606
OG1337	MSTRG.1092.1	0.000876766	-1.96071	0.0289194	0.809619
OG1338	MSTRG.10920.1	1	-0.19668	0.0350808	0.287154
OG1339	MSTRG.10921.1	7.17065e-07	0.218345	0.256137	19.8765
OG1340	MSTRG.10923.1	0.000136807	-0.278588	0.21306	7.27849
OG1341	MSTRG.10925.1	0.000115891	0.259623	0.0154063	0.555168
OG1342	MSTRG.10925.2	NA	NA	NA	NA
OG1343	MSTRG.10925.3	0.00959256	-0.927734	0.526406	11.0273
OG1344	MSTRG.10925.4	9.75787e-06	-1.94277	0.0636615	3.01237
OG1345	MSTRG.10925.5	0.000164327	-1.63995	0.246223	8.52412
OG1346	MSTRG.10926.1	7.79081e-07	-0.126806	0.266827	18.3608
OG1347	MSTRG.10926.2	NA	NA	NA	NA
OG1348	MSTRG.10927.1	1.33414e-05	-0.519984	0.388494	17.8768
OG1349	MSTRG.10928.1	0.000122384	0.179358	0.0354199	1.25856
OG1350	MSTRG.10928.2	0.0321535	-1.59855	0.443159	7.01586
OG1351	MSTRG.1093.1	0.00100102	-0.639993	0.177961	5.06776
OG1352	MSTRG.10930.1	3.85477e-06	0.485418	0.0199529	1.06049
OG1353	MSTRG.10931.1	0.0618283	1.07938	0.00308345	0.0405456
OG1354	MSTRG.10931.2	9.46991e-06	0.402658	1.04514	49.1618
OG1355	MSTRG.10932.1	0.000254145	0.567738	0.0247627	0.823308
OG1356	MSTRG.10937.1	0.00909307	-0.331954	0.662284	14.0542
OG1357	MSTRG.10937.2	4.90533e-05	0.216874	0.043204	1.70273
OG1358	MSTRG.10937.3	8.40471e-07	0.0633171	0.298865	20.0876
OG1359	MSTRG.10937.4	0.019906	-1.72449	0.344472	7.53383
OG1360	MSTRG.10938.1	2.04061e-06	2.07353	0.0254162	1.47138
OG1361	MSTRG.10939.1	0.00689382	-0.128574	1.61182	30.9348
OG1362	MSTRG.1094.1	0.000876766	-1.96433	0.0238708	0.66816
OG1363	MSTRG.10940.1	4.04326e-05	-0.371804	0.439612	17.5617
OG1364	MSTRG.10940.2	1.20145e-05	-0.94305	0.528367	24.5166
OG1365	MSTRG.10941.1	6.81813e-07	0.829909	0.0111329	1.06341
OG1366	MSTRG.10942.1	0.0467661	-0.765224	0.398749	6.0568
OG1367	MSTRG.10943.1	4.36191e-05	0.0776579	0.0397372	1.58733
OG1368	MSTRG.10944.1	1.51662e-06	-0.525059	0.159172	9.69528
OG1369	MSTRG.10945.1	8.47366e-05	-0.595201	0.27138	10.0856
OG1370	MSTRG.10946.1	2.3852e-05	0.0616739	0.046772	1.99664
OG1371	MSTRG.10947.1	0.00353276	-1.24171	0.42308	10.8438
OG1372	MSTRG.10948.1	0.000412341	-0.288139	0.0387291	1.22514
OG1373	MSTRG.10949.1	0.00300959	-0.266956	0.0252132	0.613222
OG1374	MSTRG.10949.2	0.000179215	-1.49275	0.339919	11.7901
OG1375	MSTRG.1095.1	NA	NA	NA	NA
OG1376	MSTRG.10950.1	0.00218784	-0.277997	0.612734	14.8695
OG1377	MSTRG.10950.2	0.0113969	-1.87491	0.215503	4.33978
OG1378	MSTRG.10950.3	8.12239e-05	-1.64068	0.610868	22.7614
OG1379	MSTRG.10951.1	1.27546e-05	0.458437	0.0308588	1.41601
OG1380	MSTRG.10952.1	0.0266768	-0.520199	0.131247	2.05268
OG1381	MSTRG.10953.1	0.00129918	0.447357	0.0342922	0.941351
OG1382	MSTRG.10954.1	4.82042e-05	-0.150014	0.0536818	2.1182
OG1383	MSTRG.10955.1	1.51545e-05	0.231264	0.0344357	1.55647
OG1384	MSTRG.10956.1	7.5146e-07	0.32765	0.287688	20.8603
OG1385	MSTRG.10956.2	0.0103913	0.222641	0.0428233	0.846474
OG1386	MSTRG.10956.3	1.51881e-06	-0.337625	0.235628	14.156
OG1387	MSTRG.10956.4	1.91079e-05	-0.00686682	0.0999553	4.4082
OG1388	MSTRG.10957.1	0.0110616	-1.05866	0.191325	3.57583
OG1389	MSTRG.10958.1	0.0132135	-1.42003	0.249175	4.32996
OG1390	MSTRG.1096.1	0.402787	-1.93463	0.0411306	0.371524
OG1391	MSTRG.10962.1	1.75761e-06	-1.30167	0.380345	22.5971
OG1392	MSTRG.10966.1	1	-1.61791	0.304936	0.594786
OG1393	MSTRG.10969.1	3.79741e-05	-1.90692	0.0835069	3.40033
OG1394	MSTRG.1097.1	0.000763943	-1.92059	0.0615098	1.8201
OG1395	MSTRG.10973.1	0.0274365	-1.88582	0.141492	2.14792
OG1396	MSTRG.10974.1	0.00141155	-1.20429	0.160108	4.13768
OG1397	MSTRG.10978.1	6.54909e-05	-1.16708	0.31712	12.1515
OG1398	MSTRG.1098.1	7.53255e-07	-1.92947	0.052579	3.65345
OG1399	MSTRG.10980.1	1	-0.892227	0.372335	3.27932
OG1400	MSTRG.10981.1	9.41688e-05	-0.122507	0.08492	3.13692
OG1401	MSTRG.10983.1	0.000591445	-1.25668	0.301362	9.19059
OG1402	MSTRG.10984.1	1.20466e-05	-1.10398	0.237177	10.9191
OG1403	MSTRG.10985.1	0.0089409	-1.08723	0.285755	5.82616
OG1404	MSTRG.10986.1	7.0263e-06	-0.721687	0.213611	10.6324
OG1405	MSTRG.10987.1	0.000193849	-1.01915	0.559369	19.0142
OG1406	MSTRG.10988.1	7.84504e-05	-0.841545	0.22878	8.52964
OG1407	MSTRG.10989.1	6.65274e-05	-0.727146	0.238367	9.0918
OG1408	MSTRG.1099.1	3.54989e-05	-1.96737	0.0211572	0.86601
OG1409	MSTRG.10990.1	7.68198e-07	0.201515	0.167905	11.5157
OG1410	MSTRG.10991.1	0.00844209	1.27989	0.00380825	0.0905826
OG1411	MSTRG.10994.1	1.22138e-05	-0.0158261	0.0164129	0.758916
OG1412	MSTRG.10995.1	2.50319e-05	-0.31012	0.0556789	2.37977
OG1413	MSTRG.10995.2	0.00205979	-1.26671	0.833724	21.6405
OG1414	MSTRG.10997.1	1.3817e-06	0.0743369	0.0483922	2.98538
OG1415	MSTRG.10998.1	9.82198e-06	0.663213	0.576148	27.3706
OG1416	MSTRG.11.1	1.44215e-06	-0.620856	0.125628	7.6084
OG1417	MSTRG.1100.1	1	-1.46672	0.639002	1.02343
OG1418	MSTRG.11002.1	0.0185733	0.0363678	0.0339549	0.64702
OG1419	MSTRG.11003.1	4.84682e-06	-0.413928	0.0593606	3.08676
OG1420	MSTRG.11004.1	0.00282197	-1.54282	0.333889	7.75136
OG1421	MSTRG.11005.1	0.00117333	-0.645293	0.252384	6.75453
OG1422	MSTRG.11006.1	6.81813e-07	-1.52598	0.182633	15.3787
OG1423	MSTRG.11007.1	0.0319769	-1.783	0.142121	2.70033
OG1424	MSTRG.11008.1	0.000227222	-1.64961	0.291749	9.90135
OG1425	MSTRG.1101.1	0.304593	-1.725	0.329535	3.27577
OG1426	MSTRG.11010.1	3.46945e-06	-1.56974	0.497324	27.829
OG1427	MSTRG.11012.1	1.45628e-05	0.343819	0.017575	0.795717
OG1428	MSTRG.11012.2	0.0763907	-1.29783	0.711894	9.25258
OG1429	MSTRG.11013.1	8.10797e-05	-1.77321	0.165724	6.14731
OG1430	MSTRG.11014.1	0.00306749	0.285424	0.0563779	1.45749
OG1431	MSTRG.11014.2	0.000130454	-1.55357	0.621828	21.7898
OG1432	MSTRG.11015.1	3.6534e-06	-0.138536	0.0910179	4.87998
OG1433	MSTRG.11016.1	2.26424e-06	1.61299	0.0672222	3.83602
OG1434	MSTRG.11016.2	0.0388344	1.01151	0.41992	5.85675
OG1435	MSTRG.11016.3	1	0.265741	3.02301	17.8222
OG1436	MSTRG.11016.4	1	-0.693415	3.7566	1.42683
OG1437	MSTRG.11017.1	0.00020762	-0.692801	0.359483	12.2398
OG1438	MSTRG.11019.1	0.0280085	-0.0999594	0.0742459	1.26327
OG1439	MSTRG.1102.1	0.00259131	-1.90658	0.076366	1.93104
OG1440	MSTRG.11020.1	4.33686e-05	0.576955	0.0124456	0.497312
OG1441	MSTRG.11020.2	0.000382116	0.614206	0.0113409	0.358303
OG1442	MSTRG.11020.3	0.0007457	0.210259	0.0175105	0.48913
OG1443	MSTRG.11020.4	0.00233611	0.22203	0.0200984	0.481074
OG1444	MSTRG.11021.1	6.81813e-07	-0.87103	0.244882	27.4473
OG1445	MSTRG.11022.1	0.12274	-1.80441	0.16845	2.38475
OG1446	MSTRG.11023.1	0.0016298	-0.668925	0.329213	8.28124
OG1447	MSTRG.11024.1	0.00113706	-1.65554	0.221473	6.21289
OG1448	MSTRG.11025.1	0.00945915	-1.58565	0.211904	4.48672
OG1449	MSTRG.11026.1	5.27427e-05	0.373924	0.0692893	2.70083
OG1450	MSTRG.11026.2	0.0779103	-0.816637	0.537076	6.52818
OG1451	MSTRG.11026.3	0.00421103	-1.65021	0.737059	18.6569
OG1452	MSTRG.11026.4	7.5146e-07	-0.368167	0.464624	33.3237
OG1453	MSTRG.11027.1	3.53926e-06	-0.656097	0.196161	10.5535
OG1454	MSTRG.11028.1	2.28447e-06	-1.10497	0.301595	17.3085
OG1455	MSTRG.11029.1	0.000299404	-1.86082	0.206594	6.76273
OG1456	MSTRG.1103.1	1	-1.32309	1.04672	0.826689
OG1457	MSTRG.11031.1	0.00022194	-1.58157	0.183242	6.1022
OG1458	MSTRG.11031.2	5.79363e-06	-1.38224	0.702531	35.1267
OG1459	MSTRG.11031.3	0.00190363	-1.45311	0.623999	16.2578
OG1460	MSTRG.11031.4	0.00974099	-0.866436	0.510219	10.1866
OG1461	MSTRG.11031.5	0.000569429	-1.7791	0.259262	7.93021
OG1462	MSTRG.11033.1	0.00132571	-1.13616	0.441421	12.4543
OG1463	MSTRG.11034.1	0.00116459	-1.45872	0.304006	8.69546
OG1464	MSTRG.11036.1	4.31953e-06	-0.066059	0.0708606	3.70299
OG1465	MSTRG.11037.1	1.57196e-05	-0.216868	0.0624129	2.79578
OG1466	MSTRG.11037.2	3.54989e-05	-1.73142	0.490562	19.9735
OG1467	MSTRG.11038.1	1.05183e-05	-0.64409	0.237177	11.1751
OG1468	MSTRG.11039.1	0.00248918	-1.60287	0.311002	7.09856
OG1469	MSTRG.1104.1	1	-1.54894	0.478383	0.77664
OG1470	MSTRG.11040.1	2.27658e-05	0.657793	0.0198633	0.854881
OG1471	MSTRG.11041.1	5.72132e-06	0.479916	0.0467671	2.36917
OG1472	MSTRG.11042.1	3.89659e-06	2.96089	0.0133506	0.707961
OG1473	MSTRG.11043.1	0.00196137	-1.04396	0.417158	10.4514
OG1474	MSTRG.11045.1	0.0162296	-0.908488	0.34294	7.73352
OG1475	MSTRG.11046.1	0.00012533	-1.83208	0.175182	6.32699
OG1476	MSTRG.11047.1	2.43305e-05	0.529433	0.113173	4.76958
OG1477	MSTRG.11048.1	4.35598e-05	-1.75878	0.362096	14.4837
OG1478	MSTRG.11048.2	7.83875e-07	0.46771	0.0191467	1.31135
OG1479	MSTRG.11049.1	0.0155027	-0.0204855	0.0824924	1.49768
OG1480	MSTRG.11050.1	0.00842957	-0.315914	0.0233069	0.458951
OG1481	MSTRG.11050.2	0.174605	-1.39307	0.556007	5.42268
OG1482	MSTRG.11051.1	0.212158	-0.304151	0.796772	8.31908
OG1483	MSTRG.11051.2	NA	NA	NA	NA
OG1484	MSTRG.11052.1	0.000298467	-1.45286	0.308252	10.1006
OG1485	MSTRG.11053.1	2.26264e-06	-0.398207	0.202509	11.6089
OG1486	MSTRG.11054.1	6.81813e-07	-1.00423	0.464624	36.2974
OG1487	MSTRG.11054.2	8.12905e-07	-1.16157	0.513154	34.6624
OG1488	MSTRG.11055.1	0.0859977	0.385789	0.019854	0.298217
OG1489	MSTRG.11056.1	0.000714472	-0.653515	0.179922	5.31251
OG1490	MSTRG.11057.1	0.00121896	1.70329	0.00736556	0.209725
OG1491	MSTRG.11058.1	1.2381e-05	0.940486	0.041762	1.92463
OG1492	MSTRG.11058.2	7.5146e-07	-1.8718	0.329305	22.8178
OG1493	MSTRG.11059.1	0.0398131	0.694928	0.0409165	0.629575
OG1494	MSTRG.1106.1	NA	NA	NA	NA
OG1495	MSTRG.11060.1	0.00163574	0.0569657	0.0283053	0.729947
OG1496	MSTRG.11061.1	2.37466e-05	-1.16435	0.868108	37.4534
OG1497	MSTRG.11061.2	0.00257158	1.1649	0.0256336	0.636061
OG1498	MSTRG.11062.1	1.64844e-05	-1.29315	0.244626	10.7626
OG1499	MSTRG.11063.1	7.5146e-07	-1.92859	0.101975	7.08105
OG1500	MSTRG.11063.2	0.00132813	-0.970208	0.342854	9.61475
OG1501	MSTRG.11063.3	0.00606992	-1.92479	0.102408	2.28123
OG1502	MSTRG.11065.1	0.000747629	-0.732319	0.597603	17.8297
OG1503	MSTRG.11066.1	0.0213673	-1.71171	0.194802	3.51603
OG1504	MSTRG.11066.2	8.49862e-05	-0.795198	0.215442	7.97046
OG1505	MSTRG.11067.1	0.000524199	0.446319	0.00375813	0.115156
OG1506	MSTRG.11068.1	5.36097e-06	1.3051	0.0133867	0.682369
OG1507	MSTRG.11068.2	1	0.804785	0.0336846	0.206692
OG1508	MSTRG.11069.1	2.36074e-06	0.0115347	0.0805327	4.54757
OG1509	MSTRG.11069.2	0.0102973	-0.903589	0.179537	3.66828
OG1510	MSTRG.1107.1	NA	NA	NA	NA
OG1511	MSTRG.11071.1	2.85625e-05	-0.308291	0.243183	10.2258
OG1512	MSTRG.11072.1	0.0119061	-1.1348	0.501373	9.62414
OG1513	MSTRG.11073.1	0.000554491	-1.85456	0.125286	3.65022
OG1514	MSTRG.11074.1	0.00333134	-0.193775	0.0728263	1.68873
OG1515	MSTRG.11075.1	0.00302858	-0.675112	0.302989	6.78213
OG1516	MSTRG.11075.2	0.000535794	-1.08689	0.149833	4.61555
OG1517	MSTRG.11075.3	3.63599e-05	-1.71488	0.12532	5.12096
OG1518	MSTRG.11076.1	7.83747e-05	-0.98694	0.190221	7.06486
OG1519	MSTRG.11077.1	7.17454e-06	0.932566	0.0104049	0.512099
OG1520	MSTRG.11078.1	1.51881e-06	-1.94044	0.0712399	4.29921
OG1521	MSTRG.11079.1	9.82085e-06	-1.96805	0.0202688	0.962029
OG1522	MSTRG.1108.1	7.5146e-07	-1.87364	0.320315	22.1691
OG1523	MSTRG.11081.1	0.00151911	-1.56811	0.107983	2.87115
OG1524	MSTRG.11081.2	1	-1.99224	0.00854505	0.0341029
OG1525	MSTRG.11082.1	1.3817e-05	-1.76035	0.19907	9.01384
OG1526	MSTRG.11083.1	1.73871e-06	-1.89957	0.0991321	5.86792
OG1527	MSTRG.11084.1	NA	NA	NA	NA
OG1528	MSTRG.11085.1	NA	NA	NA	NA
OG1529	MSTRG.11086.1	0.0192375	-0.917717	0.331964	5.86654
OG1530	MSTRG.11087.1	0.0495661	-0.0942493	0.0266956	0.364352
OG1531	MSTRG.11088.1	0.0230741	-1.00869	0.404501	7.45114
OG1532	MSTRG.1109.1	1	-0.616898	0.404872	2.86623
OG1533	MSTRG.11090.1	0.00365	-1.95485	0.0119869	0.282516
OG1534	MSTRG.11091.1	NA	NA	NA	NA
OG1535	MSTRG.11093.1	0.000227207	-1.95249	0.0197012	0.654539
OG1536	MSTRG.11094.1	1.43044e-06	0.396333	0.363075	22.2248
OG1537	MSTRG.11095.1	2.78823e-05	-0.00287546	0.892431	38.3549
OG1538	MSTRG.11096.1	0.000558761	-1.84191	0.0788311	2.40876
OG1539	MSTRG.11097.1	6.2542e-05	-1.80566	0.165018	6.34567
OG1540	MSTRG.11098.1	1.51881e-06	1.13394	0.0473473	2.84499
OG1541	MSTRG.11099.1	3.0287e-06	0.945651	0.0130903	0.718316
OG1542	MSTRG.1110.1	8.68251e-05	2.26946	0.013061	0.485055
OG1543	MSTRG.11101.1	0.000301368	-1.82671	0.167346	5.31063
OG1544	MSTRG.11102.1	0.00680553	-1.72072	0.180215	3.84821
OG1545	MSTRG.11106.1	1.1849e-05	-1.48637	0.313825	14.6792
OG1546	MSTRG.11107.1	0.725222	0.155875	0.0415767	0.358656
OG1547	MSTRG.11109.1	5.24901e-05	0.85571	0.0281763	1.10436
OG1548	MSTRG.1111.1	0.000246819	-1.50294	0.523724	17.0164
OG1549	MSTRG.1111.2	0.000590909	0.128081	1.52141	47.2873
OG1550	MSTRG.1111.3	1.51149e-05	-1.28829	0.903159	40.8269
OG1551	MSTRG.11110.1	8.95699e-06	0.00302533	0.0396121	1.89614
OG1552	MSTRG.11112.1	0.0294565	-1.79798	0.251113	3.89451
OG1553	MSTRG.11120.1	0.00599181	0.395226	0.0194203	0.394602
OG1554	MSTRG.11120.2	0.000635627	-0.17685	0.148506	4.47664
OG1555	MSTRG.11121.1	7.43955e-07	-0.616357	0.173916	13.1221
OG1556	MSTRG.11121.2	0.00730877	-1.80833	0.185182	3.79131
OG1557	MSTRG.11123.1	2.54462e-05	-0.0432106	0.0186606	0.792662
OG1558	MSTRG.11123.2	1.22966e-06	-1.29685	0.183057	11.5514
OG1559	MSTRG.11123.3	0.000307259	-1.84625	0.0667221	2.177
OG1560	MSTRG.11123.4	0.00231535	0.160845	0.0114897	0.288766
OG1561	MSTRG.11123.5	0.000525093	-1.38157	0.224903	6.7657
OG1562	MSTRG.11123.6	0.000724747	-0.341514	0.197632	5.84807
OG1563	MSTRG.11123.7	4.94196e-05	-1.68822	0.344851	13.6121
OG1564	MSTRG.11124.1	1.09679e-06	-0.0596047	0.320315	20.5451
OG1565	MSTRG.11125.1	0.00714647	0.349608	0.692845	13.467
OG1566	MSTRG.11125.2	3.59569e-05	-0.133573	0.722023	29.5243
OG1567	MSTRG.11126.1	6.81813e-07	0.621667	0.00336162	0.361927
OG1568	MSTRG.11128.1	0.000568479	0.179058	0.0253129	0.773352
OG1569	MSTRG.11128.2	0.00131765	-0.666011	0.418332	11.8729
OG1570	MSTRG.11129.1	1.49323e-06	-1.09934	0.166968	10.1574
OG1571	MSTRG.11130.1	0.001485	0.0159733	0.257617	7.03458
OG1572	MSTRG.11130.2	0.000257663	-0.194318	0.630011	20.9353
OG1573	MSTRG.11130.3	0.0103344	-0.14529	0.478817	9.34872
OG1574	MSTRG.11131.1	0.292352	0.536492	0.38546	6.82343
OG1575	MSTRG.11131.2	0.0177247	-1.24356	0.790003	13.7137
OG1576	MSTRG.11132.1	1.69022e-05	-1.12835	1.49496	67.248
OG1577	MSTRG.11133.1	0.000117354	0.906735	0.021866	0.786147
OG1578	MSTRG.11134.1	1.06901e-06	-0.468084	0.209655	13.4428
OG1579	MSTRG.11135.1	0.00201323	0.193362	0.0376253	1.01454
OG1580	MSTRG.11135.2	NA	NA	NA	NA
OG1581	MSTRG.11136.1	NA	NA	NA	NA
OG1582	MSTRG.1114.1	2.03507e-05	0.122947	0.0344356	1.49395
OG1583	MSTRG.11141.1	1.34933e-06	-1.51077	0.418556	25.932
OG1584	MSTRG.11142.1	1.02962e-06	-1.28147	0.442669	28.4649
OG1585	MSTRG.11143.1	7.5146e-07	0.592912	0.0600922	4.16927
OG1586	MSTRG.11144.1	0.000204075	-1.16914	0.198208	6.69651
OG1587	MSTRG.11145.1	1.9231e-05	-0.632386	0.157139	6.86108
OG1588	MSTRG.11146.1	4.93774e-05	-1.21795	0.423113	16.4738
OG1589	MSTRG.11147.1	0.0012075	-1.0139	0.222211	5.8927
OG1590	MSTRG.1115.1	0.000375449	-1.84682	0.173255	5.3004
OG1591	MSTRG.11151.1	0.000170636	-0.140046	0.046697	1.61503
OG1592	MSTRG.11152.1	0.050467	-0.952581	0.220865	3.31723
OG1593	MSTRG.11153.1	0.00212412	0.178928	0.0435203	1.0587
OG1594	MSTRG.11156.1	2.04061e-06	-0.417027	0.0432268	2.51061
OG1595	MSTRG.11156.2	0.00529312	-1.8371	0.0747849	1.79509
OG1596	MSTRG.11157.1	3.00755e-05	-1.94857	0.0251864	1.04925
OG1597	MSTRG.11158.1	1	1.35248	0.00123722	0.0097046
OG1598	MSTRG.11159.1	3.98178e-05	-1.70965	0.216864	8.82411
OG1599	MSTRG.1116.1	3.06881e-05	-0.542292	0.107279	4.42853
OG1600	MSTRG.11160.1	8.36928e-05	0.513993	0.0174918	0.651355
OG1601	MSTRG.11160.2	0.320431	0.11325	0.0239317	0.231445
OG1602	MSTRG.11160.3	0.000137422	0.228769	0.0149432	0.52772
OG1603	MSTRG.11160.4	0.00156907	0.193893	0.0136576	0.373367
OG1604	MSTRG.11160.5	0.191305	-1.74425	0.376446	4.3377
OG1605	MSTRG.11161.1	0.000333318	0.850329	0.00671354	0.21724
OG1606	MSTRG.11162.1	0.000419881	-0.549944	0.189613	5.97847
OG1607	MSTRG.11163.1	4.70475e-05	-0.197695	0.0232191	0.920811
OG1608	MSTRG.11164.1	0.0138379	-0.893	0.332447	5.99326
OG1609	MSTRG.11165.1	1	-1.9787	0.0583176	0.233891
OG1610	MSTRG.11166.1	0.000120962	0.871585	0.0122292	0.437926
OG1611	MSTRG.1117.1	0.000306644	0.59963	0.00182559	0.0597232
OG1612	MSTRG.11171.1	0.00729978	-0.928351	0.197542	3.98401
OG1613	MSTRG.11173.1	7.5146e-07	1.46147	0.00141615	0.0983576
OG1614	MSTRG.11176.1	3.16344e-05	-1.6053	0.310332	12.8663
OG1615	MSTRG.11177.1	0.00294698	0.413611	0.054584	1.33189
OG1616	MSTRG.11177.2	2.51082e-05	0.0830794	0.523863	22.378
OG1617	MSTRG.11178.1	0.0067586	0.55797	0.0185505	0.402173
OG1618	MSTRG.11178.2	0.00569864	-0.792851	0.759708	16.7326
OG1619	MSTRG.11178.3	5.57074e-05	-1.51465	0.590991	23.147
OG1620	MSTRG.11178.4	0.00269943	-1.91038	0.149497	3.72319
OG1621	MSTRG.11179.1	3.985e-05	0.621163	0.0526183	2.10897
OG1622	MSTRG.1118.1	0.121653	1.5264	0.014946	0.187547
OG1623	MSTRG.1118.2	0.00617336	1.47111	0.00856136	0.184544
OG1624	MSTRG.11180.1	0.00864692	0.306949	0.00277566	0.0616989
OG1625	MSTRG.11181.1	2.49371e-05	-0.0775818	0.107769	4.56656
OG1626	MSTRG.11182.1	1.49053e-05	-0.422251	0.0633253	2.87179
OG1627	MSTRG.11183.1	0.0288491	-1.44198	0.4309	6.69152
OG1628	MSTRG.11184.1	0.0160253	-1.58007	0.250646	4.53257
OG1629	MSTRG.11186.1	NA	NA	NA	NA
OG1630	MSTRG.11187.1	NA	NA	NA	NA
OG1631	MSTRG.1119.1	4.7804e-06	0.575771	0.00771179	0.398738
OG1632	MSTRG.11194.1	0.0183319	0.0380429	0.170503	2.94304
OG1633	MSTRG.11194.2	7.12285e-07	0.514912	0.0231601	1.77679
OG1634	MSTRG.11196.1	0.0199628	-0.816912	0.479511	8.52583
OG1635	MSTRG.11196.2	0.00397451	-1.27935	0.193115	4.46578
OG1636	MSTRG.11197.1	1.60824e-05	-1.50079	0.376834	16.9638
OG1637	MSTRG.11203.1	0.027466	0.161069	0.0126633	0.21216
OG1638	MSTRG.11204.1	0.00141753	1.36392	0.00791226	0.203804
OG1639	MSTRG.11205.1	1.8008e-06	1.64179	0.0116872	0.690297
OG1640	MSTRG.11207.1	0.00279075	0.520986	0.0098866	0.259939
OG1641	MSTRG.11208.1	2.4836e-05	2.08585	0.00387671	0.164729
OG1642	MSTRG.11209.1	0.0260255	1.52181	0.00593208	0.0949128
OG1643	MSTRG.11210.1	0.00048345	-1.65658	0.194123	5.81147
OG1644	MSTRG.11213.1	8.4789e-05	0.780977	0.00777448	0.291389
OG1645	MSTRG.11214.1	0.211991	0.751737	0.00212194	0.0241652
OG1646	MSTRG.11215.1	0.14978	-0.297625	0.0505712	0.532544
OG1647	MSTRG.11216.1	1.25205e-06	-0.100876	0.00849768	0.534049
OG1648	MSTRG.11216.2	1.15309e-06	-1.08031	0.19246	12.2112
OG1649	MSTRG.11216.3	1.10897e-05	-1.83636	0.0550563	2.5667
OG1650	MSTRG.11217.1	0.000826855	-0.229467	0.261367	7.47093
OG1651	MSTRG.11218.1	9.48076e-07	-0.742088	0.109322	7.14749
OG1652	MSTRG.11218.2	1.42463e-05	-1.70009	0.16289	7.41054
OG1653	MSTRG.11218.3	0.000197801	-1.98012	0.00591981	0.200628
OG1654	MSTRG.11219.1	1.2436e-06	-1.92305	0.0582612	3.66128
OG1655	MSTRG.1122.1	1.64797e-06	-0.956382	0.311805	18.5374
OG1656	MSTRG.11220.1	0.000116978	-1.06273	0.344851	12.4911
OG1657	MSTRG.11221.1	6.77919e-06	-0.679021	0.248228	12.5922
OG1658	MSTRG.11224.1	0.0117999	1.23614	0.00201183	0.042562
OG1659	MSTRG.11225.1	0.600714	-1.70639	0.40229	2.79114
OG1660	MSTRG.11226.1	0.823878	-1.76543	0.362458	2.42971
OG1661	MSTRG.11227.1	1	-1.95224	0.329115	1.31007
OG1662	MSTRG.11228.1	1.38761e-05	0.676518	0.0110457	0.502033
OG1663	MSTRG.11229.1	4.85762e-06	0.553	0.0711161	3.6838
OG1664	MSTRG.1123.1	1	-1.65328	0.402339	3.09521
OG1665	MSTRG.11230.1	0.000484347	0.0435323	0.208825	6.15294
OG1666	MSTRG.11230.10	1.31046e-06	-0.685235	0.204965	12.7609
OG1667	MSTRG.11230.11	0.253317	-1.42405	0.546238	5.57573
OG1668	MSTRG.11230.12	0.00256952	-0.907579	0.135563	3.38693
OG1669	MSTRG.11230.13	2.04121e-05	-0.927684	0.351899	15.3396
OG1670	MSTRG.11230.14	4.79669e-06	-1.02004	0.189221	9.74536
OG1671	MSTRG.11230.15	0.000376447	-0.825116	0.454537	14.4701
OG1672	MSTRG.11230.16	1.08766e-06	-0.562376	0.298865	19.2482
OG1673	MSTRG.11230.17	5.00776e-06	-0.74879	0.620908	31.6425
OG1674	MSTRG.11230.18	3.28523e-06	-1.5342	0.21071	11.5232
OG1675	MSTRG.11230.19	5.19725e-05	-0.953409	0.219106	8.59616
OG1676	MSTRG.11230.2	7.5146e-07	-0.384899	0.297851	21.3059
OG1677	MSTRG.11230.20	0.0326736	-1.61863	0.429631	6.83505
OG1678	MSTRG.11230.21	1.89222e-05	-0.834601	0.388494	17.1645
OG1679	MSTRG.11230.22	6.37583e-06	-0.957486	0.530138	26.5692
OG1680	MSTRG.11230.23	0.000231934	-1.74439	0.283336	9.27063
OG1681	MSTRG.11230.24	1.8363e-06	-0.776399	0.256137	15.0718
OG1682	MSTRG.11230.25	1	-1.42792	0.51232	4.3351
OG1683	MSTRG.11230.26	1.67861e-05	-0.600343	0.132391	5.92133
OG1684	MSTRG.11230.27	1.10691e-06	-0.215572	0.650314	42.6357
OG1685	MSTRG.11230.28	0.00125216	-0.351956	0.192472	5.33822
OG1686	MSTRG.11230.29	1	-1.43739	0.336952	2.01368
OG1687	MSTRG.11230.3	2.65968e-05	-0.315961	0.291652	12.0813
OG1688	MSTRG.11230.30	0.000594019	-0.850227	0.245533	7.39037
OG1689	MSTRG.11230.31	0.0108756	-1.62771	0.249804	5.40289
OG1690	MSTRG.11230.32	7.35904e-07	-0.757219	0.285741	21.6056
OG1691	MSTRG.11230.33	1.26936e-06	-0.779058	0.163292	10.2468
OG1692	MSTRG.11230.34	6.05417e-05	-1.55342	0.255335	9.9834
OG1693	MSTRG.11230.35	2.00638e-06	-1.20589	0.587629	34.4895
OG1694	MSTRG.11230.36	4.80226e-05	-1.68011	0.184306	7.33368
OG1695	MSTRG.11230.37	4.90573e-05	-0.894473	0.215564	8.4764
OG1696	MSTRG.11230.38	0.000184011	-1.12951	0.706523	23.978
OG1697	MSTRG.11230.39	1.65385e-06	-1.54097	0.418556	25.0411
OG1698	MSTRG.11230.4	1.22593e-05	-0.630788	0.418556	19.348
OG1699	MSTRG.11230.40	8.93168e-07	-1.24259	0.255386	16.944
OG1700	MSTRG.11230.41	7.82906e-07	-1.13431	0.387022	26.3975
OG1701	MSTRG.11230.42	6.56666e-05	-1.6835	0.256137	9.84899
OG1702	MSTRG.11230.43	2.36357e-06	-1.22786	0.241317	13.707
OG1703	MSTRG.11230.5	0.00274015	-0.573797	0.0621486	1.55266
OG1704	MSTRG.11230.6	0.00466624	-0.647037	0.241564	5.06392
OG1705	MSTRG.11230.7	8.83555e-06	-0.579694	0.536793	25.7581
OG1706	MSTRG.11230.8	7.74686e-07	-0.491965	0.501643	34.5828
OG1707	MSTRG.11230.9	8.00969e-06	-0.512225	0.388494	18.8982
OG1708	MSTRG.11231.1	0.00586015	-0.197088	0.0262926	0.591827
OG1709	MSTRG.11231.2	0.360616	0.102395	0.168817	1.62091
OG1710	MSTRG.11231.3	0.0205962	0.17527	0.0717263	1.21006
OG1711	MSTRG.11232.1	0.0749092	0.592631	0.0431621	0.654531
OG1712	MSTRG.11232.2	3.73309e-05	-0.697884	0.965244	39.3209
OG1713	MSTRG.11233.1	3.115e-06	0.621664	0.0609746	3.34937
OG1714	MSTRG.11233.2	7.91462e-07	0.362514	0.290492	19.6173
OG1715	MSTRG.11233.3	6.81813e-07	0.00851013	0.230896	18.7936
OG1716	MSTRG.11234.1	1.88144e-05	-1.05121	0.418556	18.3692
OG1717	MSTRG.11235.1	8.82957e-05	-1.27286	0.348996	12.9545
OG1718	MSTRG.11236.1	4.51131e-05	0.147199	0.0135587	0.539292
OG1719	MSTRG.11236.2	8.78484e-07	-0.905579	0.363486	24.3683
OG1720	MSTRG.11236.3	0.00966254	-0.302833	0.0191574	0.393533
OG1721	MSTRG.11237.1	1.27789e-06	0.897211	0.0321087	2.01763
OG1722	MSTRG.11237.2	4.80626e-05	1.24916	0.0442632	1.74641
OG1723	MSTRG.11238.1	0.000161933	0.433292	0.0173547	0.602999
OG1724	MSTRG.1124.1	NA	NA	NA	NA
OG1725	MSTRG.1124.2	NA	NA	NA	NA
OG1726	MSTRG.11240.1	0.0594497	-0.383172	0.0699771	0.936189
OG1727	MSTRG.11241.1	1.3817e-06	-0.385533	0.128254	7.94813
OG1728	MSTRG.11243.1	8.13901e-07	0.162609	0.239028	16.1345
OG1729	MSTRG.11244.1	7.5146e-07	0.113322	0.00930702	0.650603
OG1730	MSTRG.11245.1	7.15508e-07	0.619836	0.00405489	0.309596
OG1731	MSTRG.11246.1	7.35496e-07	0.59796	0.0531898	4.01567
OG1732	MSTRG.11247.1	0.000153771	-0.589472	0.0458668	1.56808
OG1733	MSTRG.11247.2	0.0013654	-1.35637	0.205506	5.64037
OG1734	MSTRG.11247.3	1.49151e-05	-0.643354	0.0668476	3.02718
OG1735	MSTRG.11247.4	4.24435e-05	-1.42252	0.246241	9.89011
OG1736	MSTRG.11247.5	0.000115753	-1.52933	0.205154	7.32583
OG1737	MSTRG.11248.1	0.00985892	0.536653	0.00765524	0.154586
OG1738	MSTRG.11248.2	2.54459e-05	-0.163569	0.0505109	2.15295
OG1739	MSTRG.11249.1	0.0166782	-1.80313	0.166971	3.48009
OG1740	MSTRG.1125.1	0.0429492	-1.91705	0.0997813	1.6666
OG1741	MSTRG.11250.1	2.35893e-05	-0.639454	0.322423	13.7936
OG1742	MSTRG.11252.1	6.81813e-07	0.958141	0.0139669	1.24036
OG1743	MSTRG.11253.1	7.5146e-07	1.27111	0.041665	2.92517
OG1744	MSTRG.11254.1	1.58149e-05	-1.05758	0.257471	11.5263
OG1745	MSTRG.11255.1	0.144141	-0.480606	0.0643544	0.740615
OG1746	MSTRG.11255.2	6.62411e-05	-0.709683	0.251348	9.54868
OG1747	MSTRG.11256.1	7.81095e-06	0.380477	0.394183	19.2788
OG1748	MSTRG.11257.1	2.96553e-05	0.00510463	0.220688	9.26409
OG1749	MSTRG.11257.2	4.19402e-06	0.487019	0.0162476	0.854441
OG1750	MSTRG.11258.1	1.47185e-06	0.227004	0.0183306	1.1205
OG1751	MSTRG.11258.2	2.77163e-06	-1.90289	0.187156	10.4568
OG1752	MSTRG.11259.1	2.15426e-06	-0.103007	0.00952377	0.547166
OG1753	MSTRG.11259.2	0.00491507	-1.2947	0.448381	10.2714
OG1754	MSTRG.1126.1	0.0682574	-1.65229	0.231627	3.46348
OG1755	MSTRG.11260.1	3.8959e-06	-1.6908	0.230018	12.1112
OG1756	MSTRG.11260.2	0.00827505	0.365162	0.0335171	0.688276
OG1757	MSTRG.11261.1	0.00565707	0.17249	0.0196035	0.437512
OG1758	MSTRG.11262.1	3.0201e-05	0.139635	0.0190253	0.792727
OG1759	MSTRG.11262.2	1.41065e-06	-0.167043	0.177951	10.9627
OG1760	MSTRG.11263.1	7.27816e-06	0.283638	0.951035	46.3599
OG1761	MSTRG.11263.2	0.00214528	-1.53961	1.27972	34.4337
OG1762	MSTRG.11263.3	8.44156e-05	-1.27026	0.780094	29.0212
OG1763	MSTRG.11263.4	0.0222716	-1.36959	1.07574	17.3487
OG1764	MSTRG.11264.1	NA	NA	NA	NA
OG1765	MSTRG.11265.1	NA	NA	NA	NA
OG1766	MSTRG.11266.1	5.44035e-05	-0.401726	0.124061	4.83266
OG1767	MSTRG.11266.2	1.49014e-05	-1.8298	0.197902	8.99478
OG1768	MSTRG.11266.3	3.70595e-05	-0.891423	0.28694	11.6947
OG1769	MSTRG.11266.4	0.0158676	-1.38784	0.329471	5.60533
OG1770	MSTRG.11267.1	0.00796034	-1.73846	0.323594	6.33562
OG1771	MSTRG.11268.1	0.00127132	0.511588	0.00586751	0.156581
OG1772	MSTRG.11269.1	0.00067779	-1.55918	0.268552	8.14076
OG1773	MSTRG.1127.1	0.00619537	-1.76767	0.186617	4.25098
OG1774	MSTRG.11270.1	7.5146e-07	0.72971	0.207108	14.7698
OG1775	MSTRG.11271.1	1.73871e-06	0.688945	0.0661685	3.9507
OG1776	MSTRG.11272.1	3.16498e-06	0.196853	0.00977167	0.533712
OG1777	MSTRG.11272.2	5.21118e-06	0.387224	0.0230046	1.17687
OG1778	MSTRG.11272.3	0.00313017	-1.31286	0.458752	10.571
OG1779	MSTRG.11272.4	0.00291491	-1.98054	0.00172805	0.0448957
OG1780	MSTRG.11273.1	7.5146e-07	-1.84216	0.176627	12.309
OG1781	MSTRG.11274.1	0.000461804	-0.954095	0.401711	12.5899
OG1782	MSTRG.11275.1	1.58283e-06	-1.06594	0.380345	22.8204
OG1783	MSTRG.11276.1	0.0174323	-1.34439	0.221233	4.1888
OG1784	MSTRG.11276.2	7.89878e-07	-1.92668	0.0522071	3.58951
OG1785	MSTRG.11278.1	7.3783e-05	-1.71121	0.215899	8.10786
OG1786	MSTRG.11279.1	9.82085e-06	-0.323528	0.0462121	2.18612
OG1787	MSTRG.11279.2	1.04412e-05	-1.83441	0.116736	5.4978
OG1788	MSTRG.1128.1	3.58166e-05	-1.71896	0.248063	10.2252
OG1789	MSTRG.11280.1	0.000134557	-0.749895	0.279009	9.80122
OG1790	MSTRG.11280.2	0.000318529	-0.0328027	0.0400276	1.29215
OG1791	MSTRG.11280.3	0.00410898	-1.85804	0.143139	3.4578
OG1792	MSTRG.11282.1	0.000328865	-0.746219	0.664773	21.2369
OG1793	MSTRG.11283.1	2.77163e-06	-1.95588	0.0389739	2.15912
OG1794	MSTRG.11284.1	0.000442167	-1.07272	0.272036	8.51693
OG1795	MSTRG.11285.1	0.0102187	-0.57705	0.0191842	0.396312
OG1796	MSTRG.11286.1	7.5146e-07	0.927791	0.00499594	0.358311
OG1797	MSTRG.11286.2	1.17487e-06	0.657355	0.00769855	0.487855
OG1798	MSTRG.11287.1	7.17454e-06	-0.892862	0.111263	5.45679
OG1799	MSTRG.11288.1	9.17915e-05	1.75889	0.0339817	1.25556
OG1800	MSTRG.11289.1	0.282091	-1.97869	0.00186472	0.0200877
OG1801	MSTRG.1129.1	0.00128313	-1.59163	0.276847	7.83461
OG1802	MSTRG.11290.1	6.5912e-05	0.490458	0.0498284	1.90199
OG1803	MSTRG.11291.1	0.016879	0.881988	0.00257592	0.0445428
OG1804	MSTRG.11292.1	0.00038658	0.313744	0.063035	2.01187
OG1805	MSTRG.11292.2	1	-1.41051	0.842471	4.52163
OG1806	MSTRG.11292.3	5.37366e-06	-0.936327	0.549437	28.0965
OG1807	MSTRG.11294.1	1	0.775945	0.003734	0.0310443
OG1808	MSTRG.11295.1	1.24555e-05	-1.68983	0.182112	8.41171
OG1809	MSTRG.11296.1	0.173737	0.301153	0.00772129	0.0858504
OG1810	MSTRG.11297.1	NA	NA	NA	NA
OG1811	MSTRG.11298.1	4.48299e-06	0.256148	0.0120489	0.627435
OG1812	MSTRG.11298.2	0.00441451	-1.8683	0.269768	5.78784
OG1813	MSTRG.11299.1	0.000542564	1.20206	0.00386013	0.118911
OG1814	MSTRG.11299.2	2.43153e-06	0.693642	0.00952091	0.539024
OG1815	MSTRG.11299.3	0.0691158	0.684337	0.00882756	0.128122
OG1816	MSTRG.113.1	1	-0.0916096	0.557171	4.54053
OG1817	MSTRG.1130.1	0.0003025	0.683138	0.0189653	0.619686
OG1818	MSTRG.11300.1	7.75616e-05	2.95388	0.00469417	0.17608
OG1819	MSTRG.11301.1	8.9945e-06	1.28018	0.0209794	1.00356
OG1820	MSTRG.11304.1	0.00228474	-1.21653	0.133679	3.43367
OG1821	MSTRG.11305.1	0.000635445	-1.54169	0.181538	5.41938
OG1822	MSTRG.11305.2	NA	NA	NA	NA
OG1823	MSTRG.11305.3	0.402787	-1.90275	0.0913894	0.822966
OG1824	MSTRG.11307.1	3.50917e-05	-1.38265	0.462609	18.9504
OG1825	MSTRG.11308.1	0.00960262	-1.60973	0.474699	9.48536
OG1826	MSTRG.11309.1	0.00418031	2.86613	0.00350914	0.0807655
OG1827	MSTRG.1131.1	9.30924e-05	-0.918272	0.354311	13.0535
OG1828	MSTRG.1131.2	1.61211e-06	-0.488691	0.15229	9.08037
OG1829	MSTRG.11311.1	2.55204e-06	0.691744	0.0068024	0.382477
OG1830	MSTRG.11312.1	2.60396e-05	0.554336	0.00282698	0.120005
OG1831	MSTRG.11313.1	0.00327082	0.440765	0.0547603	1.33937
OG1832	MSTRG.11313.2	0.268539	-0.792001	1.15667	11.5142
OG1833	MSTRG.11313.3	2.26264e-06	0.257989	0.247985	14.1058
OG1834	MSTRG.11313.4	1.33178e-06	1.06105	0.0156936	0.972466
OG1835	MSTRG.11314.1	0.00395624	0.457301	0.0112781	0.268315
OG1836	MSTRG.11314.2	0.0116016	0.409715	0.0127149	0.267557
OG1837	MSTRG.11315.1	0.00193314	0.655016	0.00349711	0.0921997
OG1838	MSTRG.11316.1	2.47364e-05	-0.544099	0.148544	6.29585
OG1839	MSTRG.11319.1	3.47266e-05	0.282884	0.0188376	0.771227
OG1840	MSTRG.1132.1	6.81813e-07	0.315308	0.0431599	3.78011
OG1841	MSTRG.11320.1	1.77102e-05	0.444851	0.151211	6.67754
OG1842	MSTRG.11320.2	0.000189229	-1.77672	0.480901	16.1777
OG1843	MSTRG.11322.1	0.0544947	-1.2432	0.323313	4.56201
OG1844	MSTRG.11323.1	0.226388	-1.5989	0.454774	4.56271
OG1845	MSTRG.11324.1	1.28743e-05	-1.35363	0.228917	10.4988
OG1846	MSTRG.11325.1	0.000115608	0.327133	0.00523458	0.187385
OG1847	MSTRG.11326.1	6.81813e-07	1.70897	0.0869351	6.93638
OG1848	MSTRG.11327.1	3.75022e-05	0.108468	0.0587098	2.38209
OG1849	MSTRG.11328.1	6.81813e-07	0.538611	0.00246222	0.193617
OG1850	MSTRG.11329.1	7.5146e-07	0.900263	0.099616	7.06122
OG1851	MSTRG.1133.1	9.18879e-05	-1.77951	0.213715	7.93845
OG1852	MSTRG.11330.1	7.78482e-07	0.134487	0.00878741	0.603258
OG1853	MSTRG.11331.1	4.21822e-06	-1.87886	0.0762453	3.99404
OG1854	MSTRG.11332.1	0.095562	-0.519682	0.389465	4.75867
OG1855	MSTRG.11332.2	2.01586e-05	-0.267534	0.230412	10.1002
OG1856	MSTRG.11332.3	3.95443e-06	-0.280698	0.202885	10.7422
OG1857	MSTRG.11333.1	7.5146e-07	0.786569	0.00416441	0.294881
OG1858	MSTRG.11334.1	0.00804022	-0.123544	0.0330501	0.694137
OG1859	MSTRG.11334.2	0.015426	0.330068	0.0169758	0.31229
OG1860	MSTRG.11334.3	1.9209e-05	-0.0755207	0.0477027	2.09341
OG1861	MSTRG.11336.1	0.000289512	-1.64949	0.183882	5.86025
OG1862	MSTRG.11337.1	1.89492e-05	0.731794	0.0259693	1.13713
OG1863	MSTRG.11338.1	0.000199864	1.21555	0.0145285	0.495214
OG1864	MSTRG.11339.1	1.525e-06	0.756832	0.0874876	5.29749
OG1865	MSTRG.1134.1	2.31537e-05	-0.356159	0.0287002	1.23371
OG1866	MSTRG.11340.1	0.00868399	-1.03535	0.232469	4.9038
OG1867	MSTRG.11341.1	2.74589e-06	-1.27223	0.276571	15.1718
OG1868	MSTRG.11342.1	2.04608e-06	0.134278	0.0336259	1.9457
OG1869	MSTRG.11342.2	8.57444e-05	-1.75847	0.249511	9.25206
OG1870	MSTRG.11343.1	0.0080833	-0.613603	0.845271	26.7463
OG1871	MSTRG.11343.2	0.170669	0.0358153	0.822772	8.49198
OG1872	MSTRG.11343.3	0.0175111	-1.80016	0.44204	7.98689
OG1873	MSTRG.11344.1	0.00189609	-1.45705	0.39026	10.1303
OG1874	MSTRG.11345.1	1.8027e-06	0.175623	0.00664389	0.392672
OG1875	MSTRG.11346.1	0.000310374	0.0068857	0.0187409	0.6048
OG1876	MSTRG.11347.1	0.0983245	-1.873	0.0557063	0.642979
OG1877	MSTRG.11349.1	1.20967e-05	0.571923	0.0086321	0.399822
OG1878	MSTRG.11349.2	1.8701e-06	0.4091	0.0446985	2.62182
OG1879	MSTRG.11349.3	0.00238111	-0.413485	0.105472	2.46938
OG1880	MSTRG.1135.1	1.31085e-06	-0.135631	0.038822	2.41147
OG1881	MSTRG.1135.2	2.36866e-05	-1.30292	0.21962	9.37447
OG1882	MSTRG.11350.1	9.96576e-07	0.80816	0.0269357	1.75496
OG1883	MSTRG.11350.2	6.12188e-05	-0.188267	0.288542	11.1202
OG1884	MSTRG.11351.1	0.00106785	1.00447	0.0169584	0.468796
OG1885	MSTRG.11351.2	0.0803216	-0.442368	0.736606	10.8116
OG1886	MSTRG.11352.1	8.23823e-06	-1.16327	0.382834	18.492
OG1887	MSTRG.11353.1	6.81813e-07	-0.781085	0.132396	10.2637
OG1888	MSTRG.11354.1	9.89115e-05	-0.293875	0.355365	13.1102
OG1889	MSTRG.11354.2	0.0166513	0.186248	0.105503	1.73747
OG1890	MSTRG.11356.1	0.000965894	0.397315	0.00789385	0.224707
OG1891	MSTRG.11357.1	7.91222e-07	0.113262	0.0855785	5.87642
OG1892	MSTRG.11358.1	7.5146e-07	0.666285	0.115908	8.14542
OG1893	MSTRG.11358.2	6.1206e-06	-1.7719	0.501202	24.9606
OG1894	MSTRG.11359.1	0.0113922	-0.778801	0.276517	5.39158
OG1895	MSTRG.1136.1	0.00473321	0.41485	0.138648	3.00392
OG1896	MSTRG.11360.1	2.30996e-05	0.215779	0.0195563	0.840009
OG1897	MSTRG.11360.2	0.000105413	0.131495	0.0320724	1.15844
OG1898	MSTRG.11361.1	3.04534e-06	0.0510146	0.0852354	4.69025
OG1899	MSTRG.11362.1	0.000684761	-0.78908	0.351685	9.91549
OG1900	MSTRG.11362.2	4.52499e-05	-1.18724	0.674197	26.4098
OG1901	MSTRG.11362.3	0.0197457	-1.83665	0.130552	2.04862
OG1902	MSTRG.11362.4	3.23007e-06	-0.846442	0.277779	15.1707
OG1903	MSTRG.11362.5	0.000125889	-1.05903	0.406418	14.6928
OG1904	MSTRG.11362.6	0.000998973	-0.803531	0.35439	10.3491
OG1905	MSTRG.11362.7	4.53728e-06	-1.00131	0.398354	20.8872
OG1906	MSTRG.11362.8	3.54123e-05	-1.36835	0.472879	19.4231
OG1907	MSTRG.11365.1	0.0128894	0.482103	0.394633	9.09075
OG1908	MSTRG.11365.10	7.5146e-07	-1.89703	0.137669	9.59217
OG1909	MSTRG.11365.2	0.0017949	-0.585945	0.218617	5.98718
OG1910	MSTRG.11365.3	0.105003	-0.72798	0.318012	3.67044
OG1911	MSTRG.11365.4	0.013428	-1.17871	0.568212	11.0175
OG1912	MSTRG.11365.5	0.402787	-1.89567	0.105152	0.947534
OG1913	MSTRG.11365.6	0.0546819	0.138093	0.843339	10.9919
OG1914	MSTRG.11365.7	0.00715406	-1.90653	0.139443	2.82512
OG1915	MSTRG.11365.8	1.27247e-05	-1.67654	0.475975	21.8873
OG1916	MSTRG.11365.9	0.00331368	-1.76367	0.186658	4.4049
OG1917	MSTRG.11366.1	1	-0.853597	0.0232963	0.137424
OG1918	MSTRG.11367.1	7.5146e-07	-1.98733	0.00320383	0.222786
OG1919	MSTRG.11368.1	1.6599e-06	0.124701	0.0194289	1.16228
OG1920	MSTRG.11369.1	5.96616e-05	0.195207	0.00773626	0.298832
OG1921	MSTRG.1137.1	0.0307138	0.902432	0.00415714	0.0632443
OG1922	MSTRG.11370.1	7.02478e-07	0.20668	0.00824484	0.638994
OG1923	MSTRG.11371.1	1.40877e-05	0.46191	0.01399	0.635856
OG1924	MSTRG.11372.1	6.81843e-07	0.332287	0.0161064	1.272
OG1925	MSTRG.11373.1	0.00319688	0.0195744	0.0366971	0.852906
OG1926	MSTRG.11374.1	0.000832193	0.0790968	0.0152051	0.449352
OG1927	MSTRG.11375.1	3.98592e-05	0.49826	0.00507999	0.201807
OG1928	MSTRG.11376.1	0.00844322	0.0585769	0.435988	8.26903
OG1929	MSTRG.11376.2	0.00260136	-0.231165	0.0186384	0.467453
OG1930	MSTRG.11377.1	0.0120806	-0.633675	0.0550824	1.01002
OG1931	MSTRG.11378.1	0.00156225	-1.03042	0.447201	12.212
OG1932	MSTRG.11379.1	6.75792e-06	-0.95909	0.151563	7.52359
OG1933	MSTRG.1138.1	0.000219917	0.0716573	0.0218923	0.736917
OG1934	MSTRG.1138.2	2.69082e-06	-0.191416	0.0373629	2.08396
OG1935	MSTRG.1138.3	2.77163e-06	-1.97741	0.0101963	0.565562
OG1936	MSTRG.1138.4	2.77163e-06	-1.99487	0.000527694	0.0292109
OG1937	MSTRG.1138.5	2.19101e-06	-1.7038	0.147241	8.48117
OG1938	MSTRG.1138.6	6.29397e-06	-1.92483	0.0733475	3.64954
OG1939	MSTRG.11381.1	0.0216005	0.0497371	0.0246095	0.397443
OG1940	MSTRG.11382.1	0.0149167	-0.0135778	0.100162	1.89797
OG1941	MSTRG.11384.1	0.000224895	-1.01846	0.279383	9.43072
OG1942	MSTRG.11385.1	8.36928e-05	-1.81214	0.224594	8.43965
OG1943	MSTRG.11386.1	0.000103002	-1.46142	0.376834	13.6955
OG1944	MSTRG.11388.1	6.81813e-07	-0.28983	0.166744	14.9924
OG1945	MSTRG.11388.2	4.58387e-05	-1.57204	0.300173	11.9441
OG1946	MSTRG.11388.3	0.0564392	-1.78347	0.19184	3.21856
OG1947	MSTRG.11388.4	1.79574e-05	-1.72226	0.0887069	3.89165
OG1948	MSTRG.11389.1	0.000559192	-1.13693	0.169939	5.14582
OG1949	MSTRG.11389.2	0.0105913	-1.93053	0.0179839	0.417193
OG1950	MSTRG.11389.3	0.261086	-1.93745	0.0152959	0.139152
OG1951	MSTRG.11389.4	7.5146e-07	-1.95634	0.0379868	2.64698
OG1952	MSTRG.11389.5	7.54594e-07	-0.686537	0.118194	8.18875
OG1953	MSTRG.11389.6	0.000876766	-1.98084	0.00685386	0.192505
OG1954	MSTRG.11389.7	3.35123e-05	-1.7705	0.116141	4.80777
OG1955	MSTRG.11389.8	0.000747725	-1.59054	0.153023	4.42047
OG1956	MSTRG.11389.9	2.26264e-06	-1.92745	0.0359937	2.0505
OG1957	MSTRG.1139.1	0.000157165	0.124104	0.00883314	0.307844
OG1958	MSTRG.11390.1	5.9052e-06	0.729335	0.018565	0.937007
OG1959	MSTRG.11391.1	0.0181724	-1.86651	0.290579	5.21527
OG1960	MSTRG.11392.1	0.00113941	0.706853	0.00339026	0.091914
OG1961	MSTRG.11393.1	0.110701	-0.960925	0.0881183	1.02504
OG1962	MSTRG.11397.1	0.00277532	-0.716385	0.311217	8.12405
OG1963	MSTRG.11397.2	0.000242938	-0.485571	0.220019	7.29172
OG1964	MSTRG.11398.1	0.0010941	-0.768456	0.668869	17.623
OG1965	MSTRG.11399.1	4.07958e-05	-0.317472	0.58651	23.5043
OG1966	MSTRG.11399.2	2.61587e-06	-1.09126	0.855348	47.508
OG1967	MSTRG.11399.3	0.000202147	0.00071318	0.41687	14.1427
OG1968	MSTRG.11399.4	0.000894212	-1.5287	0.682726	19.3033
OG1969	MSTRG.11399.5	0.000142671	-0.958619	0.861562	30.251
OG1970	MSTRG.114.1	1	-1.05518	1.55958	5.92389
OG1971	MSTRG.114.2	1	-0.670651	1.34549	9.38371
OG1972	MSTRG.114.3	0.00776749	0.452531	0.517389	11.0914
OG1973	MSTRG.11400.1	0.000296857	0.0333686	0.0100931	0.32469
OG1974	MSTRG.11401.1	1.75616e-06	0.998837	0.0120075	0.711526
OG1975	MSTRG.11402.1	0.000112044	-1.25754	0.60737	21.892
OG1976	MSTRG.11402.2	6.85465e-07	0.241279	0.0558888	4.39059
OG1977	MSTRG.11403.1	6.81813e-07	1.2793	0.0354738	3.04429
OG1978	MSTRG.11404.1	0.000154973	0.139193	0.0318462	1.11421
OG1979	MSTRG.11404.2	1	-1.62075	0.452582	1.61778
OG1980	MSTRG.11404.3	NA	NA	NA	NA
OG1981	MSTRG.11404.4	0.000258442	-1.78804	0.173527	5.71276
OG1982	MSTRG.11405.1	0.00514687	0.913854	0.00281079	0.0671939
OG1983	MSTRG.11406.1	4.59422e-06	0.603723	0.00486015	0.252117
OG1984	MSTRG.11406.2	0.000930914	-0.590917	0.317602	9.29431
OG1985	MSTRG.11407.1	5.53265e-05	-0.103638	0.0163899	0.639223
OG1986	MSTRG.11407.2	3.98588e-06	-1.30235	0.329305	17.4535
OG1987	MSTRG.11408.1	0.000150274	0.510572	0.00600246	0.211206
OG1988	MSTRG.11408.2	2.73517e-05	-1.01801	0.0979348	4.11278
OG1989	MSTRG.11409.1	0.00132301	0.0223713	0.628994	17.6367
OG1990	MSTRG.11409.2	7.63793e-06	0.0253787	0.0360558	1.75467
OG1991	MSTRG.11409.3	NA	NA	NA	NA
OG1992	MSTRG.11409.4	2.9565e-06	-0.132161	0.424356	23.3842
OG1993	MSTRG.11409.5	6.81813e-07	-0.329109	0.287688	25.0635
OG1994	MSTRG.11409.6	2.37523e-05	-1.60843	0.262907	11.3116
OG1995	MSTRG.1141.1	0.0108253	-0.918633	0.908086	16.9102
OG1996	MSTRG.1141.2	0.240687	0.416221	0.0464607	0.49876
OG1997	MSTRG.1141.3	1	-1.94277	0.492149	1.95259
OG1998	MSTRG.11410.1	4.96466e-05	-0.657339	0.280739	11.1412
OG1999	MSTRG.11411.1	0.00409506	-1.61181	0.331199	6.81279
[truncated: 65,622 more rows]

## Sheet: OU_stats_PJ_isoform
gene_name	qvalues	thetas	var	brownSigmas
OG1	MSTRG.1.1	2.48167e-06	-1.77717	0.191943	10.9845
OG2	MSTRG.10.1	2.25815e-06	1.46125	0.00566176	0.328867
OG3	MSTRG.100.1	8.30231e-06	-0.622935	0.577513	28.0891
OG4	MSTRG.100.2	9.06013e-07	0.117083	0.299976	20.0983
OG5	MSTRG.100.3	3.07305e-05	-0.999846	0.613851	26.2135
OG6	MSTRG.1000.1	0.0108484	0.83714	0.0529175	0.978903
OG7	MSTRG.10000.1	0.00016869	-1.01314	0.943526	33.3025
OG8	MSTRG.10001.1	8.15134e-07	1.36094	0.0383659	3.06166
OG9	MSTRG.10002.1	9.06013e-07	0.366308	0.00917689	0.653336
OG10	MSTRG.10002.2	0.00011528	-0.136386	0.0314414	1.13427
OG11	MSTRG.10003.1	0.0387672	-1.08	0.289149	4.33947
OG12	MSTRG.10004.1	0.000673517	-1.28484	0.318483	9.62673
OG13	MSTRG.10005.1	1.88089e-06	-0.367613	0.0676897	4.05577
OG14	MSTRG.10005.2	0.0050039	-1.92049	0.0745386	1.61461
OG15	MSTRG.10006.1	2.68958e-06	-1.59744	0.369306	20.8833
OG16	MSTRG.10007.1	1.04528e-06	0.277014	0.0149117	0.995107
OG17	MSTRG.10008.1	0.00174353	0.445253	0.0020556	0.0524397
OG18	MSTRG.10009.1	9.41368e-07	-0.0444728	0.0229829	1.57489
OG19	MSTRG.10009.2	0.00282011	-1.70326	0.272304	6.38331
OG20	MSTRG.1001.1	0.000187407	0.0490055	0.0305388	1.04705
OG21	MSTRG.10010.1	6.6338e-06	0.123187	0.487221	24.3912
OG22	MSTRG.10011.1	3.45437e-06	0.0676186	0.0048204	0.261998
OG23	MSTRG.10012.1	0.000149242	0.266945	0.0992786	3.35988
OG24	MSTRG.10012.2	2.13652e-05	-0.416326	0.406418	17.8715
OG25	MSTRG.10012.3	1.00283e-05	-0.291105	0.326179	15.4233
OG26	MSTRG.10012.4	9.96348e-07	0.751564	0.41687	28.1668
OG27	MSTRG.10012.5	0.000861024	-1.36744	0.943966	27.4141
OG28	MSTRG.10013.1	0.342913	0.155713	0.0219618	0.184258
OG29	MSTRG.10013.2	5.11441e-06	-1.49192	0.406418	20.9687
OG30	MSTRG.10013.3	6.34442e-06	-1.81749	0.223905	11.1002
OG31	MSTRG.10013.4	1.15397e-05	-1.79816	0.189885	8.88628
OG32	MSTRG.10014.1	0.00014296	-1.4976	0.315877	11.1734
OG33	MSTRG.10014.2	5.94105e-05	-0.7394	0.167288	6.45425
OG34	MSTRG.10014.3	9.65766e-05	-1.05631	0.351899	12.915
OG35	MSTRG.10014.4	0.00045972	-1.32427	0.448993	14.0304
OG36	MSTRG.10015.1	0.00894612	-0.835146	0.171556	3.40047
OG37	MSTRG.10016.1	0.00158368	-1.21085	0.47073	12.5347
OG38	MSTRG.10017.1	0.000568242	-1.79492	0.168624	5.12049
OG39	MSTRG.10018.1	4.59607e-05	-1.07405	0.491155	19.3264
OG40	MSTRG.10019.1	3.01847e-06	-1.92079	0.0614163	3.41107
OG41	MSTRG.1002.1	0.000195228	0.980334	0.00316331	0.107169
OG42	MSTRG.10022.1	0.000481181	0.762634	0.0220333	0.677471
OG43	MSTRG.10022.2	0.00500483	0.104555	0.127893	2.84118
OG44	MSTRG.10023.1	0.000228711	-1.17915	0.600907	20.1736
OG45	MSTRG.10023.2	0.0057107	-0.608173	0.119253	2.92199
OG46	MSTRG.10024.1	0.285771	0.663164	0.0147087	0.137977
OG47	MSTRG.10024.2	1.67637e-05	-1.9554	0.0398082	1.7716
OG48	MSTRG.10025.1	9.70613e-06	-1.12659	0.501202	24.0076
OG49	MSTRG.10026.1	4.15959e-06	-0.776097	0.277779	14.734
OG50	MSTRG.10027.1	1.96215e-06	-0.394091	0.0438528	2.59633
OG51	MSTRG.10028.1	0.00598734	-1.9443	0.0559356	1.2486
OG52	MSTRG.10029.1	0.000119415	-1.35141	0.324206	11.6485
OG53	MSTRG.1003.1	3.01986e-06	0.470472	0.0236712	1.31327
OG54	MSTRG.10030.1	7.00662e-06	-1.80537	0.175887	8.45898
OG55	MSTRG.10031.1	0.025177	-0.527877	0.195333	3.63352
OG56	MSTRG.10031.2	2.29972e-06	-1.52869	0.307114	17.7455
OG57	MSTRG.10032.1	2.2549e-05	-1.92129	0.0594781	2.56749
OG58	MSTRG.10033.1	2.57608e-05	-1.84335	0.154466	6.53034
OG59	MSTRG.10034.1	8.51867e-06	-1.90079	0.0951965	4.59966
OG60	MSTRG.10035.1	4.82161e-06	-1.91097	0.0756235	3.91663
OG61	MSTRG.10036.1	5.29394e-06	-1.84585	0.154132	7.94147
OG62	MSTRG.10037.1	4.44795e-06	-1.8854	0.130305	6.82308
OG63	MSTRG.10038.1	2.9029e-05	-1.73947	0.24122	10.146
OG64	MSTRG.10039.1	5.17287e-06	-1.81326	0.126311	6.51418
OG65	MSTRG.1004.1	7.07073e-05	0.637762	0.00711385	0.269682
OG66	MSTRG.10040.1	1.38037e-05	-1.79425	0.188396	8.49892
OG67	MSTRG.10041.1	1.93067e-05	-1.5601	0.259685	11.4534
OG68	MSTRG.10042.1	0.00131431	-1.60204	0.481326	12.2
OG69	MSTRG.10043.1	1.07506e-05	0.219436	0.0578671	2.72491
OG70	MSTRG.10043.2	0.00119748	-0.66787	0.57481	15.6485
OG71	MSTRG.10045.1	0.0265378	-0.639925	0.0930359	1.50157
OG72	MSTRG.10046.1	0.00032134	-0.255787	0.0488729	1.55684
OG73	MSTRG.10047.1	2.94537e-06	-0.273571	0.173096	9.58218
OG74	MSTRG.10048.1	2.1053e-05	-1.75272	0.155397	6.69738
OG75	MSTRG.10049.1	0.00154138	-1.7825	0.109832	2.83553
OG76	MSTRG.1005.1	0.000441629	0.162332	0.204403	6.46375
OG77	MSTRG.10050.1	0.000517086	-1.65494	0.308252	9.54743
OG78	MSTRG.10051.1	0.0827452	0.543073	0.442151	5.83165
OG79	MSTRG.10052.1	0.000756373	-0.309851	0.212207	5.98514
OG80	MSTRG.10053.1	NA	NA	NA	NA
OG81	MSTRG.10054.1	0.0111721	0.181811	0.300447	5.84045
OG82	MSTRG.10055.1	0.000384823	-1.75366	0.0502264	1.57016
OG83	MSTRG.10056.1	0.000179284	-0.725865	0.57919	19.9268
OG84	MSTRG.10057.1	1.08299e-06	-1.83346	0.120447	7.93424
OG85	MSTRG.10057.2	NA	NA	NA	NA
OG86	MSTRG.10059.1	0.0015719	1.22867	0.0109435	0.293031
OG87	MSTRG.10059.2	1.72715e-06	-1.87138	0.332709	20.0496
OG88	MSTRG.1006.1	2.84254e-06	0.654842	0.00294628	0.164911
OG89	MSTRG.10060.1	1.22323e-06	0.296924	0.0185663	1.19883
OG90	MSTRG.10060.2	0.00358461	-0.414255	0.366361	8.59506
OG91	MSTRG.10060.3	2.5051e-06	-1.9264	0.108657	6.18388
OG92	MSTRG.10060.4	3.32201e-05	-1.26057	0.55276	22.6885
OG93	MSTRG.10061.1	8.53394e-06	1.56532	0.00299965	0.14523
OG94	MSTRG.10062.1	0.000354765	0.199706	1.13809	34.5027
OG95	MSTRG.10063.1	0.0222908	-1.03961	0.677098	10.9357
OG96	MSTRG.10064.1	0.0173095	1.10557	0.363559	5.87641
OG97	MSTRG.10064.2	1.30108e-05	-0.0190484	0.334513	15.3624
OG98	MSTRG.10065.1	9.08323e-07	-0.837406	0.387022	26.6827
OG99	MSTRG.10066.1	8.15134e-07	0.782542	0.0149354	1.18621
OG100	MSTRG.10066.2	1.80532e-05	-0.163659	0.59492	26.2215
OG101	MSTRG.10066.3	0.00399581	-1.36289	0.496594	12.025
OG102	MSTRG.10067.1	1.38706e-06	0.620353	0.357822	22.6257
OG103	MSTRG.10067.2	1.10365e-05	0.305729	0.570467	26.9691
OG104	MSTRG.10069.1	0.0160127	-0.0162468	0.085886	1.57992
OG105	MSTRG.10069.2	9.72664e-06	0.340473	0.0333731	1.5947
OG106	MSTRG.10069.3	0.00242465	-0.102266	0.0659435	1.67066
OG107	MSTRG.1007.1	3.47565e-06	0.404899	0.00587526	0.318868
OG108	MSTRG.10070.1	3.40607e-05	-1.39968	0.298865	12.2068
OG109	MSTRG.10071.1	0.197625	0.244776	0.0177664	0.185221
OG110	MSTRG.10072.1	9.86742e-06	0.290595	0.289369	13.7749
OG111	MSTRG.10072.2	5.90963e-06	-0.808263	0.779864	39.0116
OG112	MSTRG.10073.1	8.2203e-05	-0.332898	0.0803281	3.01346
OG113	MSTRG.10074.1	1.35578e-06	0.47597	0.0937305	5.96796
OG114	MSTRG.10074.2	9.5822e-05	-0.410712	0.475307	17.5621
OG115	MSTRG.10075.1	1.19686e-06	0.870521	0.421088	27.4078
OG116	MSTRG.10076.1	5.53791e-05	0.168376	0.00996129	0.387306
OG117	MSTRG.10077.1	1.06491e-05	1.16871	0.118767	5.58481
OG118	MSTRG.10078.1	3.13122e-06	0.294069	0.160457	8.85267
OG119	MSTRG.10078.2	1.64187e-06	-0.153286	0.267517	16.4278
OG120	MSTRG.10079.1	2.56766e-06	0.869858	0.452277	25.6224
OG121	MSTRG.1008.1	9.41775e-05	-0.352502	0.0554048	2.03639
OG122	MSTRG.10080.1	1.54331e-06	-0.219751	0.0846464	5.24337
OG123	MSTRG.10080.2	0.000197243	-1.48902	0.286379	9.77608
OG124	MSTRG.10080.3	5.06797e-06	-1.96151	0.0142601	0.736389
OG125	MSTRG.10081.1	0.000670401	-1.85148	0.189405	5.6637
OG126	MSTRG.10082.1	1.54358e-05	-0.756564	0.266058	11.892
OG127	MSTRG.10082.2	1.72715e-06	-1.9109	0.159531	9.62323
OG128	MSTRG.10084.1	1.23201e-05	-1.86467	0.129949	5.99098
OG129	MSTRG.10085.1	6.11609e-06	0.000340598	0.0389606	1.95909
OG130	MSTRG.10086.1	0.000121789	-1.79709	0.184158	6.60195
OG131	MSTRG.10086.2	6.24083e-06	-1.84983	0.147419	7.48339
OG132	MSTRG.10086.3	9.06013e-07	-0.327744	0.163178	11.5495
OG133	MSTRG.10086.4	0.105155	-1.80094	0.195486	2.60079
OG134	MSTRG.10087.1	1.01407e-06	0.682644	0.12399	8.38513
OG135	MSTRG.10087.2	5.70436e-05	0.145534	0.0786591	3.05396
OG136	MSTRG.10088.1	0.126594	0.73843	0.00708211	0.086248
OG137	MSTRG.10089.1	0.000198101	-1.02522	0.322723	11.0576
OG138	MSTRG.10089.2	4.41901e-06	-0.107371	0.0329829	1.7295
OG139	MSTRG.1009.1	5.8321e-05	-0.00216594	0.00471177	0.18273
OG140	MSTRG.10091.1	0.0357112	0.591008	0.0424468	0.621837
OG141	MSTRG.10092.1	1.03551e-06	0.444349	0.056728	3.8058
OG142	MSTRG.10093.1	0.00417688	0.504971	0.0114904	0.262096
OG143	MSTRG.10094.1	0.000243127	-1.79963	0.185161	6.04083
OG144	MSTRG.10095.1	2.473e-05	-1.82711	0.154171	6.59388
OG145	MSTRG.10096.1	3.33675e-06	-1.51678	0.2927	15.9243
OG146	MSTRG.10097.1	2.70422e-06	-1.86385	0.181975	10.2753
OG147	MSTRG.10098.1	8.13186e-06	-0.138692	0.638265	30.8722
OG148	MSTRG.10098.2	9.06013e-07	-1.96415	0.025747	1.78477
OG149	MSTRG.10099.1	1	-1.95515	0.150086	0.608654
OG150	MSTRG.101.1	0.175468	-0.886705	0.395937	4.18695
OG151	MSTRG.1010.1	8.56423e-07	-1.63676	0.159202	12.024
OG152	MSTRG.10100.1	0.000974448	1.27401	0.00674678	0.19429
OG153	MSTRG.10101.1	5.8958e-06	-1.68261	0.241943	12.2266
OG154	MSTRG.10103.1	0.00321883	0.18205	0.0430867	1.01085
OG155	MSTRG.10103.2	0.0401102	-0.792331	0.744086	11.7605
OG156	MSTRG.10103.3	6.24319e-06	-1.49967	0.656124	32.9895
OG157	MSTRG.10104.1	0.123772	1.16722	0.0123223	0.155113
OG158	MSTRG.10105.1	4.18104e-05	0.32965	0.016844	0.676707
OG159	MSTRG.10105.2	1.02977e-06	0.961853	0.0756392	5.0695
OG160	MSTRG.10106.1	0.000666276	-1.73636	0.206829	6.20602
OG161	MSTRG.10107.1	0.000783161	-1.60539	0.218151	6.34647
OG162	MSTRG.10108.1	0.008314	-1.55567	0.283457	5.73789
OG163	MSTRG.10109.1	2.07157e-06	0.0406436	0.0303884	1.79745
OG164	MSTRG.1011.1	9.16993e-05	-1.95637	0.037093	1.36343
OG165	MSTRG.10110.1	8.85532e-07	1.08426	0.0202881	1.51553
OG166	MSTRG.10113.1	2.98559e-06	0.00576467	0.0794928	4.42089
OG167	MSTRG.10113.2	1.77443e-06	-1.90497	0.107254	6.49182
OG168	MSTRG.10114.1	0.000120796	-1.574	0.297924	10.771
OG169	MSTRG.10114.2	0.000616012	-1.75297	0.135149	3.88111
OG170	MSTRG.10114.3	6.92345e-05	-1.828	0.143814	5.44537
OG171	MSTRG.10114.4	0.23488	-1.83671	0.196159	2.15573
OG172	MSTRG.10116.1	5.76051e-06	-1.13995	0.308274	15.8298
OG173	MSTRG.10119.1	0.000567017	-1.3888	0.261346	7.7484
OG174	MSTRG.1012.1	NA	NA	NA	NA
OG175	MSTRG.10121.1	4.12217e-05	-1.47713	0.48965	19.7738
OG176	MSTRG.10122.1	0.000418769	-1.48223	0.351686	11.1788
OG177	MSTRG.10122.2	3.3867e-06	-1.88794	0.14627	8.05864
OG178	MSTRG.10124.1	2.3143e-05	-1.49541	0.406418	17.6208
OG179	MSTRG.1013.1	0.00693945	-0.942847	0.909501	17.8417
OG180	MSTRG.1013.2	9.29522e-07	-1.84463	0.211786	14.4381
OG181	MSTRG.1013.3	0.00103933	-0.316299	0.199703	5.38837
OG182	MSTRG.10130.1	0.0425868	-1.90873	0.120686	2.01592
OG183	MSTRG.10134.1	1.26254e-05	-0.400006	0.12311	5.63971
OG184	MSTRG.10135.1	0.000216937	-1.71772	0.468334	15.5877
OG185	MSTRG.10136.1	0.00171621	-0.698056	0.274027	7.50871
OG186	MSTRG.10136.2	4.2984e-05	-0.900285	0.301614	12.0543
OG187	MSTRG.10137.1	2.591e-06	-1.84651	0.0942836	5.32668
OG188	MSTRG.10139.1	1.72715e-06	-1.92708	0.10609	6.44707
OG189	MSTRG.1014.1	1.63152e-06	-0.0254252	0.265382	16.3438
OG190	MSTRG.10141.1	0.00324462	0.609838	0.00429405	0.104638
OG191	MSTRG.10142.1	5.27474e-06	-0.621692	0.855774	43.0998
OG192	MSTRG.10143.1	0.000664445	0.70867	0.0054169	0.15749
OG193	MSTRG.10146.1	0.000260327	-1.54186	0.261555	8.64222
OG194	MSTRG.10147.1	0.000101286	-1.32492	0.307114	11.2996
OG195	MSTRG.10148.1	9.06013e-07	0.917917	0.0141839	1.01403
OG196	MSTRG.10149.1	0.000133278	-1.03674	0.41687	14.7696
OG197	MSTRG.10149.2	NA	NA	NA	NA
OG198	MSTRG.1015.1	8.11316e-07	1.74681	0.0398727	3.94898
OG199	MSTRG.10150.1	0.000174213	-1.86008	0.223881	7.65251
OG200	MSTRG.10151.1	9.12989e-05	-1.70643	0.181645	6.67276
OG201	MSTRG.10152.1	9.21978e-06	-0.634096	0.138146	6.66303
OG202	MSTRG.10153.1	0.00207347	-1.62433	0.333908	8.70061
OG203	MSTRG.10154.1	5.14312e-06	-0.645772	0.133894	6.90436
OG204	MSTRG.10155.1	0.00014633	-1.79742	0.271428	9.6109
OG205	MSTRG.10156.1	0.0217778	-1.57891	0.196033	3.61789
OG206	MSTRG.10157.1	8.60132e-06	-1.20479	0.267554	12.9239
OG207	MSTRG.10159.1	1.55077e-06	-1.81149	0.180667	11.1987
OG208	MSTRG.1016.1	0.000123175	0.170966	0.0180681	0.642087
OG209	MSTRG.10168.1	8.74246e-06	1.01343	0.0393527	1.89412
OG210	MSTRG.10169.1	2.13969e-06	0.918105	0.449648	26.4281
OG211	MSTRG.10169.2	3.88734e-05	-1.8381	0.325469	13.2556
OG212	MSTRG.10169.3	1.79592e-05	-1.35494	0.955084	42.4002
OG213	MSTRG.1017.1	2.06073e-06	1.12821	0.017925	1.05436
OG214	MSTRG.10170.1	0.0292731	-0.882089	0.319241	5.48526
OG215	MSTRG.10175.1	0.000422601	-0.122394	0.101867	3.22233
OG216	MSTRG.10176.1	0.0170902	-0.554317	0.252584	4.51551
OG217	MSTRG.10177.1	0.000117918	0.653079	0.0154414	0.55405
OG218	MSTRG.10178.1	1.43393e-06	0.279365	0.0234677	1.47096
OG219	MSTRG.10179.1	1.14534e-06	-1.77829	0.202002	13.2255
OG220	MSTRG.1018.1	4.60086e-05	0.0701491	0.0694539	2.7524
OG221	MSTRG.1018.2	0.000112985	-0.280843	0.0864377	3.11642
OG222	MSTRG.10180.1	6.48083e-05	0.987187	0.00366724	0.140586
OG223	MSTRG.10180.2	0.00284596	0.384789	0.0123988	0.299267
OG224	MSTRG.10181.1	2.04311e-06	-0.119003	0.232898	13.9958
OG225	MSTRG.10182.1	0.0339511	-0.0771205	0.791202	13.2015
OG226	MSTRG.10182.2	1.49261e-06	0.282287	0.284483	17.7916
OG227	MSTRG.10183.1	0.0127147	0.801647	0.0130261	0.259539
OG228	MSTRG.10184.1	5.84839e-06	0.215428	0.0136023	0.689245
OG229	MSTRG.10184.2	3.87426e-05	-1.50085	0.486131	19.8215
OG230	MSTRG.10185.1	2.94467e-06	0.367398	0.29566	16.4418
OG231	MSTRG.10186.1	5.35348e-05	0.843152	0.0251578	0.977786
OG232	MSTRG.10186.2	0.000614988	0.681893	0.0526202	1.58612
OG233	MSTRG.10187.1	0.0118697	0.224865	0.798469	16.0785
OG234	MSTRG.10189.1	0.00114525	-0.709849	0.431134	11.8937
OG235	MSTRG.10189.2	1.52239e-06	-0.067349	0.0287109	1.78835
OG236	MSTRG.1019.1	4.21566e-05	-1.62547	0.318483	12.7778
OG237	MSTRG.10190.1	0.0458037	0.516304	0.0866897	1.26518
OG238	MSTRG.10190.2	0.00488425	0.0895787	0.298076	6.97566
OG239	MSTRG.10191.1	7.31137e-05	-0.024245	0.00848734	0.319534
OG240	MSTRG.10192.1	0.000380953	0.733103	0.0188551	0.598098
OG241	MSTRG.10192.2	0.000404264	0.581658	0.00968535	0.304627
OG242	MSTRG.10192.3	2.89755e-06	0.137613	0.0540276	3.00998
OG243	MSTRG.10192.4	4.84051e-05	0.101074	0.0719554	2.84555
OG244	MSTRG.10193.1	4.65856e-06	0.631912	0.054365	2.84044
OG245	MSTRG.10194.1	6.83153e-06	0.427114	0.0236103	1.17595
OG246	MSTRG.10194.2	7.63268e-05	-1.69588	0.394573	14.8463
OG247	MSTRG.10196.1	8.02134e-06	-0.511559	0.225848	10.9508
OG248	MSTRG.10196.2	5.66562e-05	-1.23696	0.442805	17.2525
OG249	MSTRG.10196.3	0.0987413	-0.650128	0.32635	4.40915
OG250	MSTRG.10196.4	0.000188987	-1.31899	0.393985	13.3956
OG251	MSTRG.10196.5	0.00107369	-1.36431	0.534562	14.6327
OG252	MSTRG.10196.6	1.49942e-05	-1.74817	0.199193	9.03925
OG253	MSTRG.10196.7	0.000569061	-1.15906	0.376834	11.5957
OG254	MSTRG.10196.8	0.00248448	-1.20802	0.39845	10.1527
OG255	MSTRG.10197.1	1.75359e-05	0.473872	0.0181564	0.805224
OG256	MSTRG.10198.1	1.10855e-05	-1.13602	0.452332	21.1009
OG257	MSTRG.10199.1	1.19025e-06	-0.17514	0.0435039	2.829
OG258	MSTRG.102.1	1.48768e-05	0.501819	0.0252403	1.13951
OG259	MSTRG.1020.1	0.0011488	-1.55894	0.261928	7.23785
OG260	MSTRG.10200.1	4.56526e-05	-1.7321	0.136558	5.40285
OG261	MSTRG.10201.1	1.59041e-05	-1.54053	0.758316	33.9385
OG262	MSTRG.10201.2	7.6341e-06	-1.60291	0.555586	27.4191
OG263	MSTRG.10201.3	1.41388e-05	-0.682402	0.773618	35.1288
OG264	MSTRG.10202.1	0.00102646	1.03463	0.0192288	0.531501
OG265	MSTRG.10203.1	0.00255552	0.479534	0.0090472	0.239064
OG266	MSTRG.10204.1	3.15944e-06	0.17426	0.25868	14.3196
OG267	MSTRG.10205.1	0.000679842	0.340782	0.0133708	0.372951
OG268	MSTRG.10206.1	0.000569682	0.848423	0.00408518	0.122458
OG269	MSTRG.10207.1	0.00450428	-1.20549	0.572167	13.2053
OG270	MSTRG.10207.2	8.47846e-07	0.460266	0.320315	24.2375
OG271	MSTRG.10207.3	2.87098e-06	0.226989	0.282938	15.8552
OG272	MSTRG.10208.1	0.0145701	-0.65628	0.857653	14.5611
OG273	MSTRG.10209.1	1.87804e-06	0.0146512	0.223762	13.4433
OG274	MSTRG.10209.2	3.84449e-05	-0.836449	0.590397	23.9762
OG275	MSTRG.10209.3	1.62758e-06	-0.767224	0.232398	14.168
OG276	MSTRG.1021.1	NA	NA	NA	NA
OG277	MSTRG.10211.1	5.12307e-05	-1.04794	0.334513	13.1314
OG278	MSTRG.10212.1	0.00551466	-1.12912	0.345039	7.93313
OG279	MSTRG.10213.1	0.000697791	0.346388	0.0126782	0.374162
OG280	MSTRG.10213.2	0.00600022	-0.313874	0.369872	8.9828
OG281	MSTRG.10215.1	8.93467e-06	-0.0171012	0.312642	15.0459
OG282	MSTRG.10215.2	0.00815781	-0.147546	0.111617	2.53771
OG283	MSTRG.10215.3	0.0222096	-0.358833	0.299162	5.48772
OG284	MSTRG.10215.4	0.00022023	-0.729388	0.291964	9.82737
OG285	MSTRG.10215.5	0.0650143	-1.74433	0.210322	2.87361
OG286	MSTRG.10216.1	4.54475e-06	-0.97744	0.406418	21.3386
OG287	MSTRG.10216.2	0.280436	-1.75377	0.335933	3.96738
OG288	MSTRG.10217.1	9.15986e-06	-1.71781	0.205688	9.77969
OG289	MSTRG.10218.1	9.27424e-07	0.137526	0.287688	19.9745
OG290	MSTRG.10218.2	5.51316e-05	-0.32025	0.344851	13.5204
OG291	MSTRG.10218.3	8.33042e-07	-0.365805	0.186127	14.206
OG292	MSTRG.10218.4	1.65827e-05	-1.75421	0.226797	10.2393
OG293	MSTRG.10218.5	0.00705785	-1.95566	0.0312773	0.633727
OG294	MSTRG.10218.6	9.72279e-06	-1.08868	0.453257	21.643
OG295	MSTRG.10218.7	0.000763979	-1.78218	0.198115	5.89
OG296	MSTRG.10218.8	NA	NA	NA	NA
OG297	MSTRG.10218.9	4.44246e-05	-1.73623	0.313128	12.518
OG298	MSTRG.10219.1	8.52549e-05	1.04882	0.0259112	0.962098
OG299	MSTRG.1022.1	4.26057e-06	-1.70745	0.421299	22.643
OG300	MSTRG.10220.1	8.33042e-07	0.85026	0.0263321	2.03153
OG301	MSTRG.10221.1	0.00594741	-0.221652	0.042284	0.944469
OG302	MSTRG.10223.1	1.30802e-06	1.16519	0.00667935	0.427157
OG303	MSTRG.10224.1	1	0.262421	0.0225545	0.100747
OG304	MSTRG.10225.1	3.68794e-06	1.09788	0.011084	0.59777
OG305	MSTRG.10226.1	0.00257935	0.540741	0.00808808	0.190721
OG306	MSTRG.10227.1	3.21909e-05	-0.363879	0.0282074	1.17133
OG307	MSTRG.10228.1	1.78517e-06	0.596059	0.0183051	1.10157
OG308	MSTRG.10229.1	0.0038586	-1.61248	0.21607	5.21831
OG309	MSTRG.1023.1	7.45585e-05	-1.77058	0.224748	8.51566
OG310	MSTRG.10230.1	2.43256e-06	-1.33759	0.398354	22.8071
OG311	MSTRG.10231.1	0.000155207	0.705632	0.00973951	0.341136
OG312	MSTRG.10231.2	8.11316e-07	0.515052	0.0429862	3.89894
OG313	MSTRG.10231.3	1.52715e-05	0.452205	0.0127003	0.573119
OG314	MSTRG.10232.1	1	-1.00419	0.397638	1.95405
OG315	MSTRG.10233.1	9.20674e-05	0.129722	0.0805123	2.96443
OG316	MSTRG.10233.2	6.77521e-05	-1.07225	0.585914	22.0163
OG317	MSTRG.10233.3	0.00521575	-0.884353	0.718244	15.4033
OG318	MSTRG.10233.4	0.00030571	-1.05244	1.01815	33.5569
OG319	MSTRG.10234.1	5.90676e-06	-0.207648	0.037	1.87724
OG320	MSTRG.10235.1	0.000446302	-1.74721	0.220901	6.6615
OG321	MSTRG.10236.1	0.000358111	-0.0633276	0.0529976	1.66394
OG322	MSTRG.10237.1	2.18314e-05	0.321038	0.0259371	1.12206
OG323	MSTRG.10238.1	9.17651e-05	-1.79853	0.273822	10.1156
OG324	MSTRG.10239.1	0.0164697	-0.443113	0.047875	0.863133
OG325	MSTRG.1024.1	1.34885e-05	-1.88469	0.12811	5.84726
OG326	MSTRG.10240.1	6.49437e-06	-0.552286	0.214513	10.7919
OG327	MSTRG.10240.2	0.000187258	0.208092	0.0801616	2.71591
OG328	MSTRG.10240.3	0.000108043	0.0120861	0.0462842	1.66662
OG329	MSTRG.10241.1	0.00987843	0.36091	0.0064468	0.125819
OG330	MSTRG.10242.1	8.15134e-07	0.895818	0.00998951	0.798865
OG331	MSTRG.10243.1	0.0907136	0.659088	0.0108169	0.133549
OG332	MSTRG.10244.1	1.13437e-05	-1.63796	0.174539	8.27077
OG333	MSTRG.10245.1	0.0132734	-0.505082	0.120889	2.09276
OG334	MSTRG.10246.1	0.220802	0.458224	0.00628791	0.0687764
OG335	MSTRG.10247.1	3.87444e-06	0.671755	0.0293145	1.57195
OG336	MSTRG.10247.2	1.9965e-06	-0.0280274	0.294078	17.3601
OG337	MSTRG.10247.3	0.000479701	-0.134404	0.29478	9.18455
OG338	MSTRG.10248.1	2.99362e-06	-1.98729	0.00323134	0.179194
OG339	MSTRG.10249.1	0.000171907	-1.97281	0.0142026	0.488665
OG340	MSTRG.1025.1	0.00925177	0.559777	0.0491306	0.861864
OG341	MSTRG.1025.2	9.0169e-07	0.232093	0.276885	20.2827
OG342	MSTRG.1025.3	2.94184e-06	0.423045	0.344695	19.1618
OG343	MSTRG.10250.1	NA	NA	NA	NA
OG344	MSTRG.10251.1	NA	NA	NA	NA
OG345	MSTRG.10252.1	0.000105783	-1.95516	0.0184556	0.665696
OG346	MSTRG.10253.1	NA	NA	NA	NA
OG347	MSTRG.10254.1	4.40633e-05	-1.92648	0.0531465	2.12043
OG348	MSTRG.10256.1	NA	NA	NA	NA
OG349	MSTRG.10257.1	NA	NA	NA	NA
OG350	MSTRG.10258.1	NA	NA	NA	NA
OG351	MSTRG.10259.1	NA	NA	NA	NA
OG352	MSTRG.1026.1	0.000142698	0.0429982	0.0202001	0.706951
OG353	MSTRG.10260.1	0.00705785	-1.96629	0.0180371	0.366105
OG354	MSTRG.10260.2	NA	NA	NA	NA
OG355	MSTRG.10261.1	5.65081e-06	-0.948892	0.258835	13.375
OG356	MSTRG.10263.1	0.000861974	-1.97172	0.0149633	0.419427
OG357	MSTRG.10264.1	NA	NA	NA	NA
OG358	MSTRG.10265.1	NA	NA	NA	NA
OG359	MSTRG.10267.1	NA	NA	NA	NA
OG360	MSTRG.10268.1	NA	NA	NA	NA
OG361	MSTRG.10269.1	1.00053e-05	-1.97283	0.0146767	0.695797
OG362	MSTRG.10269.2	NA	NA	NA	NA
OG363	MSTRG.10269.3	2.5051e-06	-1.9743	0.0132026	0.75402
OG364	MSTRG.10269.4	2.5051e-06	-1.97635	0.0111917	0.638525
OG365	MSTRG.10269.5	9.06013e-07	-1.96278	0.0277697	1.92364
OG366	MSTRG.10269.6	2.94544e-05	-1.94746	0.0122895	0.513753
OG367	MSTRG.10269.7	NA	NA	NA	NA
OG368	MSTRG.10270.1	0.0665576	-1.1604	0.350147	6.86626
OG369	MSTRG.10271.1	0.0116922	-0.795334	0.365567	8.37402
OG370	MSTRG.10272.1	4.44819e-05	-1.97681	0.0103625	0.41166
OG371	MSTRG.10273.1	NA	NA	NA	NA
OG372	MSTRG.10274.1	4.72165e-06	-0.702177	0.156506	8.1334
OG373	MSTRG.10277.1	NA	NA	NA	NA
OG374	MSTRG.10278.1	NA	NA	NA	NA
OG375	MSTRG.10279.1	NA	NA	NA	NA
OG376	MSTRG.1028.1	0.00345387	0.690098	0.145012	3.44287
OG377	MSTRG.10280.1	NA	NA	NA	NA
OG378	MSTRG.10281.1	NA	NA	NA	NA
OG379	MSTRG.10282.1	1.10265e-05	-1.88454	0.0444652	2.08912
OG380	MSTRG.10283.1	0.000861974	-1.94161	0.0636527	1.78618
OG381	MSTRG.10284.1	NA	NA	NA	NA
OG382	MSTRG.10285.1	NA	NA	NA	NA
OG383	MSTRG.10286.1	0.000167324	-1.95294	0.0114232	0.396417
OG384	MSTRG.10287.1	NA	NA	NA	NA
OG385	MSTRG.10288.1	NA	NA	NA	NA
OG386	MSTRG.10289.1	NA	NA	NA	NA
OG387	MSTRG.10289.2	NA	NA	NA	NA
OG388	MSTRG.1029.1	1.16908e-05	-1.89175	0.111962	5.20584
OG389	MSTRG.10290.1	0.000861974	-1.95626	0.0357848	1.00258
OG390	MSTRG.10293.1	0.000861974	-1.97291	0.0137198	0.384813
OG391	MSTRG.10294.1	NA	NA	NA	NA
OG392	MSTRG.10294.2	NA	NA	NA	NA
OG393	MSTRG.10294.3	NA	NA	NA	NA
OG394	MSTRG.10294.4	NA	NA	NA	NA
OG395	MSTRG.10294.5	NA	NA	NA	NA
OG396	MSTRG.10294.6	NA	NA	NA	NA
OG397	MSTRG.10295.1	0.002662	-1.96522	0.022729	0.564472
OG398	MSTRG.10296.1	NA	NA	NA	NA
OG399	MSTRG.10297.1	NA	NA	NA	NA
OG400	MSTRG.10297.2	0.00123459	-1.90156	0.0344446	0.931622
OG401	MSTRG.10298.1	0.00705785	-1.97895	0.00705947	0.14297
OG402	MSTRG.10298.2	NA	NA	NA	NA
OG403	MSTRG.10298.3	NA	NA	NA	NA
OG404	MSTRG.10299.1	NA	NA	NA	NA
OG405	MSTRG.10299.2	NA	NA	NA	NA
OG406	MSTRG.10299.3	0.000310674	-1.94467	0.0264963	0.851335
OG407	MSTRG.10299.4	NA	NA	NA	NA
OG408	MSTRG.10299.5	NA	NA	NA	NA
OG409	MSTRG.10299.6	NA	NA	NA	NA
OG410	MSTRG.10299.7	NA	NA	NA	NA
OG411	MSTRG.10299.8	NA	NA	NA	NA
OG412	MSTRG.10299.9	NA	NA	NA	NA
OG413	MSTRG.103.1	0.0235926	-1.32826	0.745991	11.8528
OG414	MSTRG.1030.1	0.0135136	0.534256	0.0320713	0.576983
OG415	MSTRG.10300.1	NA	NA	NA	NA
OG416	MSTRG.10304.1	1.49856e-06	-1.91144	0.0786731	4.90834
OG417	MSTRG.10305.1	2.97531e-05	-1.97016	0.0173896	0.724896
OG418	MSTRG.10307.1	NA	NA	NA	NA
OG419	MSTRG.10308.1	NA	NA	NA	NA
OG420	MSTRG.10309.1	NA	NA	NA	NA
OG421	MSTRG.10309.2	NA	NA	NA	NA
OG422	MSTRG.1031.1	1.56816e-06	0.28892	0.277151	17.1199
OG423	MSTRG.10310.1	NA	NA	NA	NA
OG424	MSTRG.10311.1	NA	NA	NA	NA
OG425	MSTRG.10312.1	8.12489e-06	-1.45708	0.217395	10.6658
OG426	MSTRG.10314.1	6.07064e-05	-1.98539	0.00411603	0.157422
OG427	MSTRG.10315.1	NA	NA	NA	NA
OG428	MSTRG.10316.1	NA	NA	NA	NA
OG429	MSTRG.10317.1	NA	NA	NA	NA
OG430	MSTRG.10318.1	NA	NA	NA	NA
OG431	MSTRG.10319.1	NA	NA	NA	NA
OG432	MSTRG.1032.1	0.0017692	-1.65839	0.245798	6.4852
OG433	MSTRG.1032.2	0.0155857	-1.2826	0.344472	7.69632
OG434	MSTRG.10322.1	NA	NA	NA	NA
OG435	MSTRG.10323.1	NA	NA	NA	NA
OG436	MSTRG.10324.1	NA	NA	NA	NA
OG437	MSTRG.10326.1	NA	NA	NA	NA
OG438	MSTRG.10327.1	NA	NA	NA	NA
OG439	MSTRG.10328.1	9.06013e-07	-1.97241	0.015207	1.05695
OG440	MSTRG.10329.1	8.32367e-07	0.273922	0.28659	22.5527
OG441	MSTRG.1033.1	6.08723e-06	0.495491	0.0585825	2.94597
OG442	MSTRG.10330.1	0.000171907	-1.97648	0.0106563	0.365786
OG443	MSTRG.10331.1	NA	NA	NA	NA
OG444	MSTRG.10332.1	0.401736	-1.9222	0.0584578	0.526524
OG445	MSTRG.10333.1	NA	NA	NA	NA
OG446	MSTRG.10334.1	0.401736	-1.86949	0.165578	1.48294
OG447	MSTRG.10335.1	0.401736	-1.90121	0.09426	0.849239
OG448	MSTRG.10336.1	NA	NA	NA	NA
OG449	MSTRG.10337.1	NA	NA	NA	NA
OG450	MSTRG.10339.1	NA	NA	NA	NA
OG451	MSTRG.10339.2	NA	NA	NA	NA
OG452	MSTRG.10339.3	NA	NA	NA	NA
OG453	MSTRG.10339.4	NA	NA	NA	NA
OG454	MSTRG.10339.5	NA	NA	NA	NA
OG455	MSTRG.10339.6	0.000171907	-1.98484	0.00442786	0.151967
OG456	MSTRG.10339.7	NA	NA	NA	NA
OG457	MSTRG.10339.8	0.00115334	-1.93215	0.026264	0.747361
OG458	MSTRG.10339.9	NA	NA	NA	NA
OG459	MSTRG.1034.1	2.05187e-05	-1.79422	0.190243	8.311
OG460	MSTRG.10342.1	NA	NA	NA	NA
OG461	MSTRG.10343.1	1.00053e-05	-1.95682	0.0371857	1.75836
OG462	MSTRG.10345.1	NA	NA	NA	NA
OG463	MSTRG.10346.1	0.0425868	-1.9426	0.047636	0.797168
OG464	MSTRG.10347.1	NA	NA	NA	NA
OG465	MSTRG.10349.1	NA	NA	NA	NA
OG466	MSTRG.1035.1	2.13588e-06	0.705773	0.0283049	1.65529
OG467	MSTRG.10351.1	2.99362e-06	-1.9754	0.0120896	0.671106
OG468	MSTRG.10352.1	NA	NA	NA	NA
OG469	MSTRG.10355.1	9.06013e-07	-1.98697	0.00340651	0.235892
OG470	MSTRG.10356.1	NA	NA	NA	NA
OG471	MSTRG.10357.1	NA	NA	NA	NA
OG472	MSTRG.10358.1	9.22115e-05	-1.91886	0.0246244	0.901659
OG473	MSTRG.10359.1	1	-1.98794	0.0215323	0.0859256
OG474	MSTRG.1036.1	2.78944e-06	1.22884	0.0345952	1.93966
OG475	MSTRG.10360.1	5.80093e-06	-0.122753	0.0291668	1.47876
OG476	MSTRG.10361.1	2.71009e-06	-0.377281	0.25423	14.3716
OG477	MSTRG.10362.1	0.0290738	-1.48233	0.340816	6.11381
OG478	MSTRG.10363.1	2.02595e-05	-0.378764	0.0518404	2.25157
OG479	MSTRG.10364.1	0.0115601	-0.0991962	0.0241204	0.448981
OG480	MSTRG.10364.2	0.000414528	0.166862	0.0449392	1.40182
OG481	MSTRG.10365.1	0.00144183	0.851998	0.00380229	0.0959057
OG482	MSTRG.10366.1	0.00283338	0.385279	0.00371985	0.097452
OG483	MSTRG.10367.1	0.000111487	0.281565	0.121699	4.42975
OG484	MSTRG.10367.2	1.2024e-05	-1.62718	0.36535	17.0153
OG485	MSTRG.10368.1	9.60986e-07	0.399986	0.0185303	1.26215
OG486	MSTRG.10369.1	3.93394e-06	0.821626	0.00378141	0.202125
OG487	MSTRG.10369.2	0.000504264	0.674821	0.0113583	0.341926
OG488	MSTRG.1037.1	8.74911e-06	0.405008	0.311386	15.1111
OG489	MSTRG.10370.1	9.71744e-07	0.98698	0.0958309	6.50857
OG490	MSTRG.10371.1	7.62779e-06	-1.84714	0.143216	7.02123
OG491	MSTRG.10372.1	0.000134964	-1.58697	0.380345	13.4095
OG492	MSTRG.10373.1	1.99712e-06	-1.61512	0.382834	22.736
OG493	MSTRG.10374.1	0.00160975	-0.00878729	0.0297744	0.824272
OG494	MSTRG.10374.2	2.60253e-06	0.356774	0.0567553	3.22951
OG495	MSTRG.10374.3	2.99362e-06	0.323562	0.0112652	0.626164
OG496	MSTRG.10374.4	1.60194e-06	-0.000767555	0.0336933	2.06791
OG497	MSTRG.10374.5	0.00575301	0.00282232	0.0472143	0.997951
OG498	MSTRG.10374.6	0.000119313	0.150408	0.053813	1.93721
OG499	MSTRG.10375.1	9.06013e-07	-1.94761	0.0293628	2.0746
OG500	MSTRG.10376.1	1.29944e-05	0.113697	0.091302	4.2007
OG501	MSTRG.10376.2	0.00715235	-1.46657	0.420715	8.54259
OG502	MSTRG.10377.1	NA	NA	NA	NA
OG503	MSTRG.10378.1	0.000353901	-1.54457	0.156977	5.02014
OG504	MSTRG.10379.1	0.000332907	-1.11811	1.06478	34.3699
OG505	MSTRG.1038.1	0.0233091	0.53736	0.0105271	0.172448
OG506	MSTRG.1038.2	9.35024e-05	-1.76974	0.321539	11.8561
OG507	MSTRG.10380.1	0.000225514	-0.528823	0.0863678	2.89927
OG508	MSTRG.10381.1	2.54977e-05	-1.45088	0.28659	12.4098
OG509	MSTRG.10382.1	0.0626337	-1.39651	0.540568	7.90579
OG510	MSTRG.10383.1	0.00243488	-1.23625	0.255999	6.4712
OG511	MSTRG.10384.1	3.25681e-06	0.548429	0.0276783	1.51787
OG512	MSTRG.10385.1	2.99362e-06	-1.93023	0.0970111	5.39931
OG513	MSTRG.10385.2	0.072349	-0.397111	0.57001	7.92175
OG514	MSTRG.10385.3	5.97023e-06	-1.78799	0.287715	14.5712
OG515	MSTRG.10385.4	0.00435346	-1.89192	0.185353	3.93228
OG516	MSTRG.10385.5	0.0117889	-0.039156	0.255016	5.40556
OG517	MSTRG.10385.6	0.000313952	-1.21223	0.531514	17.2168
OG518	MSTRG.10386.1	2.79812e-05	0.997471	0.00495882	0.208699
OG519	MSTRG.10387.1	0.00027218	-0.472073	0.0805573	2.63347
OG520	MSTRG.10388.1	3.59187e-05	-1.2587	0.17712	7.25034
OG521	MSTRG.10389.1	0.00026866	-0.762055	0.21206	7.00982
OG522	MSTRG.1039.1	9.06013e-07	-1.95535	0.0197054	1.40544
OG523	MSTRG.10390.1	0.00434814	-0.685534	0.220774	4.92836
OG524	MSTRG.10391.1	3.85953e-06	-1.84431	0.235679	12.6046
OG525	MSTRG.10393.1	5.33346e-05	0.184586	0.0298506	1.16075
OG526	MSTRG.10393.2	2.03958e-05	-1.7651	0.216728	9.48025
OG527	MSTRG.10394.1	0.0442108	-1.02141	0.398956	5.87987
OG528	MSTRG.10395.1	7.45077e-06	-0.0389136	0.0941777	4.69643
OG529	MSTRG.10395.2	6.96043e-05	0.506387	0.15016	5.68722
OG530	MSTRG.10396.1	4.65132e-06	-0.586116	0.0523564	2.73701
OG531	MSTRG.10396.2	5.68815e-06	-0.110334	0.0207649	1.05708
OG532	MSTRG.10396.3	2.99498e-06	-1.33215	0.428185	23.7464
OG533	MSTRG.10396.4	0.00619077	-0.501408	0.146089	3.0237
OG534	MSTRG.10397.1	2.28076e-06	-1.51956	0.348996	20.2231
OG535	MSTRG.10398.1	7.34783e-05	-0.643055	0.283412	10.6391
OG536	MSTRG.104.1	0.00598734	-0.775815	0.343609	6.90781
OG537	MSTRG.104.2	NA	NA	NA	NA
OG538	MSTRG.1040.1	1.17067e-05	-1.59749	0.354311	16.5733
OG539	MSTRG.10400.1	0.000131879	-1.66684	0.168965	5.9741
OG540	MSTRG.10401.1	5.05788e-06	-1.35323	0.26383	13.5449
OG541	MSTRG.10402.1	NA	NA	NA	NA
OG542	MSTRG.10403.1	4.62476e-06	-1.47431	0.209056	10.8594
OG543	MSTRG.10404.1	0.000229917	0.581025	0.00544193	0.177134
OG544	MSTRG.10405.1	2.26605e-06	0.290498	0.00470152	0.273329
OG545	MSTRG.10406.1	1.81635e-06	-0.671405	0.203645	12.317
OG546	MSTRG.10407.1	0.0171653	0.0989601	0.0383767	0.651808
OG547	MSTRG.10408.1	6.65462e-06	0.745476	0.00365663	0.182818
OG548	MSTRG.10409.1	1.64302e-06	0.987905	0.0312173	1.9148
OG549	MSTRG.1041.1	6.00546e-05	-1.41306	0.337229	13.0492
OG550	MSTRG.10411.1	0.0106498	1.09847	0.00131666	0.0247753
OG551	MSTRG.10412.1	0.0134297	0.140348	0.0622542	1.11584
OG552	MSTRG.10413.1	0.000856893	0.618583	0.0152403	0.43077
OG553	MSTRG.10414.1	1.20002e-06	0.647952	0.0322685	2.0919
OG554	MSTRG.10415.1	0.00237859	0.182668	0.0563272	1.4672
OG555	MSTRG.10415.2	0.0144462	-1.68542	0.40847	7.58838
OG556	MSTRG.10415.3	9.06013e-07	-1.92414	0.0900137	6.30581
OG557	MSTRG.10415.4	0.002662	-0.189602	0.580043	13.2076
OG558	MSTRG.10415.5	0.000288819	-1.5538	0.475307	15.6243
OG559	MSTRG.10415.6	2.86923e-06	-1.75427	0.369306	20.7104
OG560	MSTRG.10417.1	0.00251247	0.0632175	0.0114084	0.281622
OG561	MSTRG.10418.1	0.00549991	0.456025	0.0210584	0.444645
OG562	MSTRG.10418.2	9.80083e-05	-0.917242	1.14842	41.1699
OG563	MSTRG.10418.3	6.07064e-05	-1.94509	0.0581403	2.22279
OG564	MSTRG.10419.1	0.000313774	-1.90374	0.0895093	2.83374
OG565	MSTRG.1042.1	5.79234e-05	-0.962327	0.152927	5.9108
OG566	MSTRG.10420.1	3.7015e-06	-0.687754	0.0892213	4.71247
OG567	MSTRG.10421.1	5.93411e-06	0.99551	0.0272524	1.37969
OG568	MSTRG.10422.1	5.84896e-06	-0.389093	0.33202	16.8296
OG569	MSTRG.10423.1	9.98252e-05	-0.460628	0.899908	32.4711
OG570	MSTRG.10423.2	0.169777	-1.80318	0.352534	4.56191
OG571	MSTRG.10424.1	2.14708e-06	0.536926	0.213279	12.6065
OG572	MSTRG.10424.2	2.25395e-06	0.909061	0.452277	25.8655
OG573	MSTRG.10424.3	7.58892e-06	0.457595	0.355365	17.3761
OG574	MSTRG.10424.4	2.01255e-06	0.0472129	0.255848	15.1408
OG575	MSTRG.10424.5	2.10557e-06	0.402291	0.305212	17.8768
OG576	MSTRG.10424.6	2.12662e-06	0.0349452	0.244816	14.3584
OG577	MSTRG.10424.7	5.37238e-06	0.363557	0.314616	16.1082
OG578	MSTRG.10425.1	3.93859e-06	-1.00449	0.280035	15.0538
OG579	MSTRG.10426.1	3.44263e-06	-0.407711	0.179782	9.79649
OG580	MSTRG.10427.1	2.69029e-05	-1.44578	0.363486	15.3726
OG581	MSTRG.10428.1	1.2857e-05	-0.413655	0.793369	36.6286
OG582	MSTRG.10428.2	5.22055e-06	-1.71249	0.245448	12.7526
OG583	MSTRG.10429.1	0.000382934	-0.699019	0.0733079	2.27607
OG584	MSTRG.1043.1	0.000230074	-0.272492	0.072094	2.41708
OG585	MSTRG.1043.2	0.00259143	-1.80789	0.203207	4.85669
OG586	MSTRG.1043.3	NA	NA	NA	NA
OG587	MSTRG.10430.1	6.75625e-06	-0.675005	0.105888	5.25828
OG588	MSTRG.10431.1	1	-1.67929	0.313483	1.88194
OG589	MSTRG.10432.1	0.0246666	-0.18648	0.00820084	0.151893
OG590	MSTRG.10433.1	4.44819e-05	0.786095	0.00908849	0.362477
OG591	MSTRG.10433.2	4.80588e-06	-0.530665	0.362096	18.9048
OG592	MSTRG.10434.1	0.000120553	0.0420948	0.0117434	0.421067
OG593	MSTRG.10435.1	0.00137965	0.851125	0.00473718	0.116855
OG594	MSTRG.10437.1	7.74026e-06	-0.411916	0.501202	24.5692
OG595	MSTRG.10437.2	0.00071363	0.354829	0.0166437	0.463008
OG596	MSTRG.10437.3	2.67196e-06	-1.68621	0.26646	14.9084
OG597	MSTRG.10437.4	0.000634851	-1.63447	0.414282	11.9361
OG598	MSTRG.10437.5	0.000365433	-1.64581	0.46599	14.8882
OG599	MSTRG.10438.1	1	-1.97116	0.120321	0.480077
OG600	MSTRG.10439.1	3.97904e-05	-1.88271	0.086937	3.53413
OG601	MSTRG.1044.1	0.000145726	-1.02061	0.398354	14.015
OG602	MSTRG.1044.2	2.25709e-06	0.0637399	0.0373643	2.17425
OG603	MSTRG.1044.3	1.07151e-06	0.00547048	0.248687	16.4711
OG604	MSTRG.1044.4	0.00413628	-0.737552	0.390984	9.04658
OG605	MSTRG.1044.5	0.003431	-0.986292	0.347145	8.97824
OG606	MSTRG.10440.1	1.95093e-06	0.19903	0.24422	14.6819
OG607	MSTRG.10440.2	1.13026e-06	1.03077	0.0170342	1.11721
OG608	MSTRG.10440.3	1.85531e-06	-0.0503193	0.0848797	5.03037
OG609	MSTRG.10440.4	1.46254e-05	0.454985	0.0893121	4.05784
OG610	MSTRG.10441.1	1.79434e-06	-0.58892	0.324354	19.5547
OG611	MSTRG.10442.1	2.96661e-05	0.535026	0.039042	1.6203
OG612	MSTRG.10442.2	0.305213	-0.327814	0.240504	2.28611
OG613	MSTRG.10443.1	0.000193266	-0.262945	0.107771	3.67882
OG614	MSTRG.10443.2	3.29233e-06	-1.85637	0.12527	6.83775
OG615	MSTRG.10443.3	6.07064e-05	-1.90827	0.162669	6.24204
OG616	MSTRG.10444.1	3.36031e-06	0.167297	0.269426	14.7557
OG617	MSTRG.10445.1	1.2934e-06	0.552084	0.0159648	1.02165
OG618	MSTRG.10446.1	2.71544e-06	-1.98306	0.00275815	0.155834
OG619	MSTRG.10447.1	9.06013e-07	-0.0351668	0.0401327	2.84187
OG620	MSTRG.10447.2	NA	NA	NA	NA
OG621	MSTRG.10448.1	2.3597e-05	-0.145603	0.896961	37.4971
OG622	MSTRG.10448.2	0.000877969	-0.73251	0.694795	19.9391
OG623	MSTRG.10448.3	0.00873408	-0.731195	0.59019	12.45
OG624	MSTRG.10448.4	0.0425868	-1.89362	0.164295	2.73912
OG625	MSTRG.10449.1	2.18614e-06	0.627041	0.113039	6.54668
OG626	MSTRG.1045.1	2.5051e-06	-1.87532	0.310332	17.7451
OG627	MSTRG.10450.1	0.0323847	-1.3664	0.488309	7.74456
OG628	MSTRG.10451.1	2.00727e-06	0.0656519	0.235993	13.814
OG629	MSTRG.10451.10	0.000346339	-0.213939	0.0887261	2.77009
OG630	MSTRG.10451.11	0.174099	-1.53451	0.662899	7.87173
OG631	MSTRG.10451.12	0.000102435	-0.537967	0.571467	20.7014
OG632	MSTRG.10451.13	0.00294354	-0.802674	0.562331	13.7262
OG633	MSTRG.10451.14	1.43683e-06	-0.825413	0.285147	17.7553
OG634	MSTRG.10451.15	1.37322e-06	-0.756689	0.639	40.5963
OG635	MSTRG.10451.16	1.74943e-06	-0.546062	0.624462	37.5814
OG636	MSTRG.10451.17	2.67109e-05	-1.08006	0.728992	30.3602
OG637	MSTRG.10451.18	0.00837562	-0.826928	0.180774	3.82698
OG638	MSTRG.10451.19	0.000535444	0.279177	0.105201	3.20613
OG639	MSTRG.10451.2	0.00185394	-0.150708	0.196824	5.26654
OG640	MSTRG.10451.20	4.22437e-06	-0.420084	0.180026	9.5797
OG641	MSTRG.10451.21	3.76414e-06	0.317968	0.501202	27.2167
OG642	MSTRG.10451.22	1.30802e-06	0.345643	0.405432	25.7761
OG643	MSTRG.10451.23	0.000355536	-0.193676	0.109186	3.50367
OG644	MSTRG.10451.24	0.00323596	0.278684	0.803712	18.6067
OG645	MSTRG.10451.25	4.57108e-05	0.00309749	0.714498	28.2194
OG646	MSTRG.10451.26	0.000160931	-0.428509	0.202953	7.05561
OG647	MSTRG.10451.27	5.92968e-06	-0.776368	0.454537	22.977
OG648	MSTRG.10451.28	2.21978e-05	-1.42601	0.320315	13.8441
OG649	MSTRG.10451.29	6.91118e-06	-0.57957	0.335442	16.6578
OG650	MSTRG.10451.3	6.21148e-05	0.0387178	0.145154	5.59961
OG651	MSTRG.10451.30	3.93859e-06	-0.00830543	0.559193	29.4175
OG652	MSTRG.10451.31	4.17516e-06	-0.449786	0.398354	21.1561
OG653	MSTRG.10451.32	0.00332783	-0.591184	0.724233	17.4172
OG654	MSTRG.10451.33	0.0196468	-1.54574	0.329985	6.95095
OG655	MSTRG.10451.34	0.00189667	-0.689793	0.215206	5.41761
OG656	MSTRG.10451.35	0.000311336	-0.533824	0.576201	19.3767
OG657	MSTRG.10451.36	0.0123328	0.130525	0.0565455	1.07798
OG658	MSTRG.10451.37	1.93268e-06	-0.636227	0.19202	11.4735
OG659	MSTRG.10451.38	8.24118e-07	-0.553916	0.326501	25.6682
OG660	MSTRG.10451.39	0.231417	-0.581195	0.579522	6.00342
OG661	MSTRG.10451.4	0.00113137	0.283423	0.073207	2.09705
OG662	MSTRG.10451.40	0.0279457	-1.10132	0.909227	14.6586
OG663	MSTRG.10451.41	1.14836e-05	-0.519983	0.575615	27.5808
OG664	MSTRG.10451.42	0.000231999	-1.06966	0.298981	9.97265
OG665	MSTRG.10451.43	5.52052e-06	-0.968345	0.83294	42.4308
OG666	MSTRG.10451.44	0.205055	-0.430816	0.301401	3.33779
OG667	MSTRG.10451.45	0.00333744	-0.773437	0.429993	10.3386
OG668	MSTRG.10451.46	0.000220146	-1.45148	0.424787	13.8853
OG669	MSTRG.10451.5	0.000276584	-0.592019	0.0923725	3.04751
OG670	MSTRG.10451.6	2.64851e-06	-0.250714	0.304919	17.3013
OG671	MSTRG.10451.7	2.09387e-06	0.323273	0.418556	24.5673
OG672	MSTRG.10451.8	2.37331e-06	0.728786	0.436709	25.31
OG673	MSTRG.10451.9	0.0378993	-0.0560383	0.0875039	1.3602
OG674	MSTRG.10452.1	0.000132804	-1.72879	0.0705787	2.50656
OG675	MSTRG.10453.1	0.00065044	-0.362916	0.204197	6.20653
OG676	MSTRG.10454.1	0.00467796	0.153107	0.302775	6.33506
OG677	MSTRG.10454.2	0.00209754	0.460854	0.188205	4.50863
OG678	MSTRG.10454.3	0.0441689	-0.893475	0.562197	8.2525
OG679	MSTRG.10454.4	0.000214303	-0.915836	0.191336	6.42502
OG680	MSTRG.10454.5	0.382906	-0.0266321	0.8248	7.64334
OG681	MSTRG.10454.6	0.00398556	-0.609246	0.841908	17.5342
OG682	MSTRG.10454.7	1	-0.297658	1.14131	9.33
OG683	MSTRG.10454.8	0.755593	-0.397595	1.08149	9.30662
OG684	MSTRG.10454.9	0.03951	-0.0303509	0.306203	4.31217
OG685	MSTRG.10455.1	0.0220102	-0.0156389	1.17898	18.9214
OG686	MSTRG.10456.1	0.0423244	-0.449389	0.649684	9.42215
OG687	MSTRG.10456.2	0.0425868	-1.87311	0.23303	3.88916
OG688	MSTRG.10457.1	0.000118652	-1.50637	0.406418	14.6543
OG689	MSTRG.10458.1	9.56341e-07	-0.76742	0.146423	9.90573
OG690	MSTRG.10459.1	1	-1.56601	0.397974	1.41642
OG691	MSTRG.1046.1	1.82487e-06	0.742788	0.0190921	1.14818
OG692	MSTRG.10460.1	0.000503388	-0.0553025	0.0769146	2.31774
OG693	MSTRG.10460.2	0.0425868	-1.9447	0.0442317	0.739953
OG694	MSTRG.10461.1	0.00059309	-1.0219	0.122598	3.6058
OG695	MSTRG.10462.1	0.00071805	0.735032	0.0212324	0.635687
OG696	MSTRG.10463.1	1	-0.325475	0.0724162	0.585141
OG697	MSTRG.10464.1	3.36895e-06	0.423693	0.115343	6.34218
OG698	MSTRG.10465.1	1.11841e-05	0.355791	0.0184792	0.864232
OG699	MSTRG.10468.1	4.01197e-06	-1.7935	0.103792	5.54319
OG700	MSTRG.10469.1	0.000374649	-0.40205	0.994	31.5662
OG701	MSTRG.1047.1	0.00027136	0.726575	0.00877775	0.290003
OG702	MSTRG.10471.1	0.033121	-1.41338	0.38641	6.03173
OG703	MSTRG.10474.1	8.1586e-06	-1.84641	0.158191	7.72233
OG704	MSTRG.10477.1	8.42535e-06	-1.62773	0.223503	10.8061
OG705	MSTRG.10477.2	4.78629e-05	-0.31712	0.362096	14.373
OG706	MSTRG.10478.1	3.67324e-06	-1.82686	0.22776	12.3507
OG707	MSTRG.1048.1	0.00106496	-0.332472	3.46377	95.5916
OG708	MSTRG.10480.1	1.40027e-06	-1.92836	0.0512842	3.25495
OG709	MSTRG.10481.1	NA	NA	NA	NA
OG710	MSTRG.10482.1	6.07064e-05	-1.97736	0.00988021	0.378371
OG711	MSTRG.10483.1	0.00435346	-1.94761	0.0431253	0.919194
OG712	MSTRG.10485.1	1.35382e-05	-1.90272	0.10068	4.59017
OG713	MSTRG.10486.1	0.000129594	1.03736	0.0129425	0.460245
OG714	MSTRG.10487.1	0.000371194	-0.196307	0.0525056	1.6087
OG715	MSTRG.10487.2	0.0600323	0.237153	0.0620094	0.843203
OG716	MSTRG.10487.3	0.0014177	-0.144447	0.0983422	2.59375
OG717	MSTRG.10488.1	0.0231175	-1.36677	0.563348	9.49854
OG718	MSTRG.10489.1	1.26315e-06	0.225976	0.0158216	1.01758
OG719	MSTRG.1049.1	0.0120071	0.366792	0.00474436	0.0926463
OG720	MSTRG.10490.1	1.96826e-06	1.25789	0.00343209	0.203361
OG721	MSTRG.10491.1	9.06013e-07	0.897755	0.0128173	0.908687
OG722	MSTRG.10491.2	5.10931e-05	0.593615	0.0112873	0.443156
OG723	MSTRG.10492.1	9.51315e-07	0.501116	0.320315	21.8467
OG724	MSTRG.10493.1	2.08459e-05	0.272534	0.0181032	0.786244
OG725	MSTRG.10493.2	1.02811e-06	-0.838864	0.149315	10.0805
OG726	MSTRG.10494.1	0.000224022	-1.20056	0.355365	11.912
OG727	MSTRG.10495.1	9.12599e-05	0.082859	0.0429639	1.58133
OG728	MSTRG.10496.1	2.89023e-06	0.847346	0.0214406	1.19541
OG729	MSTRG.10496.2	8.11316e-07	0.379683	0.0347793	2.8092
OG730	MSTRG.10497.1	1.94505e-05	-0.803037	0.190232	8.25723
OG731	MSTRG.10498.1	0.0013772	-1.06717	0.40175	10.6559
OG732	MSTRG.10499.1	NA	NA	NA	NA
OG733	MSTRG.105.1	9.0169e-07	1.63168	0.0275337	2.02795
OG734	MSTRG.1050.1	1.39326e-06	0.15295	0.0292976	1.85264
OG735	MSTRG.1050.2	0.000322609	-1.08579	0.53649	17.387
OG736	MSTRG.10500.1	NA	NA	NA	NA
OG737	MSTRG.10501.1	1	-1.98264	0.0411059	0.164253
OG738	MSTRG.10502.1	NA	NA	NA	NA
OG739	MSTRG.10503.1	4.43003e-06	-0.746842	0.121032	6.25321
OG740	MSTRG.10504.1	1.79773e-05	-0.745013	0.130781	5.80367
OG741	MSTRG.10505.1	0.0136043	-1.24008	0.382192	6.75239
OG742	MSTRG.10506.1	0.000257153	-1.95168	0.0257768	0.84452
OG743	MSTRG.10507.1	0.000628112	-1.87928	0.0570529	1.70724
OG744	MSTRG.10508.1	NA	NA	NA	NA
OG745	MSTRG.10509.1	NA	NA	NA	NA
OG746	MSTRG.10509.2	NA	NA	NA	NA
OG747	MSTRG.1051.1	0.000128293	0.188233	0.0686732	2.42397
OG748	MSTRG.1051.2	0.00287716	0.17444	0.0442379	1.07863
OG749	MSTRG.1051.3	0.00676079	-0.444483	0.274692	6.61035
OG750	MSTRG.1051.4	0.000861974	-1.90779	0.159697	4.46528
OG751	MSTRG.1051.5	0.00519731	-1.83044	0.188226	4.21131
OG752	MSTRG.10510.1	0.000312431	-0.917513	0.398354	12.896
OG753	MSTRG.10511.1	3.25988e-05	-1.97174	0.00762881	0.3149
OG754	MSTRG.10512.1	3.05827e-06	-0.813821	0.418556	23.127
OG755	MSTRG.10512.2	1	-1.4832	0.566425	4.31509
OG756	MSTRG.10513.1	0.0017927	-1.51569	0.488258	12.6132
OG757	MSTRG.10514.1	0.00736822	-1.06045	0.467059	9.85386
OG758	MSTRG.10515.1	NA	NA	NA	NA
OG759	MSTRG.10516.1	0.124031	-1.37031	0.865792	9.62687
OG760	MSTRG.10516.2	0.0269632	-1.23908	0.675008	10.1286
OG761	MSTRG.10519.1	3.7753e-05	-1.75575	0.208045	8.36149
OG762	MSTRG.10521.1	0.0858558	-0.251736	0.0781178	1.06643
OG763	MSTRG.10521.2	0.000861974	-1.93695	0.0744238	2.08133
OG764	MSTRG.10522.1	0.0425868	-1.91952	0.0935248	1.56708
OG765	MSTRG.10525.1	0.237702	-1.82011	0.246101	2.27353
OG766	MSTRG.10526.1	0.000376255	-0.763427	0.382834	12.2244
OG767	MSTRG.10527.1	0.000499013	-0.996307	0.22225	6.91976
OG768	MSTRG.10528.1	6.1753e-05	-1.07827	0.273324	10.4604
OG769	MSTRG.10529.1	6.71402e-05	-0.845619	0.27354	10.4391
OG770	MSTRG.10529.2	0.00156495	-1.96067	0.0130907	0.35343
OG771	MSTRG.10530.1	1.40756e-05	-1.68488	0.230994	10.6511
OG772	MSTRG.10531.1	0.000126268	-1.70105	0.20894	7.37101
OG773	MSTRG.10531.2	0.401736	-1.97598	0.00555569	0.0501568
OG774	MSTRG.10532.1	3.34704e-06	-1.77025	0.238285	13.015
OG775	MSTRG.10533.1	9.74117e-07	-0.646974	0.577965	39.339
OG776	MSTRG.10534.1	5.52456e-06	-1.20026	0.457507	23.1491
OG777	MSTRG.10535.1	NA	NA	NA	NA
OG778	MSTRG.10535.2	NA	NA	NA	NA
OG779	MSTRG.10535.3	6.07064e-05	-1.97555	0.0115459	0.441877
OG780	MSTRG.10536.1	NA	NA	NA	NA
OG781	MSTRG.10536.2	NA	NA	NA	NA
OG782	MSTRG.10537.1	1.91535e-06	0.529336	0.150043	8.88405
OG783	MSTRG.10537.2	NA	NA	NA	NA
OG784	MSTRG.1054.1	0.0101517	-1.61693	0.285984	5.78228
OG785	MSTRG.10541.1	7.03033e-05	-0.494183	0.561702	21.3215
OG786	MSTRG.10542.1	0.000343443	-0.719559	0.412476	13.029
OG787	MSTRG.10543.1	1.72715e-06	-1.93898	0.0745574	4.51235
OG788	MSTRG.10544.1	1.46216e-05	-1.81478	0.214861	9.76288
OG789	MSTRG.10547.1	9.16993e-05	-1.98195	0.00634838	0.2333
OG790	MSTRG.1055.1	8.11316e-07	-0.157816	0.0123358	1.16786
OG791	MSTRG.10550.1	NA	NA	NA	NA
OG792	MSTRG.10553.1	0.000729038	-1.95053	0.0201365	0.587256
OG793	MSTRG.10554.1	2.2533e-05	-1.90828	0.0795682	3.43032
OG794	MSTRG.10555.1	9.94042e-06	-1.82898	0.0942879	4.4938
OG795	MSTRG.10556.1	4.87316e-05	-1.64192	0.21956	8.74248
OG796	MSTRG.10557.1	0.000272223	-1.829	0.127045	4.20353
OG797	MSTRG.10558.1	0.000128097	-1.24615	1.21282	42.5661
OG798	MSTRG.10559.1	NA	NA	NA	NA
OG799	MSTRG.1056.1	1.01078e-05	0.0900056	0.0292718	1.3823
OG800	MSTRG.10561.1	9.06013e-07	-1.95482	0.040769	2.8345
OG801	MSTRG.10562.1	0.000107846	-1.92541	0.0530232	1.92103
OG802	MSTRG.10563.1	0.000171907	-1.94428	0.0597758	2.05332
OG803	MSTRG.10564.1	0.00330981	0.301602	0.00437574	0.104624
OG804	MSTRG.10565.1	2.18974e-06	0.196797	0.299976	16.833
OG805	MSTRG.10565.2	3.77594e-05	-0.288666	0.391774	15.9001
OG806	MSTRG.10565.3	0.00225205	-0.280297	0.241002	6.11436
OG807	MSTRG.10565.4	0.0137045	-0.553279	0.43324	7.72892
OG808	MSTRG.10565.5	0.000487226	-0.483488	0.681582	20.8289
OG809	MSTRG.10565.6	8.64455e-05	-0.196951	0.339919	12.7384
OG810	MSTRG.10566.1	0.0155032	-1.08473	0.393456	7.79251
OG811	MSTRG.10567.1	9.8337e-07	-0.0449442	0.0266566	1.80542
OG812	MSTRG.10567.2	1.64751e-05	-0.535777	0.0622038	2.7807
OG813	MSTRG.10568.1	2.33077e-05	-0.208209	0.0173238	0.743884
OG814	MSTRG.10569.1	4.48544e-06	-0.172345	0.0196964	1.03325
OG815	MSTRG.10569.2	0.000182846	-0.876635	0.386715	13.2634
OG816	MSTRG.1057.1	0.0600122	0.0896121	0.172281	2.25486
OG817	MSTRG.1057.2	0.00138314	-0.584547	0.0889993	2.37839
OG818	MSTRG.1057.3	0.0220237	-0.529379	0.0807745	1.33949
OG819	MSTRG.10570.1	0.000164051	-1.74076	0.18162	6.23026
OG820	MSTRG.10570.2	2.23741e-05	-0.448448	0.158546	6.82778
OG821	MSTRG.10570.3	0.000222107	-1.8577	0.181071	6.07563
OG822	MSTRG.10570.4	9.06013e-07	0.2542	0.0550994	4.06827
OG823	MSTRG.10570.5	5.23491e-05	-0.00319442	0.0562008	2.19657
OG824	MSTRG.10571.1	1	-1.02909	0.58395	4.3389
OG825	MSTRG.10572.1	9.63098e-07	-1.82969	0.23151	15.7345
OG826	MSTRG.10573.1	1.99266e-06	-1.7611	0.195598	11.6372
OG827	MSTRG.10574.1	0.182676	-1.4839	0.435304	4.74735
OG828	MSTRG.10575.1	4.06571e-05	-0.590573	0.047175	1.89096
OG829	MSTRG.10576.1	1.69286e-06	0.499263	0.0724175	4.44167
OG830	MSTRG.10577.1	2.43639e-05	-0.475464	0.0933778	3.96414
OG831	MSTRG.10578.1	0.0690211	-1.75798	0.253431	3.57525
OG832	MSTRG.10579.1	4.37934e-06	0.389582	0.012452	0.655228
OG833	MSTRG.10579.2	6.37676e-06	0.0750753	0.0207054	1.03959
OG834	MSTRG.10579.3	0.000153675	-0.391392	0.0319757	1.11694
OG835	MSTRG.10579.4	1.8153e-06	-0.660532	0.150043	9.08245
OG836	MSTRG.10580.1	2.56732e-06	1.57851	0.0578082	3.28773
OG837	MSTRG.10580.2	8.60447e-07	1.4432	0.0787812	5.94973
OG838	MSTRG.10581.1	1.14247e-05	0.049028	0.171047	7.94023
OG839	MSTRG.10581.2	4.41526e-06	-1.80547	0.145579	7.63719
OG840	MSTRG.10583.1	4.29258e-05	-1.72071	0.140805	5.64858
OG841	MSTRG.10584.1	1.79434e-06	0.438951	0.0932277	5.55866
OG842	MSTRG.10585.1	0.00295468	0.149386	0.0414948	0.997812
OG843	MSTRG.10585.2	0.0425868	-1.88781	0.181486	3.04984
OG844	MSTRG.10586.1	1.78082e-06	-0.210577	0.202047	12.1291
OG845	MSTRG.10586.2	2.47991e-06	-0.0317864	0.233612	13.4311
OG846	MSTRG.10587.1	2.16607e-06	-0.581609	0.165602	9.75893
OG847	MSTRG.10587.2	1.69923e-05	-0.177043	0.0402888	1.787
OG848	MSTRG.10587.3	0.0468199	-0.436786	0.0973445	1.50561
OG849	MSTRG.10588.1	1.13861e-06	0.227139	0.0436032	2.85347
OG850	MSTRG.10589.1	4.43284e-05	0.135283	0.00472172	0.188206
OG851	MSTRG.1059.1	9.78299e-06	-0.0589477	0.0157761	0.749562
OG852	MSTRG.10590.1	0.000275103	-1.39091	0.307114	10.1467
OG853	MSTRG.10591.1	0.0050506	0.46397	0.00401303	0.0865899
OG854	MSTRG.10592.1	1.58909e-05	-0.825113	0.436709	19.541
OG855	MSTRG.10592.2	7.19627e-06	-0.250904	0.0994584	4.91662
OG856	MSTRG.10592.3	9.18742e-05	-1.69778	0.261608	9.57173
OG857	MSTRG.10592.4	0.000773223	-0.274116	0.0175407	0.49361
OG858	MSTRG.10593.1	2.13802e-06	0.648661	0.111739	6.55298
OG859	MSTRG.10593.2	0.00705785	-1.96989	0.0143755	0.291467
OG860	MSTRG.10594.1	NA	NA	NA	NA
OG861	MSTRG.10595.1	0.000153099	-1.90189	0.0869632	3.01838
OG862	MSTRG.10596.1	2.99362e-06	-1.94925	0.0515972	2.85738
OG863	MSTRG.10597.1	1.40027e-06	0.554613	0.00646644	0.407601
OG864	MSTRG.10598.1	0.0106022	-0.0684585	0.0101209	0.201075
OG865	MSTRG.10599.1	3.27205e-06	-0.586778	0.0672358	3.67922
OG866	MSTRG.10599.2	0.00438255	-1.55038	0.249471	5.47315
OG867	MSTRG.10599.3	3.57577e-06	-1.88754	0.0557327	3.01214
OG868	MSTRG.10599.4	9.86345e-06	-1.86247	0.069984	3.3295
OG869	MSTRG.10599.5	NA	NA	NA	NA
OG870	MSTRG.10600.1	0.0143846	-1.51361	0.284344	5.53759
OG871	MSTRG.10601.1	7.9253e-05	0.965018	0.0267844	1.0012
OG872	MSTRG.10602.1	0.000762233	-0.694922	0.787475	23.1828
OG873	MSTRG.10602.2	7.90547e-06	-1.06513	0.678481	33.631
OG874	MSTRG.10602.3	1.16618e-05	-1.69438	0.475975	22.1278
OG875	MSTRG.10602.4	3.08924e-06	-1.72628	0.528367	29.0342
OG876	MSTRG.10602.5	4.8824e-05	-1.06296	0.817819	32.3275
OG877	MSTRG.10602.6	7.88585e-06	-1.49885	0.556999	27.3815
OG878	MSTRG.10602.7	2.97531e-05	-1.94386	0.061425	2.56699
OG879	MSTRG.10603.1	5.56147e-05	-0.857988	0.264959	10.4684
OG880	MSTRG.10604.1	9.20373e-06	-0.75825	0.294078	14.1673
OG881	MSTRG.10604.2	2.86498e-06	-0.429101	0.0810134	4.5632
OG882	MSTRG.10605.1	0.00290112	-1.5947	0.179512	4.35125
OG883	MSTRG.10606.1	4.44386e-06	-0.260813	0.0475173	2.49218
OG884	MSTRG.10606.2	9.06013e-07	-1.68644	0.202006	14.3034
OG885	MSTRG.10607.1	1	0.838991	0.00944073	0.0668007
OG886	MSTRG.10608.1	0.000461612	0.126338	0.507542	15.8633
OG887	MSTRG.10609.1	1.76776e-05	1.10892	0.00287418	0.127394
OG888	MSTRG.10610.1	8.11316e-07	0.00217659	0.0209608	1.9072
OG889	MSTRG.10611.1	9.78443e-07	0.858343	0.029312	1.98501
OG890	MSTRG.10612.1	0.00047382	0.450703	0.00877179	0.268877
OG891	MSTRG.10612.2	1.00053e-05	-1.90162	0.19404	9.17483
OG892	MSTRG.10613.1	9.40042e-05	-0.478191	0.176739	6.43534
OG893	MSTRG.10613.2	0.000119767	0.55072	0.0105766	0.379757
OG894	MSTRG.10614.1	0.00661672	0.718377	0.0149505	0.352803
OG895	MSTRG.10615.1	8.93531e-07	0.191855	0.101993	7.51784
OG896	MSTRG.10616.1	4.04698e-06	-1.82943	0.276885	14.7132
OG897	MSTRG.10617.1	9.06013e-07	1.48256	0.0358372	2.52465
OG898	MSTRG.10618.1	3.72158e-05	0.572686	0.00735593	0.299462
OG899	MSTRG.10619.1	0.103406	1.18564	0.0101519	0.121604
OG900	MSTRG.1062.1	1.29905e-06	-0.0435697	0.0560413	3.59133
OG901	MSTRG.10620.1	3.12794e-06	-0.0426527	0.0202058	1.11386
OG902	MSTRG.10620.2	1.64187e-06	-1.31251	0.369306	22.9727
OG903	MSTRG.10620.3	0.000367978	-1.64092	0.105451	3.3452
OG904	MSTRG.10620.4	9.86163e-05	-1.946	0.0268513	0.980614
OG905	MSTRG.10620.5	NA	NA	NA	NA
OG906	MSTRG.10621.1	0.0212151	0.35938	0.00634886	0.107504
OG907	MSTRG.10622.1	0.00191865	0.147165	0.0134888	0.366646
OG908	MSTRG.10623.1	8.76521e-06	0.635914	0.00409854	0.197622
OG909	MSTRG.10624.1	7.61038e-06	0.589898	0.034958	1.71406
OG910	MSTRG.10625.1	0.0136264	-0.532997	0.0671384	1.20875
OG911	MSTRG.10625.2	0.307408	-1.85105	0.0813828	0.687076
OG912	MSTRG.10625.3	3.54335e-05	-1.99552	0.000399438	0.0163603
OG913	MSTRG.10626.1	0.00236549	-1.65487	0.224374	5.94669
OG914	MSTRG.10627.1	0.00987454	-1.71987	0.188564	3.99877
OG915	MSTRG.10628.1	NA	NA	NA	NA
OG916	MSTRG.10629.1	2.08027e-05	-1.94719	0.0265809	1.1551
OG917	MSTRG.1063.1	1.0011e-06	-1.77117	0.301595	20.2904
OG918	MSTRG.10630.1	1	0.172565	0.010253	0.0821665
OG919	MSTRG.10631.1	2.95866e-05	-0.845429	0.115874	4.84739
OG920	MSTRG.10631.2	4.3284e-05	-1.93658	0.064324	2.58891
OG921	MSTRG.10631.3	1.01086e-05	-1.94436	0.0323519	1.53063
OG922	MSTRG.10631.4	1.22986e-05	-1.45423	0.221713	10.2218
OG923	MSTRG.10632.1	0.0246463	-0.397878	0.0461875	0.758087
OG924	MSTRG.10633.1	5.28125e-05	-1.58956	0.406418	16.0129
OG925	MSTRG.10634.1	4.39692e-05	1.14574	0.0468952	1.87312
OG926	MSTRG.10635.1	2.15699e-06	0.868308	0.0323616	1.89193
OG927	MSTRG.10636.1	9.06013e-07	-1.99124	0.00153461	0.10653
OG928	MSTRG.10637.1	0.00150228	-0.994145	0.282938	7.888
OG929	MSTRG.10638.1	0.000309897	-1.47749	0.263609	8.48916
OG930	MSTRG.10639.1	0.116356	0.0116407	0.13712	1.58804
OG931	MSTRG.1064.1	3.18423e-06	0.593276	0.0166927	0.917378
OG932	MSTRG.1064.2	0.00023067	0.552888	0.0136799	0.458724
OG933	MSTRG.1064.3	5.01017e-06	-0.65354	0.586995	30.7456
OG934	MSTRG.1064.4	1.78055e-06	-1.13839	0.161797	9.82215
OG935	MSTRG.1064.5	8.59692e-07	0.328881	0.0662552	5.00679
OG936	MSTRG.10640.1	0.224853	0.811947	0.0263977	0.277937
OG937	MSTRG.10641.1	6.89338e-05	-0.463809	0.0533949	2.02727
OG938	MSTRG.10642.1	0.000142767	0.499932	0.00693296	0.241186
OG939	MSTRG.10643.1	4.76186e-05	-1.27612	0.245919	9.8043
OG940	MSTRG.10645.1	1.87671e-05	0.644089	0.00170892	0.0752141
OG941	MSTRG.10646.1	2.88622e-06	-0.307061	0.160457	8.93178
OG942	MSTRG.10646.2	0.00351328	-1.79871	0.211141	5.38194
OG943	MSTRG.10649.1	1.70391e-06	-0.146128	0.208558	12.6287
OG944	MSTRG.1065.1	0.000369681	-0.856793	0.183832	5.89577
OG945	MSTRG.10651.1	0.0598709	-1.68362	0.406675	6.03233
OG946	MSTRG.10653.1	9.06013e-07	1.15144	0.52026	35.876
OG947	MSTRG.10654.1	1.1788e-06	-0.623997	0.227531	14.7021
OG948	MSTRG.10655.1	3.57594e-05	-0.173007	0.424848	17.2674
OG949	MSTRG.10655.2	3.83984e-06	-0.2787	0.71965	38.4927
OG950	MSTRG.10655.3	NA	NA	NA	NA
OG951	MSTRG.10656.1	0.00155885	1.33288	0.00371653	0.0946488
OG952	MSTRG.10657.1	7.66956e-06	-0.0808237	0.0670497	3.26593
OG953	MSTRG.10658.1	8.11316e-07	1.15617	0.0971914	7.79547
OG954	MSTRG.10659.1	1.97821e-05	0.134662	0.00444774	0.194633
OG955	MSTRG.1066.1	2.09503e-05	0.659902	0.0345728	1.5065
OG956	MSTRG.10661.1	0.0119007	-1.39464	0.491577	9.90619
OG957	MSTRG.10662.1	0.00455824	-0.0364786	1.60389	37.3132
OG958	MSTRG.10662.2	0.00383939	-1.51168	0.954501	22.3949
OG959	MSTRG.10662.3	NA	NA	NA	NA
OG960	MSTRG.10663.1	5.92196e-06	0.586337	0.014525	0.734365
OG961	MSTRG.10664.1	0.00531936	1.27796	0.00363137	0.0802961
OG962	MSTRG.10665.1	2.79906e-06	0.0105131	0.26936	15.0439
OG963	MSTRG.10665.2	5.45877e-06	-0.408314	0.348996	17.8526
OG964	MSTRG.10665.3	1.55607e-05	-1.77474	0.255379	11.3641
OG965	MSTRG.10665.4	2.75038e-05	-1.34874	0.663922	27.6481
OG966	MSTRG.10666.1	1.51951e-06	1.16553	0.00601196	0.374125
OG967	MSTRG.10667.1	2.5051e-06	-1.94925	0.0516903	2.94045
OG968	MSTRG.1067.1	2.57037e-05	-0.950659	0.188822	8.06865
OG969	MSTRG.1067.2	0.00571252	-1.89497	0.0862759	1.86567
OG970	MSTRG.1067.3	NA	NA	NA	NA
OG971	MSTRG.10670.1	0.000108091	-1.89486	0.0709017	2.58628
OG972	MSTRG.10672.1	0.00397743	-0.135099	0.651345	15.3768
OG973	MSTRG.10673.1	8.49775e-07	1.2613	0.016082	1.21608
OG974	MSTRG.10674.1	1.01901e-06	0.44308	0.00711095	0.476934
OG975	MSTRG.10676.1	1.99273e-05	-0.43975	0.133967	5.8361
OG976	MSTRG.10677.1	9.06013e-07	-0.569609	0.115045	8.39892
OG977	MSTRG.10679.1	1	0.35029	1.49812	6.55242
OG978	MSTRG.1068.1	2.86498e-06	-0.895421	0.202466	11.2752
OG979	MSTRG.10680.1	1.23624e-06	0.357673	0.0184598	1.19003
OG980	MSTRG.10681.1	0.000112496	1.37693	0.00420176	0.151547
OG981	MSTRG.10681.2	6.52707e-05	0.155367	0.0567899	2.17658
OG982	MSTRG.10682.1	1.17216e-06	0.403096	0.0283502	1.8534
OG983	MSTRG.10682.2	6.02385e-05	-1.01809	0.424848	16.2497
OG984	MSTRG.10682.3	0.00226977	-1.89359	0.121448	3.07574
OG985	MSTRG.10683.1	4.23371e-06	0.86551	0.0626135	3.31479
OG986	MSTRG.10683.2	0.000467542	-0.488674	0.683823	20.4831
OG987	MSTRG.10683.3	0.000322309	-0.39475	0.689104	21.605
OG988	MSTRG.10683.4	4.88015e-05	-0.324139	0.867589	34.3985
OG989	MSTRG.10683.5	0.0014848	-0.410889	0.740138	18.5296
OG990	MSTRG.10684.1	3.20876e-05	0.146281	0.371459	15.1805
OG991	MSTRG.10684.2	0.00214146	-0.286997	0.5227	13.5238
OG992	MSTRG.10684.3	1.84051e-05	-0.690798	1.02944	45.0177
OG993	MSTRG.10684.4	6.33452e-06	-0.514792	0.773618	38.7869
OG994	MSTRG.10684.5	3.02337e-05	-0.652424	0.894535	36.7999
OG995	MSTRG.10684.6	0.00612561	-0.631645	1.4943	31.0507
OG996	MSTRG.10684.7	5.0705e-06	-0.455583	0.313825	16.2896
OG997	MSTRG.10685.1	0.000947134	0.386193	0.430162	12.5939
OG998	MSTRG.10686.1	1.17737e-05	0.0405373	0.394183	18.3251
OG999	MSTRG.10686.2	0.0361067	-0.563168	1.18962	16.6123
OG1000	MSTRG.10686.3	1	-1.36804	0.871478	2.01131
OG1001	MSTRG.10686.4	1	-1.26085	0.607498	2.74718
OG1002	MSTRG.10686.5	9.20854e-07	0.366129	0.298865	20.6998
OG1003	MSTRG.10686.6	8.15134e-07	0.151085	0.269425	21.4624
OG1004	MSTRG.10687.1	2.34235e-06	-0.158057	0.188253	10.922
OG1005	MSTRG.10687.2	0.0020542	-1.6927	0.136615	3.71085
OG1006	MSTRG.10688.1	1.16272e-05	-0.346784	0.0677953	3.16663
OG1007	MSTRG.10689.1	5.41192e-06	-0.976298	0.304919	15.6571
OG1008	MSTRG.1069.1	4.55068e-05	-1.14522	0.248262	9.79867
OG1009	MSTRG.1069.2	0.000171907	-1.94126	0.0661498	2.28173
OG1010	MSTRG.10690.1	5.4434e-05	-0.656792	0.602193	23.6572
OG1011	MSTRG.10690.2	6.38008e-06	-1.21872	0.523128	26.128
OG1012	MSTRG.10690.3	6.35313e-06	-1.44558	0.388494	19.6116
OG1013	MSTRG.10690.4	7.45133e-06	-1.38387	0.41687	20.462
OG1014	MSTRG.10690.5	3.49043e-05	-1.21974	0.458849	18.6802
OG1015	MSTRG.10690.6	1.58784e-05	-1.16938	0.465396	20.836
OG1016	MSTRG.10690.7	1.61765e-06	-0.777904	0.320315	19.6641
OG1017	MSTRG.10690.8	1.72649e-06	-0.976624	0.387022	23.4648
OG1018	MSTRG.10690.9	9.33972e-06	-0.764664	0.276571	13.0475
OG1019	MSTRG.10691.1	6.84681e-05	-1.35663	0.813989	31.4226
OG1020	MSTRG.10691.2	8.11316e-07	-0.993507	0.523362	42.7018
OG1021	MSTRG.10691.3	3.31802e-06	-1.21038	0.743181	40.3405
OG1022	MSTRG.10691.4	2.42605e-06	-1.42916	0.446555	25.7075
OG1023	MSTRG.10691.5	0.000490306	-1.60245	0.290234	8.8654
OG1024	MSTRG.10691.6	2.92608e-06	-1.59742	0.344851	19.2374
OG1025	MSTRG.10692.1	2.1036e-06	-1.13506	0.586995	35.1084
OG1026	MSTRG.10692.2	8.91357e-07	-1.01356	0.458269	34.0722
OG1027	MSTRG.10692.3	2.04913e-06	-1.17872	0.49093	28.6715
OG1028	MSTRG.10693.1	9.06013e-07	-1.20533	0.523128	36.9346
OG1029	MSTRG.10693.2	1.14832e-06	-1.48516	0.320315	20.9732
OG1030	MSTRG.10694.1	1.19079e-06	-1.29528	0.406418	26.5594
OG1031	MSTRG.10695.1	2.78918e-06	-1.35953	0.418556	23.4654
OG1032	MSTRG.10696.1	9.89425e-07	-0.990112	0.483715	32.6116
OG1033	MSTRG.10697.1	0.036542	-0.887563	0.155205	2.50978
OG1034	MSTRG.10699.1	0.00121668	-1.43564	0.0777666	2.10789
OG1035	MSTRG.10699.2	6.80157e-05	-1.40326	0.102385	3.88408
OG1036	MSTRG.10699.3	2.80924e-05	0.435393	0.00467364	0.19623
OG1037	MSTRG.107.1	5.25126e-05	-0.828161	0.0870838	3.4238
OG1038	MSTRG.1070.1	0.00655139	0.622397	0.0142572	0.303195
OG1039	MSTRG.1070.2	9.06013e-07	0.0453703	0.14935	11.027
OG1040	MSTRG.10700.1	0.00306915	1.10608	0.00676469	0.164523
OG1041	MSTRG.10701.1	0.00024643	0.875969	0.0083515	0.277556
OG1042	MSTRG.10702.1	0.220824	0.712579	0.017685	0.180463
OG1043	MSTRG.10703.1	6.12434e-05	-1.89284	0.109459	4.21009
[truncated: 66,578 more rows]

## Sheet: DEGs_LTOJ
gene_id	baseMean	log2FoldChange	lfcSE	stat	pvalue	padj	our_id	seqid	source	type	start	end	score	strand	phase	ID	Name	biotype	description	logic_name	version	name_full
[truncated: 5,502 more rows]

[truncated: 21 more sheets: DEGs_LTPJ, DEGs_LMOJ, DEGs_LMPJ, DEGs_LVOJ, DEGs_LVPJ, DEGs_GOenrich, DEGs_convergent, DSGs_LTOJ, DSG_LTPJ, DSGs_LMOJ, DSGs_LMPJ, DSGs_LVOJ, DSGs_LVPJ, DSGs_GOenrich, DSGs_convergent, DSG_novel_standing, DEGs_LT_OJvsPJ, DEGs_LM_OJvsPJ, DEGs_LV_OJvsPJ, DEGs_OJvsPJ_GOenrich …]
